# Supplementary material for: N-terminal Acetylation Levels Are Maintained During Acetyl-CoA Deficiency in Saccharomyces cerevisiae
Source: Mol Cell Proteomics. 2018 Aug 27;17(12):2309–23. doi: 10.1074/mcp.RA118.000982 (PMC6283290; doi:10.1074/mcp.RA118.000982)
Supplement: supplemental Table S1 [file 139627_1_supp_189088_pdc65c.xlsx]

## Sheet: Table S1
	Table S1: Yeast strains used in this study.
	Strain	Genotype	Brief description	Source
	yTA36	BY4742: MATα; his3∆1; leu2∆0; lys2∆0; ura3∆0	MATα Reference, used in global analysis	EUROSCARF
	yTA59	BY4741: MATa; his3∆1; leu2∆0; met15∆0; ura3∆0	MATa Reference, used in histone experiment	EUROSCARF
	yTA111	BY4741; NAA10:TAP-HIS3MX6	Naa10-TAP	Ghaemmaghami et al., Nature, 2003
	yTA717	BY4741; NAA15::TAP-HIS3MX6	Naa15-TAP	Ghaemmaghami et al., Nature, 2003
	yTA825	BY4741; NAA20::TAP-HIS3MX6	Naa20-TAP	Ghaemmaghami et al., Nature, 2003
	yTA826	BY4741; NAA25::TAP-HIS3MX6	Naa25-TAP	Ghaemmaghami et al., Nature, 2003
	yTA678	BY4741; NAA30::TAP-HIS3MX6	Naa30-TAP	Ghaemmaghami et al., Nature, 2003
	yTA679	BY4741; NAA35::TAP-HIS3MX6	Naa35-TAP	Ghaemmaghami et al., Nature, 2003
	yTA680	BY4741; NAA38::TAP-HIS3MX6	Naa38-TAP	Ghaemmaghami et al., Nature, 2003
	yTA827	BY4741; NAA40::TAP-HIS3MX6	Naa40-TAP	Ghaemmaghami et al., Nature, 2003
	yTA828	BY4741; NAA50::TAP-HIS3MX6	Naa50-TAP	Ghaemmaghami et al., Nature, 2003
	yTA107	BY4741; ATG8::TAP-HIS3MX6	Atg8-TAP	Ghaemmaghami et al., Nature, 2003
	yTA122/123	BY4741; ATG8::TAP-HIS3MX6; naa30-Δ::kanMX4	Atg8-TAP, naa30∆	This paper
	yTA106	BY4741; PBP1::TAP-HIS3MX6	Pbp1-TAP	Ghaemmaghami et al., Nature, 2003
	yTA780/781	BY4741; PBP1::TAP-HIS3MX6; naa30-∆::hphNT1	Pbp1-TAP, naa30∆	This paper
	yTA109	BY4741; PLC8::TAP-HIS3MX6	Pcl8-TAP	Ghaemmaghami et al., Nature, 2003
	yTA866/867	BY4741; PLC8::TAP-HIS3MX6; naa10-∆::hphNT1	Pcl8-TAP, naa10∆	This paper
	yTA560	BY4741; RPL7A::TAP-HIS3MX6	Rpl7a-TAP	Ghaemmaghami et al., Nature, 2003
	yTA576/577	BY4741; RPL7A::TAP-HIS3MX6; naa10-∆::kanMX4	Rpl7a-TAP, naa10∆	This paper
	yTA793	BY4741; RSA3::TAP-HIS3MX6	Rsa3-TAP	Ghaemmaghami et al., Nature, 2003
	yTA801/802	BY4741; RSA3::TAP-HIS3MX6; naa10-∆::hphNT1	Rsa3-TAP, naa10∆	This paper
	yTA105	BY4741; SMY2::TAP-HIS3MX6	Smy2-TAP,	Ghaemmaghami et al., Nature, 2003
	yTA777/778	BY4741; SMY2::TAP-HIS3MX6; naa30-∆::hphNT1	Smy2-TAP, naa30∆	This paper
	yTA682	BY4741; TOM70::TAP-HIS3MX6	Tom70-TAP	Ghaemmaghami et al., Nature, 2003
	yTA783/784	BY4741; TOM70::TAP-HIS3MX6; naa30-∆::hphNT1	Tom70-TAP, naa30∆	This paper
