# Supplementary material for: N-terminal Acetylation Levels Are Maintained During Acetyl-CoA Deficiency in Saccharomyces cerevisiae
Source: Mol Cell Proteomics. 2018 Aug 27;17(12):2309–23. doi: 10.1074/mcp.RA118.000982 (PMC6283290; doi:10.1074/mcp.RA118.000982)
Supplement: supplemental Table S1 [file 139627_1_supp_189087_pd4654.xlsx]

## Sheet: Table S2
	Table S2: Primers used in this study.
	Primer	Oligo name	Sequence (5’ → 3’)	Brief description
	oyTA35	NAA10 -85F Fwd	CCTTTTGTCAGCAACGAG	Amplification NAA10-specific kanMX4
	oyTA33	NAA10 820 Rv	CCGAATTAGCACTGCAGTG	Amplification NAA10-specific kanMX4
	oyTA38	NAA10 848 Rv	CCTTACTATTCATGCTCA	Screening PCR
	oyTA34	NAA10 -150 Fwd	CTCACTTTCTCGCGTCAATTGG	Screening PCR
	oyTA248	NAA10 hphNT1 Rv	GCCTGGATGAAAATATACTACGTTTATATAGGTTGATTTAATTAatcgatgaattcgagctcg	Amplification NAA10-specific hpNT1
	oyTA247	NAA10 hphNT1 Fwd	CCTAAATACATACGATCAAGCTCCAAAATAAAACTTCGTCAACCATGcgtacgctgcaggtcgac	Amplification NAA10-specific hpNT1
	oyTA49	NAA30 -74 Fwd	CATGAAGAACAAAGTTTCAC	Amplification of NAA30-specific kanMX4
	oyTA50	NAA30 639 Rv	CCTCTTTTCTCTACTGCC	Amplification of NAA30-specific kanMX4
	oyTA51	NAA30 -144 Fwd	CTACCAAGAAACCGGGTAGC	Screening PCR
	oyTA52	NAA30 672 Rv	GAAACTTGCTTTATTATCTCTC	Screening PCR
	oyTA243	NAA30 hphNT1 Rv	GTATTATTAATATATATTTTATCATCATCGAGTGTTTTTCCTTTTAatcgatgaattcgagctcg	Amplification NAA30-specific hpNT1
	oyTA242	NAA30 hphNT1 Fwd	GAGATTACAAGATAAAAAAGCCACTACTACAGAAAAGGCGTTGGGTCAGGACATGcgtacgctgcaggtcgac	Amplification NAA30-specific hpNT1
