# Supplementary material for: N-terminal Acetylation Levels Are Maintained During Acetyl-CoA Deficiency in Saccharomyces cerevisiae
Source: Mol Cell Proteomics. 2018 Aug 27;17(12):2309–23. doi: 10.1074/mcp.RA118.000982 (PMC6283290; doi:10.1074/mcp.RA118.000982)
Supplement: supplemental Table S1 [file 139627_1_supp_189080_pdz65t.xlsx]

## Sheet: Table S3
	Table S3: Acetyl-CoA profiling of wt and naa10Δ yeast strains using MS.
	WT samples	Absolute Abundance							naa10Δ samples	Absolute Abundance
		6 h	3 days	8 days	9 days + 0% Glu	9 days + 2% Glu	9 days + 10% Glu			6 h	3 days	8 days	9 days + 0% Glu	9 days + 2% Glu	9 days + 10% Glu
	Replica #1	30091236	677367	195333	250868	1389074	3209955		Replica #1	19079517	527703	325262	249081	1501046	9283050
	Replica #2	23687150	266470	134359	273757	1025436	5824975		Replica #2	28144135	395281	129046	175916	1184672	9881597
	Replica #3	17462340	420674	314394	168681	1055140	6835529		Replica #3	18211560	383673	196005	179244	1485975	7323456
	Replica #4	14713762	765177	202431	275716	1048498	5294065		Replica #4	16820881	304174	146463	307951	849854	7915736
	Replica #5	24518680	327629	278319	212267	687660	7347950		Replica #5	11494333	386327	249266	237897	895811	3441853
	Replica #6	12821804	364840	186275	230478	1160297	8272827		Replica #6	19572408	244906	189280	175452	1104211	6975426
	Average	20549162	470359	218518	235294	1061017	6130883		Average	18887139	373677	205887	220924	1170262	7470186
	Tukey's multiple comparisons test		Mean diff.	95% Cl of diff	Significant	Summary	Adjusted p value		Tukey's multiple comparisons test		Mean diff.	95% Cl of diff	Significant	Summary	Adjusted p value
	6 hours vs. 3 days		97.71	71,85 to 123,6	Yes	****	<0,0001		6 hours vs. 3 days		98.02	72,16 to 123,9	Yes	****	<0,0001
	6 hours vs. 8 days		98.94	73,08 to 124,8	Yes	****	<0,0001		6 hours vs. 8 days		98.91	73,05 to 124,8	Yes	****	<0,0001
	6 hours vs. 9 days, 0% Glu		98.86	73 to 124,7	Yes	****	<0,0001		6 hours vs. 9 days, 0% Glu		98.83	72,97 to 124,7	Yes	****	<0,0001
	6 hours vs. 9 days, 2% Glu		94.84	68,98 to 120,7	Yes	****	<0,0001		6 hours vs. 9 days, 2% Glu		93.8	67,94 to 119,7	Yes	****	<0,0001
	6 hours vs. 9 days, 10% Glu		70.17	44,3 to 96,03	Yes	****	<0,0001		6 hours vs. 9 days, 10% Glu		60.45	34,59 to 86,31	Yes	****	<0,0001
	3 days vs. 8 days		1.227	-24,64 to 27,09	No	ns	>0,9999		3 days vs. 8 days		0.8883	-24,97 to 26,75	No	ns	>0,9999
	3 days vs. 9 days, 0% Glu		1.147	-24,72 to 27,01	No	ns	>0,9999		3 days vs. 9 days, 0% Glu		0.8083	-25,05 to 26,67	No	ns	>0,9999
	3 days vs. 9 days, 2% Glu		-2.873	-28,74 to 22,99	No	ns	>0,9999		3 days vs. 9 days, 2% Glu		-4.218	-30,08 to 21,64	No	ns	>0,9999
	3 days vs. 9 days, 10% Glu		-27.55	-53,41 to -1,682	Yes	*	0.0272		3 days vs. 9 days, 10% Glu		-37.57	-63,43 to -11,71	Yes	***	0.0004
	8 days vs. 9 days, 0% Glu		-0.08	-25,94 to 25,78	No	ns	>0,9999		8 days vs. 9 days, 0% Glu		-0.08	-25,94 to 25,78	No	ns	>0,9999
	8 days vs. 9 days, 2% Glu		-4.1	-29,96 to 21,76	No	ns	>0,9999		8 days vs. 9 days, 2% Glu		-5.107	-30,97 to 20,76	No	ns	>0,9999
	8 days vs. 9 days, 10% Glu		-28.77	-54,63 to -2,909	Yes	*	0.0171		8 days vs. 9 days, 10% Glu		-38.46	-64,32 to -12,6	Yes	***	0.0003
	9 days, 0% Glu vs. 9 days, 2% Glu		-4.02	-29,88 to 21,84	No	ns	>0,9999		9 days, 0% Glu vs. 9 days, 2% Glu		-5.027	-30,89 to 20,84	No	ns	>0,9999
	9 days, 0% Glu vs. 9 days, 10% Glu		-28.69	-54,55 to -2,829	Yes	*	0.0176		9 days, 0% Glu vs. 9 days, 10% Glu		-38.38	-64,24 to -12,52	Yes	***	0.0003
	9 days, 2% Glu vs. 9 days, 10% Glu		-24.67	-50,53 to 1,191	No	ns	0.0749		9 days, 2% Glu vs. 9 days, 10% Glu		-33.35	-59,22 to -7,491	Yes	**	0.0026
	Comparing wt and naa10Δ
	Tukey's multiple comparisons test		Mean diff.	95% Cl of diff	Significant	Summary	Adjusted p value
	6 hrs wt vs. 6 hrs mut		0.001667	-25,86 to 25,86	No	ns	>0,9999
	3 days wt vs. 3 days mut		0.3117	-25,55 to 26,17	No	ns	>0,9999
	8 days wt vs. 8 days mut		-0.02667	-25,89 to 25,84	No	ns	>0,9999
	9 days+ 0% wt vs. 9 days + 0% mut		-0.02667	-25,89 to 25,84	No	ns	>0,9999
	9 days + 2% wt vs. 9 days + 2% mut		-1.033	-26,9 to 24,83	No	ns	>0,9999
	9 days + 10% wt vs. 9 days + 10% mut		-9.715	-35,58 to 16,15	No	ns	0.979
