# Supplementary material for: N-terminal Acetylation Levels Are Maintained During Acetyl-CoA Deficiency in Saccharomyces cerevisiae
Source: Mol Cell Proteomics. 2018 Aug 27;17(12):2309–23. doi: 10.1074/mcp.RA118.000982 (PMC6283290; doi:10.1074/mcp.RA118.000982)
Supplement: supplemental Table S1 [file 139627_1_supp_189083_pd1651.xlsx]

## Sheet: Table S4
	Table S4: Complete list of annotated and alternative N-termini identified in six different metabolic conditions and their N-terminal acetylation status.
											Annotated N-termini (NtAc %)						Alternative N-termini (NtAc %)						Difference in N-terminal acetylation												Spectral Count								Spectral Count Ratio
	NAT type	Standard name	Systematic name	P1	P1'	P2'	Sequence	Start	End	Length AA	6 hrs	3 days	8 days	9 days, 0% Glu	9 days, 2% Glu	9 days, 10% Glu	6 hrs	3 days	8 days	9 days, 0% Glu	9 days, 2% Glu	9 days, 10% Glu	6 hrs	3 days	8 days	9 days, 0% Glu	9 days, 2% Glu	9 days, 10% Glu	Max. diff Nt-Ac (max(NtAc) - min(NtAc) in %)	Uniprot identifier	Brief description	Isoforms remapped	N-terminal modifications	Samples	6 hrs	3 days	8 days	9 days, 0% Glu	9 days, 2% Glu	9 days, 10% Glu	Total	Total , if in all cond.	6 hrs	3 days	8 days	9 days, 0% Glu	9 days, 2% Glu	9 days, 10% Glu
	1056 unique annotated N-termini (1020 accessions) (start 1,2 and iMet compliant)
	NatA	RPL7A	YGL076C	M	A	A	AAEKILTPESQLKKSKAQQKTAEQVAAER	2	30	29	12.3	43.9	43	47.1	50.4	-							0	31.6	30.7	34.8	38.1	-	38.1	P05737	Ribosomal 60S subunit protein L7A	0	AcD3C13	y1,y2,y3,y4,y5	1	2	2	6	3	0	14
	NatA	RKI1	YOR095C	M	A	A	AAGVPKIDALESLGNPLEDAKR	2	23	22	9.4	10.1	10	11.2	12.4	-							0	0.7	0.6	1.8	3	-	3	Q12189	Ribose-5-phosphate ketol-isomerase	0	AcD3C13	y1,y2,y3,y4,y5	1	1	2	3	3	0	10
	NatA	CHD1	YER164W	M	A	A	AAKDISTEVLQNPELYGLR	2	20	19	35.7	-	-	-	-	-							0	-	-	-	-	-	0	P32657	Chromatin remodeler that regulates various aspects of transcription	0	AcD3C13	y1	2	0	0	0	0	0	2
	NatA	SAY1	YGR263C	M	A	A	AANSGLDSKVEYYR	2	15	14	100	-	-	-	-	-							0	-	-	-	-	-	0	P53324	Sterol deacetylase	0	Ace	y1	1	0	0	0	0	0	1
	NatA	FAA2	YER015W	M	A	A	AAPDYALTDLIESDPR	2	17	16	-	57	34.4	35.7	43.3	36.2							-	22.6	0	1.3	8.9	1.8	22.6	P39518	Medium chain fatty acyl-CoA synthetase	0	AcD3C13,Ace	y2,y3,y4,y5,y6	0	1	3	6	2	1	13
	NatA	RPL39	YJL189W	M	A	A	AAQKSFR	2	8	7	0	0	0	0	0	0							0	0	0	0	0	0	0	P04650	Ribosomal 60S subunit protein L39	0	AcD3C13	y1,y2,y3,y4,y5,y6	31	14	28	8	14	9	104	104	3.875	1.75	3.5	1	1.75	1.125
	NatA	TYW3	YGL050W	M	A	A	AAQNAFEQKKR	2	12	11	17.5	-	-	-	-	-							0	-	-	-	-	-	0	P53177	tRNA methyltransferase required for synthesis of wybutosine	0	AcD3C13	y1	1	0	0	0	0	0	1
	NatA	NHP6B	YBR089C-A	M	A	A	AATKEAKQPKEPKKR	2	16	15	-	0	-	-	-	-							-	0	-	-	-	-	0	P11633	High-mobility group (HMG) protein	0	AcD3C13	y2	0	2	0	0	0	0	2
	NatA	SLT2	YHR030C	M	A	D	ADKIER	2	7	6	-	100	100	-	-	-							-	0	0	-	-	-	0	Q00772	Serine/threonine MAP kinase	0	Ace	y2,y3	0	1	1	0	0	0	2
	NatA	NUP53	YMR153W	M	A	D	ADLQKQENSSR	2	12	11	96.4	98.9	100	100	100	-							0	2.5	3.6	3.6	3.6	-	3.6	Q03790	FG-nucleoporin component of central core of nuclear pore complex (NPC)	0	Ace	y1,y2,y3,y4,y5	2	1	1	3	1	0	8
	NatA	COX12	YLR038C	M	A	D	ADQENSPLHTVGFDAR	2	17	16	45.8	44.1	82.1	78.7	-	36.3							9.5	7.8	45.8	42.4	-	0	45.8	Q01519	Subunit VIb of cytochrome c oxidase	0	Ace,AcD3C13	y1,y2,y3,y4,y6	2	2	1	3	0	1	9
	NatA	THO1	YER063W	M	A	D	ADYSSLTVVQLKDLLTKR	2	19	18	52.3	63	-	84.5	81.4	82.2							0	10.7	-	32.2	29.1	29.9	32.2	P40040	Conserved nuclear RNA-binding protein	0	AcD3C13,Ace	y1,y2,y4,y5,y6	3	2	0	4	4	2	15
	NatA	GLN1	YPR035W	M	A	E	AEASIEKTQILQKYLELDQR	2	21	20	100	100	100	100	100	100							0	0	0	0	0	0	0	P32288	Glutamine synthetase (GS)	0	Ace	y1,y2,y3,y4,y5,y6	8	22	40	58	98	62	288	288	1	2.75	5	7.25	12.25	7.75
	NatA	RDI1	YDL135C	M	A	E	AEESTDFSQFEEER	2	15	14	100	100	100	100	100	100							0	0	0	0	0	0	0	Q12434	Rho GDP dissociation inhibitor	0	Ace	y1,y2,y3,y4,y5,y6	1	3	7	4	2	1	18	18	1	3	7	4	2	1
	NatA	VPH1	YOR270C	M	A	E	AEKEEAIFR	2	10	9	100	100	100	100	100	100							0	0	0	0	0	0	0	P32563	Subunit a of vacuolar-ATPase V0 domain	0	Ace	y1,y2,y3,y4,y5,y6	1	3	3	4	3	2	16	16	1	3	3	4	3	2
	NatA	DED1	YOR204W	M	A	E	AELSEQVQNLSINDNNENGYVPPHLR	2	27	26	100	-	-	-	-	-							0	-	-	-	-	-	0	P06634	ATP-dependent DEAD (Asp-Glu-Ala-Asp)-box RNA helicase	0	Ace	y1	3	0	0	0	0	0	3
	NatA	TOM71	YHR117W	M	A	E	AENSLLR	2	8	7	-	-	-	78.9	81.3	-							-	-	-	0	2.4	-	2.4	P38825	Mitochondrial outer membrane protein	0	Ace,AcD3C13	y4,y5	0	0	0	4	1	0	5
	NatA	RRP43	YCR035C	M	A	E	AESTTLETIEIHPITFPPEVLAR	2	24	23	-	-	-	-	100	98.8							-	-	-	-	1.2	0	1.2	P25359	Exosome non-catalytic core component	0	Ace	y5,y6	0	0	0	0	2	1	3
	NatA	APD1	YBR151W	M	A	F	AFLNIFKQKR	2	11	10	13.3	22	-	29.1	32.8	49.2							0	8.7	-	15.8	19.5	35.9	35.9	P38281	Protein of unknown function	0	AcD3C13,Ace	y1,y2,y4,y5,y6	3	5	0	6	2	3	19
	NatA	RPL5	YPL131W	M	A	F	AFQKDAKSSAYSSR	2	15	14	3.4	0	0	0	0	0							3.4	0	0	0	0	0	3.4	P26321	Ribosomal 60S subunit protein L5	0	AcD3C13	y1,y2,y3,y4,y5,y6	23	12	21	18	14	9	97	97	2.55556	1.33333	2.33333	2	1.55556	1
	NatA	VMA1	YDL185W	M	A	G	AGAIENAR	2	9	8	100	100	100	100	100	100							0	0	0	0	0	0	0	P17255	Subunit A of the V1 peripheral membrane domain of V-ATPase	0	Ace	y1,y2,y3,y4,y5,y6	22	24	38	13	22	11	130	130	2	2.18182	3.45455	1.18182	2	1
	NatA	ESF1	YDR365C	M	A	G	AGENPKKEGVDAR	2	14	13	5.7	13.5	11.9	-	10.3	-							0	7.8	6.2	-	4.6	-	7.8	Q06344	Nucleolar protein involved in pre-rRNA processing	0	AcD3C13	y1,y2,y3,y5	2	1	1	0	1	0	5
	NatA	HOM2	YDR158W	M	A	G	AGKKIAGVLGATGSVGQR	2	19	18	0	1.6	-	2.1	0	0							0	1.6	-	2.1	0	0	2.1	P13663	Aspartic beta semi-aldehyde dehydrogenase	0	AcD3C13	y1,y2,y4,y5,y6	6	6	0	7	6	1	26
	NatA	IFH1	YLR223C	M	A	G	AGKKSPR	2	8	7	27.2	-	-	-	-	-							0	-	-	-	-	-	0	P39520	Coactivator, regulates transcription of ribosomal protein (RP) genes	0	AcD3C13	y1	3	0	0	0	0	0	3
	NatA	RPL31A	YDL075W	M	A	G	AGLKDVVTR	2	10	9	0	0	0	0	0	0							0	0	0	0	0	0	0	P0C2H8	Ribosomal 60S subunit protein L31A	P0C2H9 (2-10)	AcD3C13	y1,y2,y3,y4,y5,y6	46	19	37	18	16	12	148	148	3.83333	1.58333	3.08333	1.5	1.33333	1
	NatA	PUP1	YOR157C	M	A	G	AGLSFDNYQR	2	11	10	26.9	13.5	-	-	10.1	15.2							16.8	3.4	-	-	0	5.1	16.8	P25043	Beta 2 subunit of the 20S proteasome	0	AcD3C13	y1,y2,y5,y6	1	1	0	0	1	1	4
	NatA	YVH1	YIR026C	M	A	G	AGNANSVDEEVTR	2	14	13	93.5	82.7	-	-	92.6	82							11.5	0.7	-	-	10.6	0	11.5	Q02256	Dual specificity protein phosphatase	0	Ace	y1,y2,y5,y6	3	1	0	0	2	1	7
	NatA	ADE3	YGR204W	M	A	G	AGQVLDGKACAQQFR	2	16	15	3.8	2.8	3.9	2.9	3.1	3.1							1	0	1.1	0.1	0.3	0.3	1.1	P07245	Cytoplasmic trifunctional enzyme C1-tetrahydrofolate synthase	0	AcD3C13	y1,y2,y3,y4,y5,y6	7	9	15	14	12	5	62	62	1.4	1.8	3	2.8	2.4	1
	NatA	NOP14	YDL148C	M	A	G	AGSQLKNLKAALKAR	2	16	15	0	-	-	-	-	-							0	-	-	-	-	-	0	Q99207	Nucleolar protein	0	AcD3C13	y1	1	0	0	0	0	0	1
	NatA	RPL35A	YDL191W	M	A	G	AGVKAYELR	2	10	9	0	0.5	0	0	0	0							0	0.5	0	0	0	0	0.5	P0CX84	Ribosomal 60S subunit protein L35A	P0CX85 (2-10)	AcD3C13	y1,y2,y3,y4,y5,y6	24	15	37	25	10	9	120	120	2.66667	1.66667	4.11111	2.77778	1.11111	1
	NatA	RPL20A	YMR242C	M	A	H	AHFKEYQVIGR	2	12	11	16.7	-	-	-	-	-							0	-	-	-	-	-	0	P0CX23	Ribosomal 60S subunit protein L20A	P0CX24 (2-12)	Ace,AcD3C13	y1	3	0	0	0	0	0	3
	NatA	FOL3	YMR113W	M	A	I	AIELGLSR	2	9	8	-	75.6	74	70.3	71.8	73.7							-	5.3	3.7	0	1.5	3.4	5.3	Q12676	Dihydrofolate synthetase, involved in folic acid biosynthesis	0	Ace,AcD3C13	y2,y3,y4,y5,y6	0	1	2	4	2	1	10
	NatA	YNL108C	YLR361C-A	M	A	I	AIENIYIAR	2	10	9	11	8.8	5	1.4	6.3	10.5							9.6	7.4	3.6	0	4.9	9.1	9.6	P53929	Protein phosphatase	0	AcD3C13,Ace	y1,y2,y3,y4,y5,y6	5	1	3	4	4	1	18	18	5	1	3	4	4	1
	NatA	MKT1	YNL085W	M	A	I	AIKSLESFLFER	2	13	12	6	-	-	-	-	-							0	-	-	-	-	-	0	P40850	Protein similar to nucleases that forms a complex with Pbp1p	0	AcD3C13	y1	1	0	0	0	0	0	1
	NatA	SDS3	YIL084C	M	A	I	AIQKVSNKDLSR	2	13	12	10.9	14.9	-	0	6.4	-							10.9	14.9	-	0	6.4	-	14.9	P40505	Component of the Rpd3L histone deacetylase complex	0	AcD3C13	y1,y2,y4,y5	1	1	0	3	1	0	6
	NatA	RPL13B	YMR142C	M	A	I	AISKNLPILKNHFR	2	15	14	0	-	-	-	-	0							0	-	-	-	-	0	0	P40212	Ribosomal 60S subunit protein L13B	Q12690 (2-15)	AcD3C13	y1,y6	1	0	0	0	0	2	3
	NatA	GRX7	YBR014C	M	A	I	AIVINKR	2	8	7	-	0	0	0	0	-							-	0	0	0	0	-	0	P38068	Cis-golgi localized monothiol glutaredoxin	0	AcD3C13	y2,y3,y4,y5	0	1	1	3	1	0	6
	NatA	RPL27A	YHR010W	M	A	K	AKFLKAGKVAVVVR	2	15	14	0	0	-	0	-	0							0	0	-	0	-	0	0	P0C2H6	Ribosomal 60S subunit protein L27A	P0C2H7 (2-15)	AcD3C13	y1,y2,y4,y6	14	11	0	4	0	3	32
	NatA	KRE33	YNL132W	M	A	K	AKKAIDSR	2	9	8	9.8	-	7.9	-	-	8.5							1.9	-	0	-	-	0.6	1.9	P53914	Protein required for biogenesis of the small ribosomal subunit	0	AcD3C13	y1,y3,y6	1	0	1	0	0	1	3
	NatA	UTP14	YML093W	M	A	K	AKKKSKSR	2	9	8	0	0	0	0	-	-							0	0	0	0	-	-	0	Q04500	Subunit of U3-containing Small Subunit (SSU) processome complex	0	AcD3C13	y1,y2,y3,y4	2	1	1	3	0	0	7
	NatA	RFT1	YBL020W	M	A	K	AKKNSQLPSTSEQILER	2	18	17	0	1.4	-	-	-	-							0	1.4	-	-	-	-	1.4	P38206	Membrane protein required for translocation of Man5GlcNac2-PP-Dol	0	AcD3C13	y1,y2	1	1	0	0	0	0	2
	NatA	RPL26A	YLR344W	M	A	K	AKQSLDVSSDR	2	12	11	0	0.3	0	0	0	0							0	0.3	0	0	0	0	0.3	P05743	Ribosomal 60S subunit protein L26A	P53221 (2-12)	AcD3C13	y1,y2,y3,y4,y5,y6	16	7	32	11	9	8	83	83	2.28571	1	4.57143	1.57143	1.28571	1.14286
	NatA	WTM2	YOR229W	M	A	K	AKSKSSQGASGAR	2	14	13	0	1.2	0	0	0	0							0	1.2	0	0	0	0	1.2	Q12206	Transcriptional modulator	0	AcD3C13	y1,y2,y3,y4,y5,y6	3	3	2	4	3	1	16	16	3	3	2	4	3	1
	NatA	YGR026W	YGR026W	M	A	K	AKTIKVIR	2	9	8	0	0	0	0	0	-							0	0	0	0	0	-	0	P53217	Putative protein of unknown function	0	AcD3C13	y1,y2,y3,y4,y5	1	1	1	4	1	0	8
	NatA	DAT1	YML113W	M	A	K	AKTLAQGR	2	9	8	0	1.4	-	-	-	3.6							0	1.4	-	-	-	3.6	3.6	P13483	DNA binding protein that recognizes oligo(dA).oligo(dT) tracts	0	AcD3C13	y1,y2,y6	1	1	0	0	0	1	3
	NatA	RPS30A	YLR287C-A	M	A	K	AKVHGSLAR	2	10	9	0	-	-	-	-	-							0	-	-	-	-	-	0	P0CX33	Protein component of the small (40S) ribosomal subunit	P0CX34 (2-10)	AcD3C13	y1	2	0	0	0	0	0	2
	NatA	SWI6	YLR182W	M	A	L	ALEEVVR	2	8	7	0	0.6	0	0	0	0							0	0.6	0	0	0	0	0.6	P09959	Transcription cofactor	0	AcD3C13	y1,y2,y3,y4,y5,y6	1	1	2	3	1	1	9	9	1	1	2	3	1	1
	NatA	ABP1	YCR088W	M	A	L	ALEPIDYTTHSR	2	13	12	100	100	100	100	100	100							0	0	0	0	0	0	0	P15891	Actin-binding protein of the cortical actin cytoskeleton	0	Ace	y1,y2,y3,y4,y5,y6	4	2	1	3	1	3	14	14	4	2	1	3	1	3
	NatA	RPF1	YHR088W	M	A	L	ALGNEINITNKLKR	2	15	14	1.4	-	-	0	0	-							1.4	-	-	0	0	-	1.4	P38805	Protein involved in assembly and export of the large ribosomal subunit	0	AcD3C13	y1,y4,y5	2	0	0	3	2	0	7
	NatA	YHR131C	YHR131C	M	A	L	ALPIEGKLSMANNR	2	15	14	69.4	-	-	-	-	-							0	-	-	-	-	-	0	P38835	Putative protein of unknown function	0	Ace	y1	1	0	0	0	0	0	1
	NatA	MON2	YNL297C	M	A	M	AMNTGGFDSMQR	2	13	12	100	100	100	100	100	100							0	0	0	0	0	0	0	P48563	Protein with a role in endocytosis and vacuole integrity	0	Ace	y1,y2,y3,y4,y5,y6	4	3	4	4	4	3	22	22	1.33333	1	1.33333	1.33333	1.33333	1
	NatA	RPS14B	YJL191W	M	A	A	ANDLVQAR	2	9	8	44.5	55.2	54.1	54.1	53	50.5							0	10.7	9.6	9.6	8.5	6	10.7	P39516	Protein component of the small (40S) ribosomal subunit	0	Ace,AcD3C13	y1,y2,y3,y4,y5,y6	6	4	8	4	4	6	32	32	1.5	1	2	1	1	1.5
	NatA	PCL8	YPL219W	M	A	N	ANDQDPNKSLINDALTR	2	18	17	73.9	91.6	-	100	85.9	-							0	17.7	-	26.1	12	-	26.1	Q08966	Cyclin	0	Ace	y1,y2,y4,y5	1	3	0	3	2	0	9
	NatA	PCT1	YGR202C	M	A	N	ANPTTGKSSIR	2	12	11	8.8	7.5	11.3	12.8	8.9	8							1.3	0	3.8	5.3	1.4	0.5	5.3	P13259	Cholinephosphate cytidylyltransferase	0	Ace,AcD3C13	y1,y2,y3,y4,y5,y6	1	4	1	3	4	3	16	16	1	4	1	3	4	3
	NatA	RCN2	YOR220W	M	A	N	ANQKQMR	2	8	7	-	N.D.	-	-	0	-							-	-	-	-	0	-	0	Q12044	Protein of unknown function	0	AcD3C13	y2,y5	0	1	0	0	1	0	2
	NatA	THG1	YGR024C	M	A	N	ANSKFGYVR	2	10	9	-	93.2	100	100	100	-							-	0	6.8	6.8	6.8	-	6.8	P53215	tRNAHis guanylyltransferase	0	Ace	y2,y3,y4,y5	0	1	2	3	1	0	7
	NatA	ADE17	YMR120C	M	A	N	ANYTKTAILSVYDKTGLLDLAR	2	23	22	18	16.4	-	40.4	14.8	-							3.2	1.6	-	25.6	0	-	25.6	P38009	Enzyme of 'de novo' purine biosynthesis	0	AcD3C13	y1,y2,y4,y5	6	9	0	4	2	0	21
	NatA	PUF6	YDR496C	M	A	P	APLTKKTNGKR	2	12	11	0	0	0	0	0	0							0	0	0	0	0	0	0	Q04373	Pumilio-homology domain protein	0	AcD3C13	y1,y2,y3,y4,y5,y6	2	2	3	3	1	1	12	12	2	2	3	3	1	1
	NatA	RPL25	YOL127W	M	A	P	APSAKATAAKKAVVKGTNGKKALKVR	2	27	26	0	4	-	0	-	-							0	4	-	0	-	-	4	P04456	Ribosomal 60S subunit protein L25	0	AcD3C13	y1,y2,y4	1	1	0	5	0	0	7
	NatA	SAW1	YAL027W	M	A	P	APSIATVKIAR	2	12	11	-	41.6	22	26.3	-	-							-	19.6	0	4.3	-	-	19.6	P39735	5'- and 3'-flap DNA binding protein	0	AcD3C13	y2,y3,y4	0	1	2	3	0	0	6
	NatA	YAF9	YNL107W	M	A	P	APTISKR	2	8	7	0	0	-	-	-	-							0	0	-	-	-	-	0	P53930	Subunit of NuA4 histone H4 acetyltransferase and SWR1 complexes	0	AcD3C13	y1,y2	1	1	0	0	0	0	2
	NatA	RBL2	YOR265W	M	A	P	APTQLDIKVKALKR	2	15	14	0	0	0	0	0	0							0	0	0	0	0	0	0	P48606	Protein involved in microtubule morphogenesis	0	AcD3C13	y1,y2,y3,y4,y5,y6	2	1	3	11	3	2	22	22	2	1	3	11	3	2
	NatA	ARO10	YDR380W	M	A	P	APVTIEKFVNQEER	2	15	14	-	-	-	-	0	-							-	-	-	-	0	-	0	Q06408	Phenylpyruvate decarboxylase	0	AcD3C13	y5	0	0	0	0	1	0	1
	NatA	TKL2	YBR117C	M	A	Q	AQFSDIDKLAVSTLR	2	16	15	-	81.8	81.2	80.8	76.5	77.4							-	5.3	4.7	4.3	0	0.9	5.3	P33315	Transketolase	0	AcD3C13,Ace	y2,y3,y4,y5,y6	0	3	12	13	13	11	52
	NatA	ERG20	YJL167W	M	A	S	ASEKEIR	2	8	7	61.5	59.1	61.5	62.2	60.8	63.6							2.4	0	2.4	3.1	1.7	4.5	4.5	P08524	Farnesyl pyrophosphate synthetase	0	Ace,AcD3C13	y1,y2,y3,y4,y5,y6	6	7	2	7	4	1	27	27	6	7	2	7	4	1
	NatA	SPC25	YER018C	M	A	S	ASIDAFSDLER	2	12	11	-	-	-	-	100	-							-	-	-	-	0	-	0	P40014	Component of the kinetochore-associated Ndc80 complex	0	Ace	y5	0	0	0	0	2	0	2
	NatA	GCN20	YFR009W	M	A	S	ASIGSQVR	2	9	8	100	100	-	100	100	100							0	0	-	0	0	0	0	P43535	Positive regulator of the Gcn2p kinase activity	0	Ace	y1,y2,y4,y5,y6	3	2	0	3	2	2	12
	NatA	EDE1	YBL047C	M	A	S	ASITFR	2	7	6	-	-	100	-	-	-							-	-	0	-	-	-	0	P34216	Scaffold protein involved in the formation of early endocytic sites	0	Ace	y3	0	0	1	0	0	0	1
	NatA	UBC13	YDR092W	M	A	S	ASLPKR	2	7	6	-	100	100	100	100	100							-	0	0	0	0	0	0	P52490	E2 ubiquitin-conjugating enzyme	0	Ace	y2,y3,y4,y5,y6	0	2	1	4	2	2	11
	NatA	ASC1	YMR116C	M	A	S	ASNEVLVLR	2	10	9	100	100	100	100	100	100							0	0	0	0	0	0	0	P38011	G-protein beta subunit and guanine dissociation inhibitor for Gpa2p	0	Ace	y1,y2,y3,y4,y5,y6	50	15	34	21	17	13	150	150	3.84615	1.15385	2.61538	1.61538	1.30769	1
	NatA	GZF3	YJL110C	M	A	S	ASQATTLR	2	9	8	100	-	-	-	-	-							0	-	-	-	-	-	0	P42944	GATA zinc finger protein	0	Ace	y1	1	0	0	0	0	0	1
	NatA	PAA1	YDR071C	M	A	S	ASSSSTLPLHMYIR	2	15	14	100	-	-	-	-	-							0	-	-	-	-	-	0	Q12447	Polyamine acetyltransferase	0	Ace	y1	1	0	0	0	0	0	1
	NatA	FSF1	YOR271C	M	A	S	ASSVPGPIDLPESR	2	15	14	N.D.	-	-	-	-	-							-	-	-	-	-	-	0	Q12029	Putative protein	0	Ace	y1	1	0	0	0	0	0	1
	NatA	YDR341C	YDR341C	M	A	S	ASTANMISQLKKLSIAEPAVAKDSHPDVNIVDLMR	2	36	35	100	-	-	100	100	-							0	-	-	0	0	-	0	Q05506	Arginyl-tRNA synthetase	0	Ace	y1,y4,y5	2	0	0	6	1	0	9
	NatA	SDS24	YBR214W	M	A	S	ASTSNTFPPSQSNSSNNLPTSR	2	23	22	100	100	100	100	100	100							0	0	0	0	0	0	0	P38314	Protein involved in cell separation during budding	0	Ace	y1,y2,y3,y4,y5,y6	13	10	17	12	11	9	72	72	1.44444	1.11111	1.88889	1.33333	1.22222	1
	NatA	DIB1	YPR082C	M	A	S	ASVLLPQLR	2	10	9	100	99.3	100	100	100	100							0.7	0	0.7	0.7	0.7	0.7	0.7	Q06819	17-kDa component of the U4/U6aU5 tri-snRNP	0	Ace	y1,y2,y3,y4,y5,y6	1	1	1	3	1	1	8	8	1	1	1	3	1	1
	NatA	ATG36	YJL185C	M	A	S	ASVNNYQVDCGSR	2	14	13	-	-	-	-	100	-							-	-	-	-	0	-	0	P46983	Pex3p interacting protein, required for pexophagy	0	Ace	y5	0	0	0	0	1	0	1
	NatA	PAR32	YDL173W	M	A	T	ATFNPQNEMENQAR	2	15	14	100	100	100	100	100	100							0	0	0	0	0	0	0	Q12515	Putative protein of unknown function	0	Ace	y1,y2,y3,y4,y5,y6	7	6	5	6	5	5	34	34	1.4	1.2	1	1.2	1	1
	NatA	URA2	YJL130C	M	A	T	ATIAPTAPITPPMESTGDR	2	20	19	100	100	100	100	100	100							0	0	0	0	0	0	0	P07259	Bifunctional carbamoylphosphate synthetase/aspartate transcarbamylase	0	Ace	y1,y2,y3,y4,y5,y6	12	23	37	16	28	18	134	134	1	1.91667	3.08333	1.33333	2.33333	1.5
	NatA	FAU1	YER183C	M	A	T	ATKQLLR	2	8	7	-	-	100	100	-	-							-	-	0	0	-	-	0	P40099	5,10-methenyltetrahydrofolate synthetase	0	Ace	y3,y4	0	0	1	3	0	0	4
	NatA	RPT5	YOR117W	M	A	T	ATLEELDAQTLPGDDELDQEILNLSTQELQTR	2	33	32	100	100	100	100	-	-							0	0	0	0	-	-	0	P33297	ATPase of the 19S regulatory particle of the 26S proteasome	0	Ace	y1,y2,y3,y4	1	2	1	4	0	0	8
	NatA	TEM1	YML064C	M	A	T	ATPSTGANNSIPAVR	2	16	15	100	-	-	-	-	-							0	-	-	-	-	-	0	P38987	GTP-binding protein of the Ras superfamily	0	Ace	y1	1	0	0	0	0	0	1
	NatA	VAC17	YCL063W	M	A	T	ATQALEDITER	2	12	11	72.3	-	-	-	-	-							0	-	-	-	-	-	0	P25591	Phosphoprotein involved in vacuole inheritance	0	Ace	y1	2	0	0	0	0	0	2
	NatA	UTP22	YGR090W	M	A	T	ATSVKR	2	7	6	21	-	41.6	-	-	-							0	-	20.6	-	-	-	20.6	P53254	Component of the small-subunit processome	0	AcD3C13,Ace	y1,y3	1	0	1	0	0	0	2
	NatA	VMA21	YGR105W	M	A	V	AVDVPR	2	7	6	-	5.4	-	-	-	-							-	0	-	-	-	-	0	P41806	Integral membrane protein required for V-ATPase function	0	AcD3C13	y2	0	1	0	0	0	0	1
	NatA	SLY1	YDR189W	M	A	V	AVEEIASR	2	9	8	0	1.6	0	-	0	0							0	1.6	0	-	0	0	1.6	P22213	Hydrophilic protein involved in ER/Golgi vesicle trafficking	0	AcD3C13	y1,y2,y3,y5,y6	2	1	1	0	1	1	6
	NatA	RPS1B	YML063W	M	A	V	AVGKNKR	2	8	7	0	0.1	0	0	0	0							0	0.1	0	0	0	0	0.1	P23248	Ribosomal protein 10 (rp10) of the small (40S) subunit	P33442 (2-8)	AcD3C13	y1,y2,y3,y4,y5,y6	6	10	6	7	6	4	39	39	1.5	2.5	1.5	1.75	1.5	1
	NatA	MYO3	YKL129C	M	A	V	AVIKKGAR	2	9	8	0	0	0	0	0	0							0	0	0	0	0	0	0	P36006	One of two type I myosins	0	AcD3C13	y1,y2,y3,y4,y5,y6	1	1	1	4	1	1	9	9	1	1	1	4	1	1
	NatA	TFC6	YDR362C	M	A	V	AVIPAKKR	2	9	8	-	0.7	0	-	-	-							-	0.7	0	-	-	-	0.7	Q06339	Subunit of RNA polymerase III transcription initiation factor complex	0	AcD3C13	y2,y3	0	1	1	0	0	0	2
	NatA	RIB4	YOL143C	M	A	V	AVKGLGKPDQVYDGSKIR	2	19	18	0	1.9	0	3.8	0	0							0	1.9	0	3.8	0	0	3.8	P50861	Lumazine synthase (DMRL synthase)	0	AcD3C13	y1,y2,y3,y4,y5,y6	3	8	32	18	14	9	84	84	1	2.66667	10.6667	6	4.66667	3
	NatA	CDC27	YBL084C	M	A	V	AVNPELAPFTLSR	2	14	13	-	-	-	-	-	100							-	-	-	-	-	0	0	P38042	Subunit of the Anaphase-Promoting Complex/Cyclosome (APC/C)	0	Ace	y6	0	0	0	0	0	1	1
	NatA	TOA2	YKL058W	M	A	V	AVPGYYELYR	2	11	10	4.6	6.5	4.1	3.8	4	4.6							0.8	2.7	0.3	0	0.2	0.8	2.7	P32774	TFIIA small subunit	0	AcD3C13	y1,y2,y3,y4,y5,y6	1	1	3	4	1	1	11	11	1	1	3	4	1	1
	NatA	ENO1	YGR254W	M	A	V	AVSKVYAR	2	9	8	1.3	1.1	0	0	0	0							1.3	1.1	0	0	0	0	1.3	P00924	Enolase I, a phosphopyruvate hydratase	P00925 (2-9)	AcD3C13	y1,y2,y3,y4,y5,y6	171	218	221	226	196	169	1201	1201	1.01183	1.28994	1.30769	1.33728	1.15976	1
	NatA	YLR361C-A	YLR361C-A	M	A	V	AVSNNNNNNNSKER	2	15	14	9.9	30.1	31.6	32.1	22.5	32.8							0	20.2	21.7	22.2	12.6	22.9	22.9	Q3E795	Putative protein of unknown function	0	AcD3C13,Ace	y1,y2,y3,y4,y5,y6	5	3	3	6	5	3	25	25	1.66667	1	1	2	1.66667	1
	NatA	VPS35	YJL154C	M	A	Y	AYADSPENAIAVIKQR	2	17	16	-	11.7	10.9	14.4	9.9	-							-	1.8	1	4.5	0	-	4.5	P34110	Endosomal subunit of membrane-associated retromer complex	0	AcD3C13	y2,y3,y4,y5	0	2	2	4	2	0	10
	NatA	SHG1	YBR258C	M	A	Y	AYNQEDSKR	2	10	9	73	84.6	86.3	81.5	68.3	76.7							4.7	16.3	18	13.2	0	8.4	18	P38337	Subunit of the COMPASS (Set1C) complex	0	AcD3C13,Ace	y1,y2,y3,y4,y5,y6	3	2	1	3	2	1	12	12	3	2	1	3	2	1
	NatA	ASN1	YPR145W	M	C	G	CGIFAAFR	2	9	8	0	0.1	-	0	0	0							0	0.1	-	0	0	0	0.1	P49089	Asparagine synthetase	0	AcD3C13	y1,y2,y4,y5,y6	3	3	0	9	6	4	25
	NatA	GFA1	YKL104C	M	C	G	CGIFGYCNYLVER	2	14	13	-	0	0	-	0	0							-	0	0	-	0	0	0	P14742	Glutamine-fructose-6-phosphate amidotransferase	0	AcD3C13	y2,y3,y5,y6	0	1	1	0	3	1	6
	NatA	YGR127W	YGR127W	M	C	I	CILMATR	2	8	7	0	0	0	0	0	0							0	0	0	0	0	0	0	P53275	Putative protein of unknown function	0	AcD3C13	y1,y2,y3,y4,y5,y6	1	1	1	4	2	2	11	11	1	1	1	4	2	2
	NatA	VMA13	YPR036W	M	G	A	GATKILMDSTHFNEIR	2	17	16	N.D.	-	-	-	-	0							-	-	-	-	-	0	0	P41807	Subunit H of the V1 peripheral membrane domain of V-ATPase	0	AcD3C13	y1,y6	8	0	0	0	0	1	9
	NatA	RPL15B	YMR121C	M	G	A	GAYKYLEELER	2	12	11	0	-	-	-	-	0							0	-	-	-	-	0	0	P54780	Ribosomal 60S subunit protein L15B	0	AcD3C13	y1,y6	1	0	0	0	0	2	3
	NatA	RPL15A	YLR029C	M	G	A	GAYKYLEELQR	2	12	11	0	0	-	0	0	0							0	0	-	0	0	0	0	P05748	Ribosomal 60S subunit protein L15A	0	AcD3C13	y1,y2,y4,y5,y6	29	6	0	4	1	1	41
	NatA	HAL5	YJL165C	M	G	D	GDEKLSR	2	8	7	N.D.	-	-	-	-	-							-	-	-	-	-	-	0	P38970	Putative protein kinase	0	AcD3C13	y1	1	0	0	0	0	0	1
	NatA	CDC48	YDL126C	M	G	E	GEEHKPLLDASGVDPR	2	17	16	1.6	3.8	-	5	6.4	5.9							0	2.2	-	3.4	4.8	4.3	4.8	P25694	AAA ATPase	0	AcD3C13	y1,y2,y4,y5,y6	4	1	0	3	1	1	10
	NatA	PZF1	YPR186C	M	G	G	GGEVLNNEGMPLAELKQETIPISR	2	25	24	0	-	-	-	-	-							0	-	-	-	-	-	0	P39933	Transcription factor IIIA (TFIIIA)	0	AcD3C13	y1	1	0	0	0	0	0	1
	NatA	RBG2	YGR173W	M	G	I	GIIDKIKAIEEEMAR	2	16	15	0	-	-	-	0	0							0	-	-	-	0	0	0	P53295	Protein with a role in translation	0	AcD3C13	y1,y5,y6	5	0	0	0	1	1	7
	NatA	YSC84	YHR016C	M	G	I	GINNPIPR	2	9	8	0	-	0	0	0	0							0	-	0	0	0	0	0	P32793	Actin-binding protein	P43603 (2-9)	AcD3C13	y1,y3,y4,y5,y6	1	0	1	3	1	2	8
	NatA	ARG81	YML099C	M	G	S	GISSKNGPKKMGR	2	14	13	-	0	-	-	-	-							-	0	-	-	-	-	0	P05085	Zinc finger transcription factor involved in arginine-responsive genes	0	AcD3C13	y2	0	1	0	0	0	0	1
	NatA	FCF1	YDR339C	M	G	K	GKAKKTR	2	8	7	0	5.6	-	0	0	0							0	5.6	-	0	0	0	5.6	Q05498	Putative PINc domain nuclease	0	AcD3C13	y1,y2,y4,y5,y6	2	1	0	3	1	1	8
	NatA	NHP2	YDL208W	M	G	K	GKDNKEHKESKESKTVDNYEAR	2	23	22	0	-	-	-	-	-							0	-	-	-	-	-	0	P32495	Protein related to mammalian high mobility group (HMG) proteins	0	AcD3C13	y1	1	0	0	0	0	0	1
	NatA	ICS2	YBR157C	M	G	K	GKFEQKER	2	9	8	0	0	0	-	N.D.	-							0	0	0	-	-	-	0	P38284	Protein of unknown function	0	AcD3C13	y1,y2,y3,y5	1	1	1	0	1	0	4
	NatA	PET123	YOR158W	M	G	K	GKGAAKYGFKSGVFPTTR	2	19	18	-	7.7	-	-	-	-							-	0	-	-	-	-	0	P17558	Mitochondrial ribosomal protein of the small subunit	0	AcD3C13	y2	0	1	0	0	0	0	1
	NatA	RPS23A	YGR118W	M	G	K	GKGKPR	2	7	6	0	0	N.D.	3.5	-	-							0	0	-	3.5	-	-	3.5	P0CX29	Ribosomal protein 28 (rp28) of the small (40S) ribosomal subunit	P0CX30 (2-7)	AcD3C13	y1,y2,y3,y4	1	2	2	3	0	0	8
	NatA	RPL37A	YLR185W	M	G	K	GKGTPSFGKR	2	11	10	0	0.2	0	0	0	0							0	0.2	0	0	0	0	0.2	P49166	Ribosomal 60S subunit protein L37A	P51402 (2-11)	AcD3C13	y1,y2,y3,y4,y5,y6	30	7	10	9	5	3	64	64	10	2.33333	3.33333	3	1.66667	1
	NatA	TIF11	YMR260C	M	G	K	GKKNTKGGKKGR	2	13	12	-	0	0	0	0	0							-	0	0	0	0	0	0	P38912	Translation initiation factor eIF1A	0	AcD3C13	y2,y3,y4,y5,y6	0	3	2	3	4	1	13
	NatA	POP8	YBL018C	M	G	K	GKKTFR	2	7	6	N.D.	-	-	-	-	-							-	-	-	-	-	-	0	P38208	Subunit of both RNase MRP and nuclear RNase P	0	AcD3C13	y1	1	0	0	0	0	0	1
	NatA	SRB2	YHR041C	M	G	K	GKSAVIFVER	2	11	10	0.3	0.1	-	10.9	N.D.	-							0.2	0	-	10.8	-	-	10.8	P34162	Subunit of the RNA polymerase II mediator complex	0	AcD3C13	y1,y2,y4,y5	4	1	0	3	1	0	9
	NatA	TRM7	YBR061C	M	G	K	GKSSKDKR	2	9	8	0	0.7	0	0	0	0							0	0.7	0	0	0	0	0.7	P38238	2'-O-ribose methyltransferase	0	AcD3C13	y1,y2,y3,y4,y5,y6	1	1	1	3	1	1	8	8	1	1	1	3	1	1
	NatA	IRC24	YIR036C	M	G	K	GKVILITGASR	2	12	11	0	1.7	0	0	0	0							0	1.7	0	0	0	0	1.7	P40580	Putative benzil reductase	0	AcD3C13	y1,y2,y3,y4,y5,y6	7	3	1	5	1	1	18	18	7	3	1	5	1	1
	NatA	YIR035C	YIR035C	M	G	K	GKVILVTGVSR	2	12	11	0	-	N.D.	-	0	0							0	-	-	-	0	0	0	P40579	Putative cytoplasmic short-chain dehydrogenase/reductase	0	AcD3C13	y1,y3,y5,y6	2	0	1	0	1	1	5
	NatA	BNI5	YNL166C	M	G	L	GLDQDKIKKR	2	11	10	5.4	-	-	-	-	-							0	-	-	-	-	-	0	P53890	Linker protein responsible for recruitment of myosin to the bud neck	0	AcD3C13	y1	1	0	0	0	0	0	1
	NatA	DDR48	YMR173W	M	G	L	GLFDKVKQFANSNNNNNDSGNNNQGDYVTKAENMIGEDR	2	40	39	-	-	-	N.D.	-	-							-	-	-	-	-	-	0	P18899	DNA damage-responsive protein	0	AcD3C13	y4	0	0	0	4	0	0	4
	NatA	COA6	YMR244C-A	M	G	L	GLFSFDGGKKESQPPNTR	2	19	18	0	-	0	N.D.	-	-							0	-	0	-	-	-	0	Q3E846	Protein involved in cytochrome c oxidase (Complex IV) assembly	0	AcD3C13	y1,y3,y4	1	0	1	4	0	0	6
	NatA	YAR1	YPL239W	M	G	L	GLHSEPLDQEDQDTIILDAR	2	21	20	0.2	N.D.	-	-	-	0							0.2	-	-	-	-	0	0.2	P46683	Ankyrin-repeat containing, nucleocytoplasmic shuttling chaperone	0	AcD3C13	y1,y2,y6	2	1	0	0	0	2	5
	NatA	LAS17	YOR181W	M	G	L	GLLNSSDKEIIKR	2	14	13	N.D.	-	-	-	-	-							-	-	-	-	-	-	0	Q12446	Actin assembly factor	0	AcD3C13	y1	1	0	0	0	0	0	1
	NatA	VAN1	YML115C	M	G	M	GMFFNLR	2	8	7	0	-	-	-	-	-							0	-	-	-	-	-	0	P23642	Component of the mannan polymerase I	0	AcD3C13	y1	2	0	0	0	0	0	2
	NatA	HEM12	YDR047W	M	G	N	GNFPAPKNDLILR	2	14	13	-	0.7	0	0	0	-							-	0.7	0	0	0	-	0.7	P32347	Uroporphyrinogen decarboxylase	0	AcD3C13	y2,y3,y4,y5	0	2	1	4	1	0	8
	NatA	CDC4	YFL009W	M	G	S	GSFPLAEFPLR	2	12	11	9.4	-	-	-	-	-							0	-	-	-	-	-	0	P07834	F-box protein required for both the G1/S and G2/M phase transitions	0	AcD3C13	y1	1	0	0	0	0	0	1
	NatA	YBR225W	YBR225W	M	G	S	GSNKEAKNIDSKNDR	2	16	15	0	-	-	-	-	-							0	-	-	-	-	-	0	P38321	Putative protein of unknown function	0	AcD3C13	y1	1	0	0	0	0	0	1
	NatA	DCS2	YOR173W	M	G	S	GSQDLASLIGR	2	12	11	0	1.1	0	0	0	0							0	1.1	0	0	0	0	1.1	Q12123	m(7)GpppX pyrophosphatase regulator	0	AcD3C13	y1,y2,y3,y4,y5,y6	1	2	5	5	1	2	16	16	1	2	5	5	1	2
	NatA	FBA1	YKL060C	M	G	V	GVEQILKR	2	9	8	0	0.2	0	0	0	0							0	0.2	0	0	0	0	0.2	P14540	Fructose 1,6-bisphosphate aldolase	0	AcD3C13	y1,y2,y3,y4,y5,y6	19	18	27	19	19	31	133	133	1.05556	1	1.5	1.05556	1.05556	1.72222
	NatA	SNF6	YHL025W	M	G	V	GVIKKKR	2	8	7	0	-	-	0	0	0							0	-	-	0	0	0	0	P18888	Subunit of the SWI/SNF chromatin remodeling complex	0	AcD3C13	y1,y4,y5,y6	1	0	0	3	1	1	6
	NatA	RAI1	YGL246C	M	G	V	GVSANLFVKQR	2	12	11	0	0	-	-	0	0							0	0	-	-	0	0	0	P53063	Nuclear protein with decapping endonuclease activity	0	AcD3C13	y1,y2,y5,y6	1	2	0	0	3	2	8
	NatA	OAF3	YKR064W	M	G	Y	GYDSQVR	2	8	7	0	-	-	-	-	-							0	-	-	-	-	-	0	P36023	Putative transcriptional repressor with Zn(2)-Cys(6) finger	0	AcD3C13	y1	1	0	0	0	0	0	1
	NatA	IMD4	YML056C	M	S	A	SAAPLDYKKALEHLKTYSSKDGLSVQELMDSTTR	2	35	34	-	-	-	-	100	-							-	-	-	-	0	-	0	P50094	Inosine monophosphate dehydrogenase	0	Ace	y5	0	0	0	0	1	0	1
	NatA	GAL11	YOL051W	M	S	A	SAAPVQDKDTLSNAER	2	17	16	100	98.6	100	100	100	100							1.4	0	1.4	1.4	1.4	1.4	1.4	P19659	Subunit of the RNA polymerase II mediator complex	0	Ace	y1,y2,y3,y4,y5,y6	2	2	2	3	1	1	11	11	2	2	2	3	1	1
	NatA	CDC12	YHR107C	M	S	A	SAATATAAPVPPPVGISNLPNQR	2	24	23	100	100	100	100	100	100							0	0	0	0	0	0	0	P32468	Component of the septin ring that is required for cytokinesis	0	Ace	y1,y2,y3,y4,y5,y6	3	3	5	6	3	2	22	22	1.5	1.5	2.5	3	1.5	1
	NatA	HAP2	YGL237C	M	S	A	SADETDAKFHPLETDLQSDTAAATSTAAASR	2	32	31	100	-	-	-	-	-							0	-	-	-	-	-	0	P06774	Subunit of the Hap2p/3p/4p/5p CCAAT-binding complex	0	Ace	y1	1	0	0	0	0	0	1
	NatA	RGA2	YDR379W	M	S	A	SADPINDQSSLCVR	2	15	14	-	100	-	100	100	-							-	0	-	0	0	-	0	Q06407	GTPase-activating protein for polarity-establishment protein Cdc42p	0	Ace	y2,y4,y5	0	1	0	3	1	0	5
	NatA	RRS1	YOR294W	M	S	A	SAEDYKNLPVTVEKPIPVVYDLGNLAAFDSNVLDKNDLDSSNAR	2	45	44	-	-	-	-	100	-							-	-	-	-	0	-	0	Q08746	Essential protein that binds ribosomal protein L11	0	Ace	y5	0	0	0	0	1	0	1
	NatA	SBP1	YHL034C	M	S	A	SAEIEEATNAVNNLSINDSEQQPR	2	25	24	100	100	100	100	100	100							0	0	0	0	0	0	0	P10080	Protein that binds eIF4G and has a role in repression of translation	0	Ace	y1,y2,y3,y4,y5,y6	13	19	37	34	29	18	150	150	1	1.46154	2.84615	2.61538	2.23077	1.38462
	NatA	SLO1	YER180C-A	M	S	A	SAENISTGSPTGKQPSSEVNLGER	2	25	24	100	100	-	-	-	-							0	0	-	-	-	-	0	Q3E784	Protein interacting with Arl3p	0	Ace	y1,y2	1	1	0	0	0	0	2
	NatA	RSA3	YLR221C	M	S	A	SAGDISAINIKSVKKNR	2	18	17	41.5	71.5	-	70.3	71.2	-							0	30	-	28.8	29.7	-	30	Q05942	Protein with a likely role in ribosomal maturation	0	Ace,AcD3C13	y1,y2,y4,y5	1	1	0	3	2	0	7
	NatA	EGD2	YHR193C	M	S	A	SAIPENANVTVLNKNEKKAR	2	21	20	100	100	100	100	100	100							0	0	0	0	0	0	0	P38879	Alpha subunit of the nascent polypeptide-associated complex (NAC)	0	Ace	y1,y2,y3,y4,y5,y6	1	2	4	7	6	1	21	21	1	2	4	7	6	1
	NatA	HTB1	YDR224C	M	S	A	SAKAEKKPASKAPAEKKPAAKKTSTSTDGKKR	2	33	32	-	N.D.	-	-	-	-							-	-	-	-	-	-	0	P02293	Histone H2B	0	Ace	y2	0	1	0	0	0	0	1
	NatA	RPL11A	YPR102C	M	S	A	SAKAQNPMR	2	10	9	100	100	100	100	100	100							0	0	0	0	0	0	0	P0C0W9	Ribosomal 60S subunit protein L11A	0	Ace	y1,y2,y3,y4,y5,y6	24	18	26	11	16	12	107	107	2.18182	1.63636	2.36364	1	1.45455	1.09091
	NatA	AIM19	YIL087C	M	S	A	SAKPATDDAKDELLSPFR	2	19	18	-	-	-	82.1	-	-							-	-	-	0	-	-	0	P40502	Putative protein of unknown function	0	Ace	y4	0	0	0	3	0	0	3
	NatA	CIR1	YGR207C	M	S	A	SAKQQLR	2	8	7	-	-	100	-	100	-							-	-	0	-	0	-	0	P42940	Mitochondrial protein that interacts with frataxin (Yfh1p)	0	Ace	y3,y5	0	0	1	0	1	0	2
	NatA	CCT4	YDL143W	M	S	A	SAKVPSNATFKNKEKPQEVR	2	21	20	-	100	-	-	-	-							-	0	-	-	-	-	0	P39078	Subunit of the cytosolic chaperonin Cct ring complex	0	Ace	y2	0	1	0	0	0	0	1
	NatA	KSH1	YNL024C-A	M	S	A	SALFNFR	2	8	7	-	0	-	0	-	-							-	0	-	0	-	-	0	Q8TGJ3	Essential protein suggested to function early in the secretory pathway	0	AcD3C13	y2,y4	0	1	0	3	0	0	4
	NatA	PSE1	YMR308C	M	S	A	SALPEEVNR	2	10	9	100	-	-	-	-	-							0	-	-	-	-	-	0	P32337	Karyopherin/importin that interacts with the nuclear pore complex	0	Ace	y1	1	0	0	0	0	0	1
	NatA	VPS25	YJR102C	M	S	A	SALPPVYSFPPLYTR	2	16	15	100	100	-	100	100	-							0	0	-	0	0	-	0	P47142	Component of the ESCRT-II complex	0	Ace	y1,y2,y4,y5	1	1	0	3	1	0	6
	NatA	HPT1	YDR399W	M	S	A	SANDKQYISYNNVHQLCQVSAER	2	24	23	100	100	100	100	100	-							0	0	0	0	0	-	0	Q04178	Dimeric hypoxanthine-guanine phosphoribosyltransferase	0	Ace	y1,y2,y3,y4,y5	1	1	1	4	1	0	8
	NatA	YBR016W	YBR016W	M	S	A	SANDYYGGTAGEKSQYSR	2	19	18	100	100	100	100	100	100							0	0	0	0	0	0	0	P38216	Tail-anchored plasma membrane protein with a conserved CYSTM module	0	Ace	y1,y2,y3,y4,y5,y6	3	4	6	8	4	2	27	27	1.5	2	3	4	2	1
	NatA	YNL208W	YML108W	M	S	A	SANEFYSSGQQGQYNQQNNQER	2	23	22	100	100	100	100	100	100							0	0	0	0	0	0	0	P40159	Protein of unknown function	0	Ace	y1,y2,y3,y4,y5,y6	19	20	48	31	33	28	179	179	1	1.05263	2.52632	1.63158	1.73684	1.47368
	NatA	YRA1	YDR381W	M	S	A	SANLDKSLDEIIGSNKAGSNR	2	22	21	100	100	100	100	100	-							0	0	0	0	0	-	0	Q12159	Nuclear polyadenylated RNA-binding protein	0	Ace	y1,y2,y3,y4,y5	4	6	14	7	2	0	33
	NatA	MPP6	YNR024W	M	S	A	SANNGVTGKLSSR	2	14	13	100	100	100	100	100	-							0	0	0	0	0	-	0	P53725	Nuclear exosome-associated RNA binding protein	0	Ace	y1,y2,y3,y4,y5	1	2	1	3	2	0	9
	NatA	GSP1	YLR293C	M	S	A	SAPAANGEVPTFKLVLVGDGGTGKTTFVKR	2	31	30	100	-	-	-	100	-							0	-	-	-	0	-	0	P32835	Ran GTPase	0	Ace	y1,y5	1	0	0	0	2	0	3
	NatA	SAH1	YER043C	M	S	A	SAPAQNYKIADISLAAFGR	2	20	19	100	100	100	100	100	100							0	0	0	0	0	0	0	P39954	S-adenosyl-L-homocysteine hydrolase	0	Ace	y1,y2,y3,y4,y5,y6	6	14	17	27	53	55	172	172	1	2.33333	2.83333	4.5	8.83333	9.16667
	NatA	RPS2	YGL123W	M	S	A	SAPEAQQQKR	2	11	10	100	100	-	100	100	100							0	0	-	0	0	0	0	P25443	Protein component of the small (40S) subunit	0	Ace	y1,y2,y4,y5,y6	10	2	0	3	1	1	17
	NatA	YDL012C	YDL012C	M	S	A	SAQDYYGNSASKQSYSR	2	18	17	100	100	100	100	100	100							0	0	0	0	0	0	0	Q12489	Tail-anchored plasma membrane protein with a conserved CYSTM module	0	Ace	y1,y2,y3,y4,y5,y6	4	3	3	6	4	2	22	22	2	1.5	1.5	3	2	1
	NatA	MPC3	YGR243W	M	S	A	SASAFNFAFR	2	11	10	-	-	59.5	-	96.8	-							-	-	0	-	37.3	-	37.3	P53311	Highly conserved subunit of the mitochondrial pyruvate carrier (MPC)	0	Ace,AcD3C13	y3,y5	0	0	2	0	1	0	3
	NatA	PIN3	YPR154W	M	S	A	SASLINR	2	8	7	100	100	100	-	100	100							0	0	0	-	0	0	0	Q06449	Negative regulator of actin nucleation-promoting factor activity	0	Ace	y1,y2,y3,y5,y6	4	2	1	0	1	3	11
	NatA	LSB1	YGR136W	M	S	A	SASLVNR	2	8	7	100	100	100	100	100	100							0	0	0	0	0	0	0	P53281	Negative regulator of actin nucleation-promoting factor activity	0	Ace	y1,y2,y3,y4,y5,y6	4	1	1	3	1	3	13	13	4	1	1	3	1	3
	NatA	URA10	YMR271C	M	S	A	SASTTSLEEYQKTFLELGLECKALR	2	26	25	-	-	-	-	0	-							-	-	-	-	0	-	0	P30402	Minor orotate phosphoribosyltransferase (OPRTase) isozyme	0	Ace	y5	0	0	0	0	1	0	1
	NatA	AAT2	YLR027C	M	S	A	SATLFNNIELLPPDALFGIKQR	2	23	22	100	100	-	100	100	100							0	0	-	0	0	0	0	P23542	Cytosolic aspartate aminotransferase involved in nitrogen metabolism	0	Ace	y1,y2,y4,y5,y6	2	8	0	5	5	4	24
	NatA	LSM8	YJR022W	M	S	A	SATLKDYLNKR	2	12	11	100	97.7	-	100	100	-							2.3	0	-	2.3	2.3	-	2.3	P47093	Lsm (Like Sm) protein	0	Ace	y1,y2,y4,y5	2	2	0	3	2	0	9
	NatA	HBN1	YCL026C-B	M	S	A	SAVATYLKTLTAR	2	14	13	100	100	-	100	100	100							0	0	-	0	0	0	0	Q96VH4	Protein of unknown function	0	Ace	y1,y2,y4,y5,y6	1	1	0	4	3	4	13
	NatA	IRC20	YLR247C	M	S	A	SAVGALLAR	2	10	9	100	-	-	-	100	-							0	-	-	-	0	-	0	Q06554	E3 ubiquitin ligase and putative helicase	0	Ace	y1,y5	1	0	0	0	1	0	2
	NatA	SEC62	YPL094C	M	S	A	SAVGPGSNAGASVNGGSATAIATLLR	2	27	26	100	100	-	100	100	100							0	0	-	0	0	0	0	P21825	Essential subunit of Sec63 complex	0	Ace	y1,y2,y4,y5,y6	2	2	0	4	2	1	11
	NatA	PET18	YCR020C	M	S	C	SCTTDKLIQKYDALVR	2	17	16	-	-	93.2	-	-	-							-	-	0	-	-	-	0	P25362	Protein of unknown function	0	Ace	y3	0	0	1	0	0	0	1
	NatA	CAP2	YIL034C	M	S	D	SDAQFDAALDLLR	2	14	13	100	100	100	100	100	100							0	0	0	0	0	0	0	P13517	Beta subunit of the capping protein heterodimer (Cap1p and Cap2p)	0	Ace	y1,y2,y3,y4,y5,y6	5	13	17	16	15	12	78	78	1	2.6	3.4	3.2	3	2.4
	NatA	RPS24A	YER074W	M	S	D	SDAVTIR	2	8	7	100	100	100	100	100	100							0	0	0	0	0	0	0	P0CX31	Protein component of the small (40S) ribosomal subunit	P0CX32 (2-8)	Ace	y1,y2,y3,y4,y5,y6	14	8	11	15	11	4	63	63	3.5	2	2.75	3.75	2.75	1
	NatA	CHZ1	YER030W	M	S	D	SDEAKEKR	2	9	8	100	100	100	100	100	100							0	0	0	0	0	0	0	P40019	Histone chaperone for Htz1p/H2A-H2B dimer	0	Ace	y1,y2,y3,y4,y5,y6	3	5	8	7	3	3	29	29	1	1.66667	2.66667	2.33333	1	1
	NatA	ANB1	YJR047C	M	S	D	SDEEHTFENADAGASATYPMQCSALR	2	27	26	-	-	0	-	-	-							-	-	0	-	-	-	0	P19211	Translation elongation factor eIF-5A	0	AcD3C13	y3	0	0	2	0	0	0	2
	NatA	HYP2	YEL034W	M	S	D	SDEEHTFETADAGSSATYPMQCSALR	2	27	26	100	100	100	100	100	100							0	0	0	0	0	0	0	P23301	Translation elongation factor eIF-5A	0	Ace	y1,y2,y3,y4,y5,y6	13	9	27	17	8	5	79	79	2.6	1.8	5.4	3.4	1.6	1
	NatA	RPS20	YHL015W	M	S	D	SDFQKEKVEEQEQQQQQIIKIR	2	23	22	100	100	100	100	100	100							0	0	0	0	0	0	0	P38701	Protein component of the small (40S) ribosomal subunit	0	Ace	y1,y2,y3,y4,y5,y6	2	11	3	6	1	1	24	24	2	11	3	6	1	1
	NatA	YGR201C	YGR201C	M	S	D	SDGTLFTDLKER	2	13	12	100	100	100	100	100	100							0	0	0	0	0	0	0	P42936	Putative protein of unknown function	0	Ace	y1,y2,y3,y4,y5,y6	1	7	6	5	9	2	30	30	1	7	6	5	9	2
	NatA	ARG4	YHR018C	M	S	D	SDGTQKLWGGR	2	12	11	-	-	-	-	100	-							-	-	-	-	0	-	0	P04076	Argininosuccinate lyase	0	Ace	y5	0	0	0	0	2	0	2
	NatA	MLP1	YKR095W	M	S	D	SDHDTPMESIQNGENSDER	2	20	19	100	-	-	-	-	-							0	-	-	-	-	-	0	Q02455	Myosin-like protein associated with the nuclear envelope	0	Ace	y1	1	0	0	0	0	0	1
	NatA	PNP1	YLR209C	M	S	D	SDILNVSQQR	2	11	10	100	100	100	100	100	100							0	0	0	0	0	0	0	Q05788	Purine nucleoside phosphorylase	0	Ace	y1,y2,y3,y4,y5,y6	3	2	1	5	2	2	15	15	3	2	1	5	2	2
	NatA	TMC1	YOR052C	M	S	D	SDINEIEIPSR	2	12	11	100	74.4	100	94.5	-	-							25.6	0	25.6	20.1	-	-	25.6	Q08422	AN1-type zinc finger protein of unknown function	0	Ace	y1,y2,y3,y4	1	1	1	3	0	0	6
	NatA	MDM20	YOL076W	M	S	D	SDKIQEEILGLVSR	2	15	14	100	96	100	-	100	100							4	0	4	-	4	4	4	Q12387	Non-catalytic subunit of the NatB N-terminal acetyltransferase	0	Ace	y1,y2,y3,y5,y6	1	2	2	0	1	1	7
	NatA	SBA1	YKL117W	M	S	D	SDKVINPQVAWAQR	2	15	14	-	100	-	-	100	-							-	0	-	-	0	-	0	P28707	Co-chaperone that binds and regulates Hsp90 family chaperones	0	Ace	y2,y5	0	2	0	0	1	0	3
	NatA	SEC1	YDR164C	M	S	D	SDLIELQR	2	9	8	100	100	100	-	-	-							0	0	0	-	-	-	0	P30619	Sm-like protein involved in docking and fusion of exocytic vesicles	0	Ace	y1,y2,y3	1	1	1	0	0	0	3
	NatA	FPR3	YML074C	M	S	D	SDLLPLATYSLNVEPYTPVPAIDVTMPITVR	2	32	31	100	-	-	100	100	100							0	-	-	0	0	0	0	P38911	Nucleolar peptidyl-prolyl cis-trans isomerase (PPIase)	0	Ace	y1,y4,y5,y6	1	0	0	4	2	2	9
	NatA	ATG20	YDL113C	M	S	D	SDLNDVQENAKLNSETR	2	18	17	100	100	-	100	100	100							0	0	-	0	0	0	0	Q07528	Sorting nexin family member	0	Ace	y1,y2,y4,y5,y6	2	2	0	4	2	2	12
	NatA	ORC3	YLL004W	M	S	D	SDLNQSKKMNVSEFADAQR	2	20	19	N.D.	-	100	100	-	-							-	-	0	0	-	-	0	P54790	Subunit of the origin recognition complex (ORC)	0	Ace	y1,y3,y4	1	0	1	4	0	0	6
	NatA	CHC1	YGL206C	M	S	D	SDLPIEFTELVDLMSLGISPQFLDFR	2	27	26	-	-	-	-	100	-							-	-	-	-	0	-	0	P22137	Clathrin heavy chain	0	Ace	y5	0	0	0	0	3	0	3
	NatA	YER010C	YER010C	M	S	D	SDLQKLQR	2	9	8	100	98.9	100	100	100	-							1.1	0	1.1	1.1	1.1	-	1.1	P40011	Bifunctional HMG aldolase/oxaloacetate decarboxylase	0	Ace	y1,y2,y3,y4,y5	1	2	1	3	2	0	9
	NatA	FPR4	YLR449W	M	S	D	SDMLPLATYSLNVEPYSPTPALNFKIPVTIR	2	32	31	100	-	-	-	-	-							0	-	-	-	-	-	0	Q06205	Peptidyl-prolyl cis-trans isomerase (PPIase)	0	Ace	y1	1	0	0	0	0	0	1
	NatA	TMA108	YIL137C	M	S	D	SDNLLSLENPVVPSHYELR	2	20	19	100	100	-	100	100	100							0	0	-	0	0	0	0	P40462	Ribosome-associated protein that is involved in ribosome biogenesis	0	Ace	y1,y2,y4,y5,y6	2	4	0	3	3	3	15
	NatA	PMR1	YGL167C	M	S	D	SDNPFNASLLDEDSNR	2	17	16	100	-	100	-	-	-							0	-	0	-	-	-	0	P13586	High affinity Ca2+/Mn2+ P-type ATPase	0	Ace	y1,y3	1	0	1	0	0	0	2
	NatA	SEC17	YBL050W	M	S	D	SDPVELLKR	2	10	9	100	100	100	100	100	100							0	0	0	0	0	0	0	P32602	Alpha-SNAP cochaperone	0	Ace	y1,y2,y3,y4,y5,y6	1	2	2	4	2	2	13	13	1	2	2	4	2	2
	NatA	CTL1	YMR180C	M	S	D	SDQPETPSNSR	2	12	11	100	-	-	-	-	100							0	-	-	-	-	0	0	Q03220	RNA 5'-triphosphatase, localizes to both the nucleus and cytoplasm	0	Ace	y1,y6	1	0	0	0	0	1	2
	NatA	SUP35	YDR172W	M	S	D	SDSNQGNNQQNYQQYSQNGNQQQGNNR	2	28	27	100	100	100	100	100	-							0	0	0	0	0	-	0	P05453	Translation termination factor eRF3	0	Ace	y1,y2,y3,y4,y5	7	5	2	6	4	0	24
	NatA	SMC4	YLR086W	M	S	D	SDSPLSKR	2	9	8	100	-	100	-	-	-							0	-	0	-	-	-	0	Q12267	Subunit of the condensin complex	0	Ace	y1,y3	1	0	1	0	0	0	2
	NatA	YEF3	YLR249W	M	S	D	SDSQQSIKVLEELFQKLSVATADNR	2	26	25	100	100	-	100	100	100							0	0	-	0	0	0	0	P16521	Translation elongation factor 3	0	Ace	y1,y2,y4,y5,y6	1	5	0	4	9	1	20
	NatA	HEF3	YNL014W	M	S	D	SDSQQSITVLEELFR	2	16	15	-	100	-	100	100	100							-	0	-	0	0	0	0	P53978	Translational elongation factor EF-3	0	Ace	y2,y4,y5,y6	0	2	0	4	6	1	13
	NatA	CDC25	YLR310C	M	S	D	SDTNTSIPNTSSAR	2	15	14	100	100	-	-	-	-							0	0	-	-	-	-	0	P04821	Membrane bound guanine nucleotide exchange factor	0	Ace	y1,y2	1	1	0	0	0	0	2
	NatA	DSD1	YGL196W	M	S	D	SDVLSQYKGCSVR	2	14	13	-	100	-	100	100	100							-	0	-	0	0	0	0	P53095	D-serine dehydratase (aka D-serine ammonia-lyase)	0	Ace	y2,y4,y5,y6	0	1	0	3	3	1	8
	NatA	RRP9	YPR137W	M	S	D	SDVTQQKKR	2	10	9	100	100	100	100	100	-							0	0	0	0	0	-	0	Q06506	Protein involved in pre-rRNA processing	0	Ace	y1,y2,y3,y4,y5	1	1	2	3	1	0	8
	NatA	PEX14	YGL153W	M	S	D	SDVVSKDR	2	9	8	100	100	-	-	100	-							0	0	-	-	0	-	0	P53112	Central component of the peroxisomal importomer complex	0	Ace	y1,y2,y5	1	1	0	0	1	0	3
	NatA	MBF1	YOR298C-A	M	S	D	SDWDTNTIIGSR	2	13	12	100	100	100	100	100	100							0	0	0	0	0	0	0	O14467	Transcriptional coactivator	0	Ace	y1,y2,y3,y4,y5,y6	1	4	2	4	2	2	15	15	1	4	2	4	2	2
	NatA	DAM1	YGR113W	M	S	E	SEDKAKLGTTR	2	12	11	100	100	100	100	100	-							0	0	0	0	0	-	0	P53267	Essential subunit of the Dam1 complex (aka DASH complex)	0	Ace	y1,y2,y3,y4,y5	1	1	1	3	1	0	7
	NatA	IGO2	YHR132W-A	M	S	E	SEDLSPTSSR	2	11	10	100	-	100	100	-	-							0	-	0	0	-	-	0	Q9P305	Protein required for initiation of G0 program	0	Ace	y1,y3,y4	2	0	1	5	0	0	8
	NatA	THI80	YOR143C	M	S	E	SEECIENPER	2	11	10	100	100	100	100	100	100							0	0	0	0	0	0	0	P35202	Thiamine pyrophosphokinase	0	Ace	y1,y2,y3,y4,y5,y6	2	1	1	3	1	1	9	9	2	1	1	3	1	1
	NatA	RIX1	YHR197W	M	S	E	SEEFIAVSTLAR	2	13	12	100	-	100	100	100	-							0	-	0	0	0	-	0	P38883	Component of the Rix1 complex and possibly pre-replicative complexes	0	Ace	y1,y3,y4,y5	1	0	2	3	1	0	7
	NatA	RPB3	YIL021W	M	S	E	SEEGPQVKIR	2	11	10	100	100	100	100	100	100							0	0	0	0	0	0	0	P16370	RNA polymerase II third largest subunit B44	0	Ace	y1,y2,y3,y4,y5,y6	2	3	4	3	2	1	15	15	2	3	4	3	2	1
	NatA	PMT1	YDL095W	M	S	E	SEEKTYKR	2	9	8	100	100	100	100	100	-							0	0	0	0	0	-	0	P33775	Protein O-mannosyltransferase of the ER membrane	0	Ace	y1,y2,y3,y4,y5	3	2	1	3	1	0	10
	NatA	SFT2	YBL102W	M	S	E	SEEPPSDQVNSLR	2	14	13	100	100	100	100	100	100							0	0	0	0	0	0	0	P38166	Tetra-spanning membrane protein found mostly in the late Golgi	0	Ace	y1,y2,y3,y4,y5,y6	1	1	1	5	1	1	10	10	1	1	1	5	1	1
	NatA	ACC1	YNR016C	M	S	E	SEESLFESSPQKMEYEITNYSER	2	24	23	100	100	100	100	100	100							0	0	0	0	0	0	0	Q00955	Acetyl-CoA carboxylase, biotin containing enzyme	0	Ace	y1,y2,y3,y4,y5,y6	4	5	1	4	3	3	20	20	4	5	1	4	3	3
	NatA	YNL050C	YLR149C	M	S	E	SEFKIVSR	2	9	8	-	-	-	-	94.9	-							-	-	-	-	0	-	0	P53952	Putative protein of unknown function	0	Ace	y5	0	0	0	0	1	0	1
	NatA	CIA2	YHR122W	M	S	E	SEFLNENPDILEENQLPTR	2	20	19	100	100	-	100	100	-							0	0	-	0	0	-	0	P38829	Component of cytosolic iron-sulfur protein assembly (CIA) machinery	0	Ace	y1,y2,y4,y5	2	2	0	4	1	0	9
	NatA	GCN3	YKR026C	M	S	E	SEFNITETYLR	2	12	11	100	100	100	100	100	100							0	0	0	0	0	0	0	P14741	Alpha subunit of translation initiation factor eIF2B	0	Ace	y1,y2,y3,y4,y5,y6	1	1	3	3	3	2	13	13	1	1	3	3	3	2
	NatA	TIF1	YKR059W	M	S	E	SEGITDIEESQIQTNYDKVVYKFDDMELDENLLR	2	35	34	-	-	-	-	100	-							-	-	-	-	0	-	0	P10081	Translation initiation factor eIF4A	0	Ace	y5	0	0	0	0	2	0	2
	NatA	SPC1	YJR010C-A	M	S	E	SEILQDVQR	2	10	9	100	99.3	100	100	100	100							0.7	0	0.7	0.7	0.7	0.7	0.7	P46965	Subunit of the signal peptidase complex (SPC)	0	Ace	y1,y2,y3,y4,y5,y6	1	3	2	3	3	1	13	13	1	3	2	3	3	1
	NatA	PDC1	YLR044C	M	S	E	SEITLGKYLFER	2	13	12	100	100	100	100	100	100							0	0	0	0	0	0	0	P06169	Major of three pyruvate decarboxylase isozymes	P16467 (2-13)^AP26263 (2-13)	Ace	y1,y2,y3,y4,y5,y6	38	67	31	68	111	64	379	379	1.22581	2.16129	1	2.19355	3.58065	2.06452
	NatA	CLC1	YGR167W	M	S	E	SEKFPPLEDQNIDFTPNDKKDDDTDFLKR	2	30	29	100	-	-	-	-	-							0	-	-	-	-	-	0	P17891	Clathrin light chain	0	Ace	y1	1	0	0	0	0	0	1
	NatA	LHP1	YDL051W	M	S	E	SEKPQQEEQEKPQSR	2	16	15	100	100	-	100	100	-							0	0	-	0	0	-	0	P33399	RNA binding protein required for maturation of tRNA and U6 snRNA	0	Ace	y1,y2,y4,y5	4	3	0	5	2	0	14
	NatA	GTO3	YMR251W	M	S	E	SEKSASNNKAEFKR	2	15	14	-	100	-	-	100	-							-	0	-	-	0	-	0	Q04806	Omega class glutathione transferase	0	Ace	y2,y5	0	2	0	0	1	0	3
	NatA	ACL4	YDR161W	M	S	E	SELEATIR	2	9	8	100	100	100	100	100	100							0	0	0	0	0	0	0	Q03771	Specific assembly chaperone for ribosomal protein Rpl4p	0	Ace	y1,y2,y3,y4,y5,y6	2	3	1	3	2	1	12	12	2	3	1	3	2	1
	NatA	MPP10	YJR002W	M	S	E	SELFGVLKSNAGR	2	14	13	100	100	-	100	100	100							0	0	-	0	0	0	0	P47083	Component of the SSU processome and 90S preribosome	0	Ace	y1,y2,y4,y5,y6	2	1	0	4	1	1	9
	NatA	YKE2	YLR200W	M	S	E	SELGAKYQQLQNELEEFIVAR	2	22	21	100	100	-	100	100	-							0	0	-	0	0	-	0	P52553	Subunit of the heterohexameric Gim/prefoldin protein complex	0	Ace	y1,y2,y4,y5	1	1	0	4	3	0	9
	NatA	RIM20	YOR275C	M	S	E	SELLAIPLKR	2	11	10	100	100	-	100	-	-							0	0	-	0	-	-	0	Q12033	Protein involved in proteolytic activation of Rim101p	0	Ace	y1,y2,y4	1	1	0	3	0	0	5
	NatA	LCP5	YER127W	M	S	E	SELNALLKDINGSLTATSESLER	2	24	23	100	100	-	100	-	-							0	0	-	0	-	-	0	P40079	Essential protein involved in maturation of 18S rRNA	0	Ace	y1,y2,y4	2	2	0	4	0	0	8
	NatA	GET2	YER083C	M	S	E	SELTEAEKR	2	10	9	100	100	100	100	100	100							0	0	0	0	0	0	0	P40056	Subunit of the GET complex	0	Ace	y1,y2,y3,y4,y5,y6	3	2	1	3	1	1	11	11	3	2	1	3	1	1
	NatA	MAK21	YDR060W	M	S	E	SENNGNPLDLSSLR	2	15	14	100	-	100	100	97.4	-							2.6	-	2.6	2.6	0	-	2.6	Q12176	Constituent of 66S pre-ribosomal particles	0	Ace	y1,y3,y4,y5	1	0	1	3	1	0	6
	NatA	SUM1	YDR310C	M	S	E	SENTTAPSDNITNEQR	2	17	16	100	100	100	100	100	100							0	0	0	0	0	0	0	P46676	Transcriptional repressor that regulates middle-sporulation genes	0	Ace	y1,y2,y3,y4,y5,y6	2	1	1	3	1	1	9	9	2	1	1	3	1	1
	NatA	GDH1	YOR375C	M	S	E	SEPEFQQAYEEVVSSLEDSTLFEQHPEYR	2	30	29	100	-	-	-	100	100							0	-	-	-	0	0	0	P07262	NADP(+)-dependent glutamate dehydrogenase	0	Ace	y1,y5,y6	2	0	0	0	3	1	6
	NatA	BUG1	YDL099W	M	S	E	SEQESDEVKR	2	11	10	100	100	100	100	-	100							0	0	0	0	-	0	0	Q12191	Cis-golgi localized protein involved in ER to Golgi transport	0	Ace	y1,y2,y3,y4,y6	3	6	2	4	0	2	17
	NatA	DUO1	YGL061C	M	S	E	SEQSQLDDSTIDKLIPQIFNEMR	2	24	23	100	-	100	-	100	100							0	-	0	-	0	0	0	P53168	Essential subunit of the Dam1 complex (aka DASH complex)	0	Ace	y1,y3,y5,y6	1	0	1	0	1	1	4
	NatA	ARO4	YBR249C	M	S	E	SESPMFAANGMPKVNQGAEEDVR	2	24	23	100	100	100	100	100	100							0	0	0	0	0	0	0	P32449	3-deoxy-D-arabino-heptulosonate-7-phosphate (DAHP) synthase	0	Ace	y1,y2,y3,y4,y5,y6	26	9	12	19	10	16	92	92	2.88889	1	1.33333	2.11111	1.11111	1.77778
	NatA	HEL2	YDR266C	M	S	E	SESVKENVTPTR	2	13	12	100	-	-	-	100	-							0	-	-	-	0	-	0	Q05580	RING finger ubiquitin ligase (E3)	0	Ace	y1,y5	1	0	0	0	1	0	2
	NatA	ERG6	YML008C	M	S	E	SETELR	2	7	6	100	100	100	100	100	100							0	0	0	0	0	0	0	P25087	Delta(24)-sterol C-methyltransferase	0	Ace	y1,y2,y3,y4,y5,y6	3	4	3	3	1	1	15	15	3	4	3	3	1	1
	NatA	ROM2	YLR371W	M	S	E	SETNVDSLGDR	2	12	11	100	95.1	-	-	-	-							4.9	0	-	-	-	-	4.9	P51862	Guanine nucleotide exchange factor (GEF) for Rho1p and Rho2p	0	Ace	y1,y2	1	1	0	0	0	0	2
	NatA	TIF35	YDR429C	M	S	E	SEVAPEEIIENADGSR	2	17	16	N.D.	100	100	100	100	100							-	0	0	0	0	0	0	Q04067	eIF3g subunit of the eukaryotic translation initiation factor 3 (eIF3)	0	Ace	y1,y2,y3,y4,y5,y6	7	8	12	8	12	7	54	54	1	1.14286	1.71429	1.14286	1.71429	1
	NatA	FPR1	YNL135C	M	S	E	SEVIEGNVKIDR	2	13	12	100	100	100	100	100	100							0	0	0	0	0	0	0	P20081	Peptidyl-prolyl cis-trans isomerase (PPIase)	0	Ace	y1,y2,y3,y4,y5,y6	39	40	61	75	66	52	333	333	1	1.02564	1.5641	1.92308	1.69231	1.33333
	NatA	RRP4	YHR069C	M	S	E	SEVITITKR	2	10	9	-	100	100	100	100	100							-	0	0	0	0	0	0	P38792	Exosome non-catalytic core component	0	Ace	y2,y3,y4,y5,y6	0	2	2	4	1	1	10
	NatA	YOP1	YPR028W	M	S	E	SEYASSIHSQMKQFDTKYSGNR	2	23	22	100	100	-	-	100	100							0	0	-	-	0	0	0	Q12402	Reticulon-interacting protein	0	Ace	y1,y2,y5,y6	3	1	0	0	1	1	6
	NatA	VID30	YGL227W	M	S	E	SEYMDDVDR	2	10	9	-	99	100	-	100	100							-	0	1	-	1	1	1	P53076	Central component of GID Complex, involved in FBPase degradation	0	Ace	y2,y3,y5,y6	0	1	3	0	1	1	6
	NatA	GLK1	YCL040W	M	S	F	SFDDLHKATER	2	12	11	100	100	-	100	100	100							0	0	-	0	0	0	0	P17709	Glucokinase	0	Ace	y1,y2,y4,y5,y6	3	5	0	5	3	2	18
	NatA	MYO2	YOR326W	M	S	F	SFEVGTR	2	8	7	100	100	-	-	100	100							0	0	-	-	0	0	0	P19524	Type V myosin motor involved in actin-based transport of cargos	0	Ace	y1,y2,y5,y6	1	1	0	0	1	1	4
	NatA	MDR1	YGR100W	M	S	F	SFFDSLR	2	8	7	100	100	-	-	100	-							0	0	-	-	0	-	0	P53258	Cytoplasmic GTPase-activating protein	0	Ace	y1,y2,y5	1	1	0	0	1	0	3
	NatA	PAT1	YCR077C	M	S	F	SFFGLENSGNAR	2	13	12	100	100	100	-	100	100							0	0	0	-	0	0	0	P25644	Deadenylation-dependent mRNA-decapping factor	0	Ace	y1,y2,y3,y5,y6	3	2	2	0	3	2	12
	NatA	TIM12	YBR091C	M	S	F	SFFLNSLR	2	9	8	-	-	-	100	-	-							-	-	-	0	-	-	0	P32830	Essential protein of the inner mitochondrial membrane	0	Ace	y4	0	0	0	3	0	0	3
	NatA	MOB2	YFL034C-B	M	S	F	SFFNFKAFGR	2	11	10	100	-	-	-	-	-							0	-	-	-	-	-	0	P43563	Activator of Cbk1p kinase	0	Ace	y1	1	0	0	0	0	0	1
	NatA	THI7	YLR237W	M	S	F	SFGSKVSR	2	9	8	73.8	-	-	-	-	-							0	-	-	-	-	-	0	Q05998	Plasma membrane transporter responsible for the uptake of thiamine	0	Ace	y1	1	0	0	0	0	0	1
	NatA	RVS167	YDR388W	M	S	F	SFKGFTKAVSR	2	12	11	-	100	-	100	-	100							-	0	-	0	-	0	0	P39743	Actin-associated protein with roles in endocytosis and exocytosis	0	Ace	y2,y4,y6	0	1	0	4	0	1	6
	NatA	RHO3	YIL118W	M	S	F	SFLCGSASTSNKPIER	2	17	16	100	-	100	100	93.6	-							6.4	-	6.4	6.4	0	-	6.4	Q00245	Non-essential small GTPase of the Rho/Rac family of Ras-like proteins	0	Ace	y1,y3,y4,y5	1	0	1	3	1	0	6
	NatA	TOM7	YNL070W	M	S	F	SFLPSFILSDESKER	2	16	15	5.3	4.5	-	-	0	0							5.3	4.5	-	-	0	0	5.3	P53507	Component of the TOM (translocase of outer membrane) complex	0	AcD3C13	y1,y2,y5,y6	1	2	0	0	1	1	5
	NatA	SPT2	YER161C	M	S	F	SFLSKLSQIR	2	11	10	100	94.7	-	100	100	100							5.3	0	-	5.3	5.3	5.3	5.3	P06843	Protein involved in negative regulation of transcription	0	Ace	y1,y2,y4,y5,y6	1	1	0	4	1	1	8
	NatA	HSP26	YBR072W	M	S	F	SFNSPFFDFFDNINNEVDAFNR	2	23	22	100	100	100	100	100	100							0	0	0	0	0	0	0	P15992	Small heat shock protein (sHSP) with chaperone activity	0	Ace	y1,y2,y3,y4,y5,y6	39	45	11	49	91	82	317	317	3.54545	4.09091	1	4.45455	8.27273	7.45455
	NatA	PGM2	YMR105C	M	S	F	SFQIETVPTKPYEDQKPGTSGLR	2	24	23	-	100	100	100	100	100							-	0	0	0	0	0	0	P37012	Phosphoglucomutase	0	Ace	y2,y3,y4,y5,y6	0	6	10	9	7	2	34
	NatA	RMI1	YPL024W	M	S	F	SFSSILSQDITDDITPPAYSATLGSR	2	27	26	100	-	-	-	-	-							0	-	-	-	-	-	0	Q02685	Subunit of the RecQ (Sgs1p) - Topo III (Top3p) complex	0	Ace	y1	1	0	0	0	0	0	1
	NatA	HSP42	YDR171W	M	S	F	SFYQPSLSLYDVLNALSNQTGQR	2	24	23	-	100	-	-	100	100							-	0	-	-	0	0	0	Q12329	Small heat shock protein (sHSP) with chaperone activity	0	Ace	y2,y5,y6	0	1	0	0	3	3	7
	NatA	PEX12	YMR026C	M	S	F	SFYSNLPSAGQSSR	2	15	14	100	99.5	-	-	-	-							0.5	0	-	-	-	-	0.5	Q04370	C3HC4-type RING-finger peroxin and E3 ubiquitin ligase	0	Ace	y1,y2	1	1	0	0	0	0	2
	NatA	SCL1	YGL011C	M	S	G	SGAAAASAAGYDR	2	14	13	100	100	100	100	100	100							0	0	0	0	0	0	0	P21243	Alpha 1 subunit of the 20S proteasome	0	Ace	y1,y2,y3,y4,y5,y6	6	6	21	11	10	8	62	62	1	1	3.5	1.83333	1.66667	1.33333
	NatA	STU2	YLR045C	M	S	G	SGEEEVDYTTLPLEER	2	17	16	93	98	-	100	-	-							0	5	-	7	-	-	7	P46675	Microtubule-associated protein (MAP) of the XMAP215/Dis1 family	0	Ace	y1,y2,y4	1	1	0	3	0	0	5
	NatA	CDC28	YBR160W	M	S	G	SGELANYKR	2	10	9	100	100	100	100	100	100							0	0	0	0	0	0	0	P00546	Cyclin-dependent kinase (CDK) catalytic subunit	0	Ace	y1,y2,y3,y4,y5,y6	3	2	1	3	3	1	13	13	3	2	1	3	3	1
	NatA	UBP6	YFR010W	M	S	G	SGETFEFNIR	2	11	10	93.7	96	96.1	95.4	96.1	96.1							0	2.3	2.4	1.7	2.4	2.4	2.4	P43593	Ubiquitin-specific protease	0	Ace	y1,y2,y3,y4,y5,y6	1	3	13	10	5	1	33	33	1	3	13	10	5	1
	NatA	HTA1	YDR225W	M	S	G	SGGKGGKAGSAAKASQSR	2	19	18	100	100	100	100	100	100							0	0	0	0	0	0	0	P04911	Histone H2A	P04912 (2-19)	Ace	y1,y2,y3,y4,y5,y6	6	16	31	12	11	9	85	85	1	2.66667	5.16667	2	1.83333	1.5
	NatA	CDC11	YJR076C	M	S	G	SGIIDASSALR	2	12	11	100	99.9	100	100	100	100							0.1	0	0.1	0.1	0.1	0.1	0.1	P32458	Component of the septin ring that is required for cytokinesis	0	Ace	y1,y2,y3,y4,y5,y6	2	5	12	7	4	2	32	32	1	2.5	6	3.5	2	1
	NatA	CRN1	YLR429W	M	S	G	SGKFVR	2	7	6	100	-	100	-	-	-							0	-	0	-	-	-	0	Q06440	Coronin	0	Ace	y1,y3	1	0	1	0	0	0	2
	NatA	RPL23A	YBL087C	M	S	G	SGNGAQGTKFR	2	12	11	100	100	100	100	100	100							0	0	0	0	0	0	0	P0CX41	Ribosomal 60S subunit protein L23A	P0CX42 (2-12)	Ace	y1,y2,y3,y4,y5,y6	5	6	18	7	6	6	48	48	1	1.2	3.6	1.4	1.2	1.2
	NatA	YPI1	YFR003C	M	S	G	SGNQMAMGSEQQQTVGSR	2	19	18	100	100	100	100	100	100							0	0	0	0	0	0	0	P43587	Regulatory subunit of the type I protein phosphatase (PP1) Glc7p	0	Ace	y1,y2,y3,y4,y5,y6	15	11	23	19	13	9	90	90	1.66667	1.22222	2.55556	2.11111	1.44444	1
	NatA	DPH1	YIL103W	M	S	G	SGSTESKKQPR	2	12	11	87	99.1	100	-	100	100							0	12.1	13	-	13	13	13	P40487	Protein required for synthesis of diphthamide	0	Ace,AcD3C13	y1,y2,y3,y5,y6	2	2	2	0	2	1	9
	NatA	LGE1	YPL055C	M	S	G	SGYTGNNYSR	2	11	10	100	100	100	100	100	-							0	0	0	0	0	-	0	Q02796	Protein of unknown function	0	Ace	y1,y2,y3,y4,y5	1	1	1	3	1	0	7
	NatA	SEC53	YFL045C	M	S	I	SIAEFAYKEKPETLVLFDVDGTLTPAR	2	28	27	94.9	-	-	-	87.5	-							7.4	-	-	-	0	-	7.4	P07283	Phosphomannomutase	0	Ace	y1,y5	1	0	0	0	2	0	3
	NatA	UTP21	YLR409C	M	S	I	SIDLKKR	2	8	7	100	-	-	-	100	-							0	-	-	-	0	-	0	Q06078	Subunit of U3-containing 90S preribosome and SSU processome complexes	0	Ace	y1,y5	1	0	0	0	1	0	2
	NatA	SUI1	YNL244C	M	S	I	SIENLKSFDPFADTGDDETATSNYIHIR	2	29	28	100	-	-	-	100	100							0	-	-	-	0	0	0	P32911	Translation initiation factor eIF1	0	Ace	y1,y5,y6	3	0	0	0	2	2	7
	NatA	DPM1	YPR183W	M	S	I	SIEYSVIVPAYHEKLNIKPLTTR	2	24	23	-	-	-	-	89.1	-							-	-	-	-	0	-	0	P14020	Dolichol phosphate mannose (Dol-P-Man) synthase of ER membrane	0	Ace	y5	0	0	0	0	1	0	1
	NatA	TIF5	YPR041W	M	S	I	SINICR	2	7	6	100	100	100	100	100	100							0	0	0	0	0	0	0	P38431	Translation initiation factor eIF5	0	Ace	y1,y2,y3,y4,y5,y6	3	2	2	4	3	2	16	16	1.5	1	1	2	1.5	1
	NatA	ADE1	YAR015W	M	S	I	SITKTELDGILPLVAR	2	17	16	100	100	-	100	100	100							0	0	-	0	0	0	0	P27616	N-succinyl-5-aminoimidazole-4-carboxamide ribotide synthetase	0	Ace	y1,y2,y4,y5,y6	8	7	0	9	11	1	36
	NatA	ERR1	YOR393W	M	S	I	SITKVHAR	2	9	8	-	-	-	-	-	15.9							-	-	-	-	-	0	0	P0CX10	Putative phosphopyruvate hydratase	P0CX11 (2-9)^AP42222 (2-9)	AcD3C13	y6	0	0	0	0	0	1	1
	NatA	CHA1	YCL064C	M	S	I	SIVYNKTPLLR	2	12	11	100	100	-	-	100	-							0	0	-	-	0	-	0	P25379	Catabolic L-serine (L-threonine) deaminase	0	Ace	y1,y2,y5	2	1	0	0	1	0	4
	NatA	SSA1	YAL005C	M	S	K	SKAVGIDLGTTYSCVAHFANDR	2	23	22	-	100	-	-	100	100							-	0	-	-	0	0	0	P10591	ATPase involved in protein folding and NLS-directed nuclear transport	P22202 (2-23)	Ace	y2,y5,y6	0	1	0	0	2	5	8
	NatA	CNA1	YLR433C	M	S	K	SKDLNSSR	2	9	8	100	100	100	100	100	-							0	0	0	0	0	-	0	P23287	Calcineurin A	0	Ace	y1,y2,y3,y4,y5	1	3	1	3	2	0	10
	NatA	HUA1	YGR268C	M	S	K	SKDTHDDELPSYEDVIKEEER	2	22	21	100	100	-	-	100	-							0	0	-	-	0	-	0	P40325	Cytoplasmic protein containing a zinc finger domain	0	Ace	y1,y2,y5	1	1	0	0	1	0	3
	NatA	IDP3	YNL009W	M	S	K	SKIKVVHPIVEMDGDEQTR	2	20	19	-	90.2	67.5	66.6	72.3	-							-	23.6	0.9	0	5.7	-	23.6	P53982	Peroxisomal NADP-dependent isocitrate dehydrogenase	0	Ace	y2,y3,y4,y5	0	1	2	4	1	0	8
	NatA	RPL1A	YPL220W	M	S	K	SKITSSQVR	2	10	9	100	100	100	100	100	100							0	0	0	0	0	0	0	P0CX43	Ribosomal 60S subunit protein L1A	P0CX44 (2-10)	Ace	y1,y2,y3,y4,y5,y6	16	13	75	20	19	13	156	156	1.23077	1	5.76923	1.53846	1.46154	1
	NatA	LTV1	YKL143W	M	S	K	SKKFSSKNSQR	2	12	11	100	100	-	-	100	100							0	0	-	-	0	0	0	P34078	Component of the GSE complex	0	Ace	y1,y2,y5,y6	1	4	0	0	3	1	9
	NatA	SGM1	YJR134C	M	S	K	SKKLSLEER	2	10	9	-	100	100	100	100	100							-	0	0	0	0	0	0	P47166	Protein of unknown function	0	Ace	y2,y3,y4,y5,y6	0	2	2	4	2	1	11
	NatA	RTT106	YNL206C	M	S	K	SKLFLDELPESLSR	2	15	14	100	-	100	100	100	100							0	-	0	0	0	0	0	P40161	Histone chaperone	0	Ace	y1,y3,y4,y5,y6	1	0	2	3	1	1	8
	NatA	FOL1	YNL256W	M	S	K	SKLFSTVNSAR	2	12	11	100	100	-	100	100	-							0	0	-	0	0	-	0	P53848	Multifunctional enzyme of the folic acid biosynthesis pathway	0	Ace	y1,y2,y4,y5	1	1	0	3	1	0	6
	NatA	MIC12	YBR262C	M	S	K	SKLGPLAR	2	9	8	-	-	-	-	N.D.	-							-	-	-	-	-	-	0	P38341	Component of the MICOS complex	0	Ace	y5	0	0	0	0	1	0	1
	NatA	CTA1	YDR256C	M	S	K	SKLGQEKNEVNYSDVR	2	17	16	-	100	100	100	100	100							-	0	0	0	0	0	0	P15202	Catalase A	0	Ace	y2,y3,y4,y5,y6	0	1	2	4	2	1	10
	NatA	SSD1	YDR293C	M	S	K	SKNSNVNNNR	2	11	10	-	-	100	-	100	100							-	-	0	-	0	0	0	P24276	Translational repressor with a role in polar growth and wall integrity	0	Ace	y3,y5,y6	0	0	1	0	1	1	3
	NatA	ENT2	YLR206W	M	S	K	SKQFVR	2	7	6	100	100	100	100	100	-							0	0	0	0	0	-	0	Q05785	Epsin-like protein required for endocytosis and actin patch assembly	Q12518 (2-7)	Ace	y1,y2,y3,y4,y5	1	1	1	3	1	0	7
	NatA	YML108W	YML108W	M	S	K	SKSNTYR	2	8	7	100	85.3	89.4	86.1	-	100							14.7	0	4.1	0.8	-	14.7	14.7	Q03759	Protein of unknown function	0	Ace	y1,y2,y3,y4,y6	1	1	1	3	0	1	7
	NatA	RAD33	YML011C	M	S	K	SKSTNVSYER	2	11	10	100	100	100	100	100	-							0	0	0	0	0	-	0	Q04231	Protein involved in nucleotide excision repair	0	Ace	y1,y2,y3,y4,y5	1	1	1	3	1	0	7
	NatA	RPA135	YPR010C	M	S	K	SKVIKPPGQAR	2	12	11	100	100	100	100	100	100							0	0	0	0	0	0	0	P22138	RNA polymerase I second largest subunit A135	0	Ace	y1,y2,y3,y4,y5,y6	3	1	1	3	1	1	10	10	3	1	1	3	1	1
	NatA	SNF12	YNR023W	M	S	K	SKVMKPSNGKGSR	2	14	13	-	100	-	-	100	-							-	0	-	-	0	-	0	P53628	73 kDa subunit of the SWI/SNF chromatin remodeling complex	0	Ace	y2,y5	0	1	0	0	1	0	2
	NatA	NTF2	YER009W	M	S	L	SLDFNTLAQNFTQFYYNQFDTDR	2	24	23	100	-	-	-	100	100							0	-	-	-	0	0	0	P33331	Nuclear envelope protein	0	Ace	y1,y5,y6	5	0	0	0	4	3	12
	NatA	MRI1	YPR118W	M	S	L	SLEAIVFDR	2	10	9	100	100	100	100	100	100							0	0	0	0	0	0	0	Q06489	5'-methylthioribose-1-phosphate isomerase	0	Ace	y1,y2,y3,y4,y5,y6	5	3	8	4	1	1	22	22	5	3	8	4	1	1
	NatA	GTR2	YGR163W	M	S	L	SLEATDSKAMVLLMGVR	2	18	17	-	100	-	100	100	100							-	0	-	0	0	0	0	P53290	Subunit of a TORC1-stimulating GTPase complex	0	Ace	y2,y4,y5,y6	0	2	0	5	2	2	11
	NatA	ENT3	YJR125C	M	S	L	SLEDTLANMSLYDAKKYFR	2	20	19	100	100	-	-	100	-							0	0	-	-	0	-	0	P47160	Protein containing an N-terminal epsin-like domain	0	Ace	y1,y2,y5	2	1	0	0	1	0	4
	NatA	CBC2	YPL178W	M	S	L	SLEEFDEVKYDHSTKR	2	17	16	89.8	97.5	-	100	100	100							0	7.7	-	10.2	10.2	10.2	10.2	Q08920	Small subunit of the heterodimeric cap binding complex with Sto1p	0	Ace	y1,y2,y4,y5,y6	3	3	0	4	4	1	15
	NatA	YKL050C	YKL050C	M	S	L	SLISALQTTDVESVQTSPEQITER	2	25	24	-	100	100	100	100	-							-	0	0	0	0	-	0	P35736	Protein of unknown function	0	Ace	y2,y3,y4,y5	0	1	2	4	2	0	9
	NatA	EIS1	YMR031C	M	S	L	SLISAVEDR	2	10	9	100	-	100	100	-	100							0	-	0	0	-	0	0	Q05050	Component of the eisosome required for proper eisosome assembly	0	Ace	y1,y3,y4,y6	1	0	3	6	0	1	11
	NatA	GUP1	YGL084C	M	S	L	SLISILSPLITSEGLDSR	2	19	18	84.3	73.9	-	74.2	74.7	75.2							10.4	0	-	0.3	0.8	1.3	10.4	P53154	Plasma membrane protein involved in remodeling GPI anchors	0	Ace	y1,y2,y4,y5,y6	3	5	0	3	1	2	14
	NatA	CDC3	YLR314C	M	S	L	SLKEEQVSIKQDPEQEER	2	19	18	-	100	100	100	100	100							-	0	0	0	0	0	0	P32457	Component of the septin ring that is required for cytokinesis	0	Ace	y2,y3,y4,y5,y6	0	1	2	4	2	1	10
	NatA	SKI7	YOR076C	M	S	L	SLLEQLAR	2	9	8	100	98.9	100	100	-	100							1.1	0	1.1	1.1	-	1.1	1.1	Q08491	GTP-binding protein that couples the Ski complex and exosome	0	Ace	y1,y2,y3,y4,y6	1	1	1	3	0	1	7
	NatA	PGM1	YKL127W	M	S	L	SLLIDSVPTVAYKDQKPGTSGLR	2	24	23	100	100	100	100	100	100							0	0	0	0	0	0	0	P33401	Phosphoglucomutase, minor isoform	0	Ace	y1,y2,y3,y4,y5,y6	2	1	2	5	3	2	15	15	2	1	2	5	3	2
	NatA	RPS0A	YGR214W	M	S	L	SLPATFDLTPEDAQLLLAANTHLGAR	2	27	26	100	100	100	100	100	100							0	0	0	0	0	0	0	P32905	Ribosomal 40S subunit protein S0A	P46654 (2-27)	Ace	y1,y2,y3,y4,y5,y6	23	30	12	8	9	6	88	88	3.83333	5	2	1.33333	1.5	1
	NatA	GNA1	YFL017C	M	S	L	SLPDGFYIR	2	10	9	100	100	100	100	100	100							0	0	0	0	0	0	0	P43577	Glucosamine-6-phosphate acetyltransferase	0	Ace	y1,y2,y3,y4,y5,y6	3	1	2	5	3	1	15	15	3	1	2	5	3	1
	NatA	RPN6	YDL097C	M	S	L	SLPGSKLEEAR	2	12	11	100	100	100	100	100	100							0	0	0	0	0	0	0	Q12377	Essential, non-ATPase regulatory subunit of the 26S proteasome lid	0	Ace	y1,y2,y3,y4,y5,y6	1	3	2	4	3	1	14	14	1	3	2	4	3	1
	NatA	CCT6	YDR188W	M	S	L	SLQLLNPKAESLR	2	14	13	100	100	100	100	100	100							0	0	0	0	0	0	0	P39079	Subunit of the cytosolic chaperonin Cct ring complex	0	Ace	y1,y2,y3,y4,y5,y6	1	1	4	3	2	1	12	12	1	1	4	3	2	1
	NatA	SRX1	YKL086W	M	S	L	SLQSNSVKPTEIPLSEIR	2	19	18	100	100	100	100	100	100							0	0	0	0	0	0	0	P36077	Sulfiredoxin	0	Ace	y1,y2,y3,y4,y5,y6	3	3	4	4	3	3	20	20	1	1	1.33333	1.33333	1	1
	NatA	MNN9	YPL050C	M	S	L	SLSLVSYR	2	9	8	-	14.8	14.5	14	-	11.6							-	3.2	2.9	2.4	-	0	3.2	P39107	Subunit of Golgi mannosyltransferase complex	0	AcD3C13	y2,y3,y4,y6	0	2	1	4	0	1	8
	NatA	RRI1	YDL216C	M	S	L	SLSNKTVKELR	2	12	11	100	100	-	100	100	-							0	0	-	0	0	-	0	Q12468	Catalytic subunit of the COP9 signalosome (CSN) complex	0	Ace	y1,y2,y4,y5	1	1	0	3	1	0	6
	NatA	PGK1	YCR012W	M	S	L	SLSSKLSVQDLDLKDKR	2	18	17	100	100	100	100	100	100							0	0	0	0	0	0	0	P00560	3-phosphoglycerate kinase	0	Ace	y1,y2,y3,y4,y5,y6	16	82	94	100	109	66	467	467	1	5.125	5.875	6.25	6.8125	4.125
	NatA	DUN1	YDL101C	M	S	L	SLSTKR	2	7	6	-	98.6	-	-	-	-							-	0	-	-	-	-	0	P39009	Cell-cycle checkpoint serine-threonine kinase	0	Ace	y2	0	1	0	0	0	0	1
	NatA	TRA1	YHR099W	M	S	L	SLTEQIEQFASR	2	13	12	100	-	100	100	-	-							0	-	0	0	-	-	0	P38811	Subunit of SAGA and NuA4 histone acetyltransferase complexes	0	Ace	y1,y3,y4	1	0	1	3	0	0	5
	NatA	RPN2	YIL075C	M	S	L	SLTTAAPLLALLR	2	14	13	-	100	100	100	100	100							-	0	0	0	0	0	0	P32565	Subunit of the 26S proteasome	0	Ace	y2,y3,y4,y5,y6	0	4	20	11	6	21	62
	NatA	RPS18A	YDR450W	M	S	L	SLVVQEQGSFQHILR	2	16	15	100	-	-	-	-	-							0	-	-	-	-	-	0	P0CX55	Protein component of the small (40S) ribosomal subunit	P0CX56 (2-16)	Ace	y1	1	0	0	0	0	0	1
	NatA	HIR3	YJR140C	M	S	M	SMFNALNSNIEGEQYEAEEHSR	2	23	22	-	-	-	-	-	100							-	-	-	-	-	0	0	P47171	Subunit of the HIR complex	0	Ace	y6	0	0	0	0	0	1	1
	NatA	TDA2	YER071C	M	S	M	SMQIEIKDGR	2	11	10	100	100	100	100	100	100							0	0	0	0	0	0	0	P40045	Protein of unknown function	0	Ace	y1,y2,y3,y4,y5,y6	5	6	5	7	5	5	33	33	1	1.2	1	1.4	1	1
	NatA	UGA4	YDL210W	M	S	M	SMSSKNENKISVEQR	2	16	15	-	100	-	-	-	-							-	0	-	-	-	-	0	P32837	GABA (gamma-aminobutyrate) permease	0	Ace	y2	0	1	0	0	0	0	1
	NatA	RPN13	YLR421C	M	S	M	SMSSTVIKFR	2	11	10	100	100	100	100	100	100							0	0	0	0	0	0	0	O13563	Subunit of the 19S regulatory particle of the 26S proteasome lid	0	Ace	y1,y2,y3,y4,y5,y6	2	2	2	3	2	2	13	13	1	1	1	1.5	1	1
	NatA	GLO3	YER122C	M	S	N	SNDEGETFATEQTTQQVFQKLGSNMENR	2	29	28	100	100	100	100	100	100							0	0	0	0	0	0	0	P38682	ADP-ribosylation factor GTPase activating protein (ARF GAP)	0	Ace	y1,y2,y3,y4,y5,y6	1	1	1	4	2	2	11	11	1	1	1	4	2	2
	NatA	TRM10	YOL093W	M	S	N	SNDEINQNEEKVKR	2	15	14	73.7	-	-	-	-	-							0	-	-	-	-	-	0	Q12400	tRNA methyltransferase	0	Ace	y1	1	0	0	0	0	0	1
	NatA	HFD1	YMR110C	M	S	N	SNDGSKILNYTPVSKIDEIVEISR	2	25	24	-	100	100	100	100	-							-	0	0	0	0	-	0	Q04458	Hexadecenal dehydrogenase	0	Ace	y2,y3,y4,y5	0	1	1	4	1	0	7
	NatA	STE20	YHL007C	M	S	N	SNDPSAVSELPDKDSLDNGISNDNER	2	27	26	-	100	-	-	-	-							-	0	-	-	-	-	0	Q03497	Cdc42p-activated signal transducing kinase	0	Ace	y2	0	1	0	0	0	0	1
	NatA	YNR064C	YMR315W	M	S	N	SNIIAR	2	7	6	-	-	-	-	100	-							-	-	-	-	0	-	0	P53750	Epoxide hydrolase	0	Ace	y5	0	0	0	0	1	0	1
	NatA	SNQ2	YDR011W	M	S	N	SNIKSTQDSSHNAVAR	2	17	16	100	-	-	-	-	-							0	-	-	-	-	-	0	P32568	Plasma membrane ATP-binding cassette (ABC) transporter	0	Ace	y1	1	0	0	0	0	0	1
	NatA	YDL157C	YDL157C	M	S	N	SNILAVFNPPPQR	2	14	13	N.D.	-	-	-	-	-							-	-	-	-	-	-	0	Q12082	Putative protein of unknown function	0	Ace	y1	2	0	0	0	0	0	2
	NatA	BAS1	YKR099W	M	S	N	SNISTKDIR	2	10	9	-	30.8	-	-	-	-							-	0	-	-	-	-	0	P22035	Myb-related transcription factor	0	Ace	y2	0	1	0	0	0	0	1
	NatA	POA1	YBR022W	M	S	N	SNITYVKGNILKPKSYAR	2	19	18	100	100	-	100	100	-							0	0	-	0	0	-	0	P38218	Phosphatase that is highly specific for ADP-ribose 1''-phosphate	0	Ace	y1,y2,y4,y5	1	1	0	4	2	0	8
	NatA	RPC40	YPR110C	M	S	N	SNIVGIEYNR	2	11	10	100	100	-	100	100	100							0	0	-	0	0	0	0	P07703	RNA polymerase subunit AC40	0	Ace	y1,y2,y4,y5,y6	6	2	0	3	3	2	16
	NatA	SPO12	YHR152W	M	S	N	SNKASDQSAR	2	11	10	-	-	-	-	100	100							-	-	-	-	0	0	0	P17123	Nucleolar protein of unknown function	0	Ace	y5,y6	0	0	0	0	1	1	2
	NatA	PMI40	YER003C	M	S	N	SNKLFR	2	7	6	-	94	100	100	100	100							-	0	6	6	6	6	6	P29952	Mannose-6-phosphate isomerase	0	Ace	y2,y3,y4,y5,y6	0	4	4	5	1	1	15
	NatA	AIM7	YDR063W	M	S	N	SNLYKIGTETR	2	12	11	100	100	100	100	100	100							0	0	0	0	0	0	0	Q12156	Protein that interacts with Arp2/3 complex	0	Ace	y1,y2,y3,y4,y5,y6	2	4	4	6	6	5	27	27	1	2	2	3	3	2.5
	NatA	DCN1	YLR128W	M	S	N	SNNKIKR	2	8	7	-	98.9	100	-	-	-							-	0	1.1	-	-	-	1.1	Q12395	Scaffold-type E3 ligase	0	Ace	y2,y3	0	1	1	0	0	0	2
	NatA	CLB2	YPR119W	M	S	N	SNPIENTENSQNTSSSR	2	18	17	100	-	-	-	-	-							0	-	-	-	-	-	0	P24869	B-type cyclin involved in cell cycle progression	0	Ace	y1	4	0	0	0	0	0	4
	NatA	SRB6	YBR253W	M	S	N	SNQALYEKLEQTR	2	14	13	-	-	N.D.	100	100	-							-	-	-	0	0	-	0	P32570	Subunit of the RNA polymerase II mediator complex	0	Ace	y3,y4,y5	0	0	1	3	1	0	5
	NatA	MBP1	YDL056W	M	S	N	SNQIYSAR	2	9	8	-	-	-	-	-	100							-	-	-	-	-	0	0	P39678	Transcription factor	0	Ace	y6	0	0	0	0	0	1	1
	NatA	RRP14	YKL082C	M	S	N	SNSLEER	2	8	7	100	100	100	-	-	100							0	0	0	-	-	0	0	P36080	Essential protein, constituent of 66S pre-ribosomal particles	0	Ace	y1,y2,y3,y6	1	2	1	0	0	1	5
	NatA	RPB8	YOR224C	M	S	N	SNTLFDDIFQVSEVDPGR	2	19	18	100	98	100	100	100	100							2	0	2	2	2	2	2	P20436	RNA polymerase subunit ABC14.5	0	Ace	y1,y2,y3,y4,y5,y6	8	3	11	8	5	4	39	39	2.66667	1	3.66667	2.66667	1.66667	1.33333
	NatA	HAP1	YLR256W	M	S	N	SNTPYNSSVPSIASMTQSSVSR	2	23	22	100	-	-	-	-	-							0	-	-	-	-	-	0	P0CE41	Zinc finger transcription factor	0	Ace	y1	1	0	0	0	0	0	1
	NatA	HPA2	YPR193C	M	S	N	SNTSEDNITVR	2	12	11	100	100	100	100	100	100							0	0	0	0	0	0	0	Q06592	Tetrameric histone acetyltransferase	0	Ace	y1,y2,y3,y4,y5,y6	1	1	1	3	1	1	8	8	1	1	1	3	1	1
	NatA	UPF3	YGR072W	M	S	N	SNVAGELKNSEGKKKGR	2	18	17	-	100	-	-	-	-							-	0	-	-	-	-	0	P48412	Component of the nonsense-mediated mRNA decay (NMD) pathway	0	Ace	y2	0	1	0	0	0	0	1
	NatA	RPS14A	YCR031C	M	S	N	SNVVQAR	2	8	7	100	99.1	100	100	100	98.9							1.1	0.2	1.1	1.1	1.1	0	1.1	P06367	Protein component of the small (40S) ribosomal subunit	0	Ace	y1,y2,y3,y4,y5,y6	15	6	30	11	12	6	80	80	2.5	1	5	1.83333	2	1
	NatA	YMR315W	YMR315W	M	S	P	SPLNVGIVGTGIFAR	2	16	15	0	0.4	0	0	0	0							0	0.4	0	0	0	0	0.4	Q04869	Protein with NADP(H) oxidoreductase activity	0	AcD3C13	y1,y2,y3,y4,y5,y6	10	21	6	14	16	26	93	93	1.66667	3.5	1	2.33333	2.66667	4.33333
	NatA	YMR090W	YMR090W	M	S	P	SPMKVAVVGASGKVGR	2	17	16	0	0	0	0	0	0							0	0	0	0	0	0	0	Q04304	Putative protein of unknown function	0	AcD3C13	y1,y2,y3,y4,y5,y6	3	9	12	9	6	8	47	47	1	3	4	3	2	2.66667
	NatA	POR1	YNL055C	M	S	P	SPPVYSDISR	2	11	10	0	0.2	0	0	0	0							0	0.2	0	0	0	0	0.2	P04840	Mitochondrial porin (voltage-dependent anion channel)	0	AcD3C13	y1,y2,y3,y4,y5,y6	4	3	3	5	6	3	24	24	1.33333	1	1	1.66667	2	1
	NatA	PCK1	YKR097W	M	S	P	SPSKMNATVGSTSEVEQKIR	2	21	20	-	0	-	0	0	-							-	0	-	0	0	-	0	P10963	Phosphoenolpyruvate carboxykinase	0	AcD3C13	y2,y4,y5	0	1	0	3	3	0	7
	NatA	RPS15	YOL040C	M	S	Q	SQAVNAKKR	2	10	9	100	100	100	100	100	100							0	0	0	0	0	0	0	Q01855	Protein component of the small (40S) ribosomal subunit	0	Ace	y1,y2,y3,y4,y5,y6	27	14	41	18	15	10	125	125	2.7	1.4	4.1	1.8	1.5	1
	NatA	ELC1	YPL046C	M	S	Q	SQDFVTLVSKDDKEYEISR	2	20	19	-	100	-	-	100	-							-	0	-	-	0	-	0	Q03071	Elongin C, conserved among eukaryotes	0	Ace	y2,y5	0	1	0	0	1	0	2
	NatA	CKB1	YGL019W	M	S	Q	SQEFVEDYSR	2	11	10	100	100	-	100	100	-							0	0	-	0	0	-	0	P43639	Beta regulatory subunit of casein kinase 2 (CK2)	0	Ace	y1,y2,y4,y5	1	1	0	3	1	0	6
	NatA	IES4	YOR189W	M	S	Q	SQESSVLSESQEQLANNPKIEDTSPPSANSR	2	32	31	-	-	-	-	100	-							-	-	-	-	0	-	0	Q08561	Component of the INO80 chromatiin remodeling complex	0	Ace	y5	0	0	0	0	1	0	1
	NatA	TAH1	YCR060W	M	S	Q	SQFEKQKEQGNSLFKQGLYR	2	21	20	100	100	-	-	-	-							0	0	-	-	-	-	0	P25638	Component of conserved R2TP complex (Rvb1-Rvb2-Tah1-Pih1)	0	Ace	y1,y2	1	2	0	0	0	0	3
	NatA	NSL1	YPL233W	M	S	Q	SQGQSKKLDVTVEQLR	2	17	16	-	-	-	-	100	-							-	-	-	-	0	-	0	Q12143	Essential component of the MIND kinetochore complex	0	Ace	y5	0	0	0	0	1	0	1
	NatA	CAM1	YPL048W	M	S	Q	SQGTLYANFR	2	11	10	100	99.2	100	100	100	100							0.8	0	0.8	0.8	0.8	0.8	0.8	P29547	One of two isoforms of the gamma subunit of eEF1B	0	Ace	y1,y2,y3,y4,y5,y6	10	12	49	17	16	12	116	116	1	1.2	4.9	1.7	1.6	1.2
	NatA	TEF4	YKL081W	M	S	Q	SQGTLYINR	2	10	9	100	100	100	100	100	100							0	0	0	0	0	0	0	P36008	Gamma subunit of translational elongation factor eEF1B	0	Ace	y1,y2,y3,y4,y5,y6	30	12	27	15	19	11	114	114	2.72727	1.09091	2.45455	1.36364	1.72727	1
	NatA	PFD1	YJL179W	M	S	Q	SQIAQEMTVSLR	2	13	12	100	100	100	100	100	100							0	0	0	0	0	0	0	P46988	Subunit of heterohexameric prefoldin	0	Ace	y1,y2,y3,y4,y5,y6	13	6	4	8	8	7	46	46	3.25	1.5	1	2	2	1.75
	NatA	GIS2	YNL255C	M	S	Q	SQKACYVCGKIGHLAEDCDSER	2	23	22	100	100	-	100	-	-							0	0	-	0	-	-	0	P53849	Translational activator for mRNAs with internal ribosome entry sites	0	Ace	y1,y2,y4	1	1	0	4	0	0	6
	NatA	SPC24	YMR117C	M	S	Q	SQKDNLLDNPVEFLKEVR	2	19	18	100	-	-	100	-	-							0	-	-	0	-	-	0	Q04477	Component of the kinetochore-associated Ndc80 complex	0	Ace	y1,y4	1	0	0	4	0	0	5
	NatA	VMA10	YHR039C-A	M	S	Q	SQKNGIATLLQAEKEAHEIVSKAR	2	25	24	-	100	-	-	100	100							-	0	-	-	0	0	0	P48836	Subunit G of the V1 peripheral membrane domain of V-ATPase	0	Ace	y2,y5,y6	0	2	0	0	2	1	5
	NatA	TCP1	YDR212W	M	S	Q	SQLFNNSR	2	9	8	100	100	100	100	100	100							0	0	0	0	0	0	0	P12612	Alpha subunit of chaperonin-containing T-complex	0	Ace	y1,y2,y3,y4,y5,y6	2	3	3	5	3	3	19	19	1	1.5	1.5	2.5	1.5	1.5
	NatA	DCS1	YLR270W	M	S	Q	SQLPTDFASLIKR	2	14	13	100	100	100	100	100	100							0	0	0	0	0	0	0	Q06151	Non-essential hydrolase involved in mRNA decapping	0	Ace	y1,y2,y3,y4,y5,y6	1	12	2	20	11	9	55	55	1	12	2	20	11	9
	NatA	KNS1	YLL019C	M	S	Q	SQNIQIGTR	2	10	9	-	99.4	100	-	100	100							-	0	0.6	-	0.6	0.6	0.6	P32350	Protein kinase involved in negative regulation of PolIII transcription	0	Ace	y2,y3,y5,y6	0	1	1	0	1	1	4
	NatA	HTL1	YCR020W-B	M	S	Q	SQNNTISSMNPER	2	14	13	100	100	100	100	100	100							0	0	0	0	0	0	0	Q9URQ5	Component of the RSC chromatin remodeling complex	0	Ace	y1,y2,y3,y4,y5,y6	6	3	4	3	5	3	24	24	2	1	1.33333	1	1.66667	1
	NatA	ERG10	YPL028W	M	S	Q	SQNVYIVSTAR	2	12	11	100	100	100	100	100	100							0	0	0	0	0	0	0	P41338	Acetyl-CoA C-acetyltransferase (acetoacetyl-CoA thiolase)	0	Ace	y1,y2,y3,y4,y5,y6	12	6	13	12	12	7	62	62	2	1	2.16667	2	2	1.16667
	NatA	RPL16B	YNL069C	M	S	Q	SQPVVVIDAKDHLLGR	2	17	16	98.3	98.2	100	100	96.5	96.4							1.9	1.8	3.6	3.6	0.1	0	3.6	P26785	Ribosomal 60S subunit protein L16B	0	Ace	y1,y2,y3,y4,y5,y6	24	9	4	6	3	9	55	55	8	3	1.33333	2	1	3
	NatA	RHO1	YPR165W	M	S	Q	SQQVGNSIR	2	10	9	100	100	100	100	100	96							4	4	4	4	4	0	4	P06780	GTP-binding protein of the rho subfamily of Ras-like proteins	0	Ace	y1,y2,y3,y4,y5,y6	4	7	3	8	7	4	33	33	1.33333	2.33333	1	2.66667	2.33333	1.33333
	NatA	TOM20	YGR082W	M	S	Q	SQSNPILR	2	9	8	100	-	-	-	-	-							0	-	-	-	-	-	0	P35180	Component of the TOM (translocase of outer membrane) complex	0	Ace	y1	1	0	0	0	0	0	1
	NatA	JJJ2	YJL162C	M	S	Q	SQVIEPQLDR	2	11	10	-	98	-	-	100	-							-	0	-	-	2	-	2	P46997	Protein of unknown function	0	Ace	y2,y5	0	1	0	0	1	0	2
	NatA	NTH1	YDR001C	M	S	Q	SQVNTSQGPVAQGR	2	15	14	100	100	100	100	100	100							0	0	0	0	0	0	0	P32356	Neutral trehalase, degrades trehalose	0	Ace	y1,y2,y3,y4,y5,y6	7	11	21	13	8	7	67	67	1	1.57143	3	1.85714	1.14286	1
	NatA	YCK2	YNL154C	M	S	Q	SQVQSPLTATNSGLAVNNNTMNSQMPNR	2	29	28	100	100	100	100	100	100							0	0	0	0	0	0	0	P23292	Palmitoylated plasma membrane-bound casein kinase I (CK1) isoform	0	Ace	y1,y2,y3,y4,y5,y6	1	3	6	5	3	5	23	23	1	3	6	5	3	5
	NatA	CPR1	YDR155C	M	S	Q	SQVYFDVEADGQPIGR	2	17	16	100	100	100	100	100	100							0	0	0	0	0	0	0	P14832	3-deoxy-D-arabino-heptulosonate-7-phosphate (DAHP) synthase	0	Ace	y1,y2,y3,y4,y5,y6	120	161	242	112	203	148	986	986	1.07143	1.4375	2.16071	1	1.8125	1.32143
	NatA	SCD6	YPR129W	M	S	Q	SQYIGKTISLISVTDNR	2	18	17	100	100	-	-	-	-							0	0	-	-	-	-	0	P45978	Repressor of translation initiation	0	Ace	y1,y2	1	1	0	0	0	0	2
	NatA	VMA4	YOR332W	M	S	S	SSAITALTPNQVNDELNKMQAFIR	2	25	24	100	100	-	100	100	100							0	0	-	0	0	0	0	P22203	Subunit E of the V1 domain of the vacuolar H+-ATPase (V-ATPase)	0	Ace	y1,y2,y4,y5,y6	8	10	0	12	10	12	52
	NatA	SPC2	YML055W	M	S	S	SSAKPINVYSIPELNQALDEALPSVFAR	2	29	28	100	-	-	-	-	-							0	-	-	-	-	-	0	Q04969	Subunit of signal peptidase complex	0	Ace	y1	1	0	0	0	0	0	1
	NatA	VTC1	YER072W	M	S	S	SSAPLLQR	2	9	8	100	-	-	-	-	-							0	-	-	-	-	-	0	P40046	Subunit of the vacuolar transporter chaperone (VTC) complex	0	Ace	y1	1	0	0	0	0	0	1
	NatA	CHO2	YGR157W	M	S	S	SSCKTTLSEMVGSVTKDR	2	19	18	100	-	-	-	-	-							0	-	-	-	-	-	0	P05374	Phosphatidylethanolamine methyltransferase (PEMT)	0	Ace	y1	1	0	0	0	0	0	1
	NatA	SEC6	YIL068C	M	S	S	SSDPLQQVCDLIKGDLSLER	2	21	20	100	100	-	-	100	-							0	0	-	-	0	-	0	P32844	Essential 88kDa subunit of the exocyst complex	0	Ace	y1,y2,y5	1	1	0	0	3	0	5
	NatA	AMS1	YGL156W	M	S	S	SSEDIIYDPQFKPVQGIYENR	2	22	21	-	100	-	100	100	100							-	0	-	0	0	0	0	P22855	Vacuolar alpha mannosidase	0	Ace	y2,y4,y5,y6	0	1	0	4	4	2	11
	NatA	SNF11	YDR073W	M	S	S	SSEIAYSNTNTNTENENR	2	19	18	100	100	100	100	100	100							0	0	0	0	0	0	0	P38956	Subunit of the SWI/SNF chromatin remodeling complex	0	Ace	y1,y2,y3,y4,y5,y6	2	2	2	4	2	1	13	13	2	2	2	4	2	1
	NatA	TIM54	YJL054W	M	S	S	SSESGKPIAKPIR	2	14	13	-	83.5	-	-	-	-							-	0	-	-	-	-	0	P47045	Component of the mitochondrial TIM22 complex	0	Ace	y2	0	1	0	0	0	0	1
	NatA	CDC60	YPL160W	M	S	S	SSGLVLENTAR	2	12	11	100	100	100	100	100	100							0	0	0	0	0	0	0	P26637	Cytosolic leucyl tRNA synthetase	0	Ace	y1,y2,y3,y4,y5,y6	9	7	18	6	7	10	57	57	1.5	1.16667	3	1	1.16667	1.66667
	NatA	YAT2	YER024W	M	S	S	SSGSTIVSSDKSGR	2	15	14	100	100	100	100	100	100							0	0	0	0	0	0	0	P40017	Carnitine acetyltransferase	0	Ace	y1,y2,y3,y4,y5,y6	2	7	8	7	7	2	33	33	1	3.5	4	3.5	3.5	1
	NatA	RTG1	YOL067C	M	S	S	SSIPAGTDPGSCGANFKNDR	2	21	20	100	-	-	-	-	-							0	-	-	-	-	-	0	P32607	Transcription factor (bHLH) involved in interorganelle communication	0	Ace	y1	1	0	0	0	0	0	1
	NatA	AIP1	YMR092C	M	S	S	SSISLKEIIPPQPSTQR	2	18	17	100	100	100	100	100	100							0	0	0	0	0	0	0	P46680	Actin cortical patch component	0	Ace	y1,y2,y3,y4,y5,y6	4	3	3	7	4	2	23	23	2	1.5	1.5	3.5	2	1
	NatA	PRP2	YNR011C	M	S	S	SSITSETGKR	2	11	10	100	100	-	-	-	-							0	0	-	-	-	-	0	P20095	RNA-dependent DExD/H-box ATPase	0	Ace	y1,y2	1	1	0	0	0	0	2
	NatA	BDP1	YNL039W	M	S	S	SSIVNKSGTR	2	11	10	100	100	-	-	-	-							0	0	-	-	-	-	0	P46678	Essential subunit of RNA polymerase III transcription factor (TFIIIB)	0	Ace	y1,y2	1	1	0	0	0	0	2
	NatA	CYR1	YJL005W	M	S	S	SSKPDTGSEISGPQR	2	16	15	100	100	100	100	-	-							0	0	0	0	-	-	0	P08678	Adenylate cyclase	0	Ace	y1,y2,y3,y4	1	1	2	3	0	0	7
	NatA	POL1	YNL102W	M	S	S	SSKSEKLEKLR	2	12	11	100	-	-	-	-	-							0	-	-	-	-	-	0	P13382	Catalytic subunit of the DNA polymerase I alpha-primase complex	0	Ace	y1	1	0	0	0	0	0	1
	NatA	UBC9	YDL064W	M	S	S	SSLCLQR	2	8	7	100	100	100	100	100	100							0	0	0	0	0	0	0	P50623	SUMO-conjugating enzyme involved in the Smt3p conjugation pathway	0	Ace	y1,y2,y3,y4,y5,y6	2	2	1	3	2	1	11	11	2	2	1	3	2	1
	NatA	UTP10	YJL109C	M	S	S	SSLSDQLAQVASNNATVALDR	2	22	21	100	100	-	100	100	100							0	0	-	0	0	0	0	P42945	Nucleolar protein	0	Ace	y1,y2,y4,y5,y6	4	3	0	4	2	2	15
	NatA	UBA1	YKL210W	M	S	S	SSNNSGLSAAGEIDESLYSR	2	21	20	100	100	100	100	100	100							0	0	0	0	0	0	0	P22515	Ubiquitin activating enzyme (E1)	0	Ace	y1,y2,y3,y4,y5,y6	21	18	17	33	30	24	143	143	1.23529	1.05882	1	1.94118	1.76471	1.41176
	NatA	TAF12	YDR145W	M	S	S	SSNPENSGVNANNNTGTGNADAITGAQQNMVLQPR	2	36	35	-	100	100	100	100	100							-	0	0	0	0	0	0	Q03761	Subunit (61/68 kDa) of TFIID and SAGA complexes	0	Ace	y2,y3,y4,y5,y6	0	2	2	4	1	1	10
	NatA	NUP1	YOR098C	M	S	S	SSNTSSVMSSPR	2	13	12	100	100	100	100	100	100							0	0	0	0	0	0	0	P20676	FG-nucleoporin component of central core of the nuclear pore complex	0	Ace	y1,y2,y3,y4,y5,y6	3	4	3	5	4	5	24	24	1	1.33333	1	1.66667	1.33333	1.66667
	NatA	SBH1	YER087C-B	M	S	S	SSPTPPGGQR	2	11	10	97.5	-	-	-	-	-							0	-	-	-	-	-	0	P52870	Beta subunit of Sec61p ER translocation complex (Sec61p-Sss1p-Sbh1p)	0	Ace	y1	1	0	0	0	0	0	1
	NatA	SSZ1	YHR064C	M	S	S	SSPVIGITFGNTSSSIAYINPKNDVDVIANPDGER	2	36	35	100	100	100	-	100	100							0	0	0	-	0	0	0	P38788	Hsp70 protein that interacts with Zuo1p (a DnaJ homolog)	0	Ace	y1,y2,y3,y5,y6	1	1	1	0	1	2	6
	NatA	CDC123	YLR215C	M	S	S	SSQEYTTFIDIPVTR	2	16	15	-	-	100	-	100	-							-	-	0	-	0	-	0	Q05791	Protein involved in nutritional control of the cell cycle	0	Ace	y3,y5	0	0	1	0	1	0	2
	NatA	GOS1	YHL031C	M	S	S	SSQPSFVTIR	2	11	10	-	100	100	100	100	-							-	0	0	0	0	-	0	P38736	v-SNARE protein involved in Golgi transport	0	Ace	y2,y3,y4,y5	0	1	3	4	1	0	9
	NatA	HSE1	YHL002W	M	S	S	SSSAIKIR	2	9	8	100	100	100	-	100	100							0	0	0	-	0	0	0	P38753	Subunit of the endosomal Vps27p-Hse1p complex	0	Ace	y1,y2,y3,y5,y6	2	1	1	0	1	1	6
	NatA	RCL1	YOL010W	M	S	S	SSSAPKYTTFQGSQNFR	2	18	17	-	100	100	100	100	100							-	0	0	0	0	0	0	Q08096	Endonuclease that cleaves pre-rRNA at site A2 for 18S rRNA biogenesis	0	Ace	y2,y3,y4,y5,y6	0	2	2	3	1	2	10
	NatA	ADK1	YDR226W	M	S	S	SSSESIR	2	8	7	100	100	100	100	100	100							0	0	0	0	0	0	0	P07170	Adenylate kinase, required for purine metabolism	0	Ace	y1,y2,y3,y4,y5,y6	2	3	2	3	1	1	12	12	2	3	2	3	1	1
	NatA	YNR021W	YMR090W	M	S	S	SSSIFGPLTGFLER	2	15	14	95.8	84.1	-	87.5	100	100							11.7	0	-	3.4	15.9	15.9	15.9	P53723	Putative protein of unknown function	0	Ace	y1,y2,y4,y5,y6	2	1	0	4	2	1	10
	NatA	JEN1	YKL217W	M	S	S	SSSITDEKISGEQQQPAGR	2	20	19	100	-	-	100	100	-							0	-	-	0	0	-	0	P36035	Monocarboxylate/proton symporter of the plasma membrane	0	Ace	y1,y4,y5	1	0	0	4	2	0	7
	NatA	CAP1	YKL007W	M	S	S	SSSKFEEVINKIINDSPPGELR	2	23	22	100	100	-	100	100	-							0	0	-	0	0	-	0	P28495	Alpha subunit of the capping protein heterodimer (Cap1p and Cap2p)	0	Ace	y1,y2,y4,y5	2	3	0	4	3	0	12
	NatA	PYC2	YBR218C	M	S	S	SSSKKLAGLR	2	11	10	100	100	100	100	100	100							0	0	0	0	0	0	0	P32327	Pyruvate carboxylase isoform	0	Ace	y1,y2,y3,y4,y5,y6	2	4	4	5	4	3	22	22	1	2	2	2.5	2	1.5
	NatA	PRO2	YOR323C	M	S	S	SSSQQIAKNAR	2	12	11	100	100	100	100	100	100							0	0	0	0	0	0	0	P54885	Gamma-glutamyl phosphate reductase	0	Ace	y1,y2,y3,y4,y5,y6	8	7	6	9	7	5	42	42	1.6	1.4	1.2	1.8	1.4	1
	NatA	ALR1	YOL130W	M	S	S	SSSSSSSESSPNLSR	2	16	15	100	-	100	100	-	-							0	-	0	0	-	-	0	Q08269	Plasma membrane Mg(2+) transporter	0	Ace	y1,y3,y4	1	0	1	3	0	0	5
	NatA	PMT2	YAL023C	M	S	S	SSSSSTGYSKNNAAHIKQENTLR	2	24	23	-	96.3	-	-	-	-							-	0	-	-	-	-	0	P31382	Protein O-mannosyltransferase of the ER membrane	0	Ace	y2	0	1	0	0	0	0	1
	NatA	SNC2	YOR327C	M	S	S	SSSVPYDPYVPPEESNSGANPNSQNKTAALR	2	32	31	-	-	-	100	-	-							-	-	-	0	-	-	0	P33328	Vesicle membrane receptor protein (v-SNARE)	0	Ace	y4	0	0	0	4	0	0	4
	NatA	RLP7	YNL002C	M	S	S	SSTQDSKAQTLNSNPEILLR	2	21	20	100	100	-	100	100	-							0	0	-	0	0	-	0	P40693	Nucleolar protein similar to large ribosomal subunit L7 proteins	0	Ace	y1,y2,y4,y5	2	1	0	3	2	0	8
	NatA	RFA1	YAR007C	M	S	S	SSVQLSR	2	8	7	-	99.8	100	100	100	100							-	0	0.2	0.2	0.2	0.2	0.2	P22336	Subunit of heterotrimeric Replication Protein A (RPA)	0	Ace	y2,y3,y4,y5,y6	0	2	2	3	2	1	10
	NatA	KAP95	YLR347C	M	S	T	STAEFAQLLENSILSPDQNIR	2	22	21	100	100	-	100	100	100							0	0	-	0	0	0	0	Q06142	Karyopherin beta	0	Ace	y1,y2,y4,y5,y6	7	4	0	7	6	3	27
	NatA	SHS1	YDL225W	M	S	T	STASTPPINLFR	2	13	12	100	-	100	100	-	100							0	-	0	0	-	0	0	Q07657	Component of the septin ring that is required for cytokinesis	0	Ace	y1,y3,y4,y6	1	0	2	3	0	1	7
	NatA	CWC22	YGR278W	M	S	T	STATIQDEDIKFQR	2	15	14	100	100	100	-	100	-							0	0	0	-	0	-	0	P53333	Spliceosome-associated protein that is required for pre-mRNA splicing	0	Ace	y1,y2,y3,y5	1	1	1	0	1	0	4
	NatA	MAP1	YLR244C	M	S	T	STATTTVTTSDQASHPTKIYCSGLQCGR	2	29	28	100	100	100	100	100	100							0	0	0	0	0	0	0	Q01662	Methionine aminopeptidase	0	Ace	y1,y2,y3,y4,y5,y6	1	1	1	4	1	1	9	9	1	1	1	4	1	1
	NatA	RPL14A	YKL006W	M	S	T	STDSIVKASNWR	2	13	12	-	93.9	-	-	N.D.	-							-	0	-	-	-	-	0	P36105	Ribosomal 60S subunit protein L14A	P38754 (2-13)	Ace	y2,y5	0	1	0	0	1	0	2
	NatA	EDC1	YGL222C	M	S	T	STDTMYFNSSR	2	12	11	100	100	100	100	100	100							0	0	0	0	0	0	0	P53080	RNA-binding protein that activates mRNA decapping directly	0	Ace	y1,y2,y3,y4,y5,y6	3	1	1	3	1	1	10	10	3	1	1	3	1	1
	NatA	TPK1	YJL164C	M	S	T	STEEQNGGGQKSLDDR	2	17	16	100	100	100	100	100	100							0	0	0	0	0	0	0	P06244	cAMP-dependent protein kinase catalytic subunit	0	Ace	y1,y2,y3,y4,y5,y6	3	6	3	7	5	3	27	27	1	2	1	2.33333	1.66667	1
	NatA	MCK1	YNL307C	M	S	T	STEEQNGVPLQR	2	13	12	100	100	100	100	100	-							0	0	0	0	0	-	0	P21965	Dual-specificity ser/thr and tyrosine protein kinase	0	Ace	y1,y2,y3,y4,y5	1	2	3	4	1	0	11
	NatA	RPS11A	YDR025W	M	S	T	STELTVQSER	2	11	10	100	100	100	100	100	100							0	0	0	0	0	0	0	P0CX47	Protein component of the small (40S) ribosomal subunit	P0CX48 (2-11)	Ace	y1,y2,y3,y4,y5,y6	29	18	33	24	22	20	146	146	1.61111	1	1.83333	1.33333	1.22222	1.11111
	NatA	ARO2	YGL148W	M	S	T	STFGKLFR	2	9	8	100	100	100	100	100	100							0	0	0	0	0	0	0	P28777	Bifunctional chorismate synthase and flavin reductase	0	Ace	y1,y2,y3,y4,y5,y6	2	4	9	4	2	3	24	24	1	2	4.5	2	1	1.5
	NatA	TMT1	YER175C	M	S	T	STFSASDFNSER	2	13	12	100	100	100	100	100	100							0	0	0	0	0	0	0	P32643	Trans-aconitate methyltransferase	0	Ace	y1,y2,y3,y4,y5,y6	3	3	3	3	3	3	18	18	1	1	1	1	1	1
	NatA	YBL036C	YBL036C	M	S	T	STGITYDEDR	2	11	10	100	100	100	100	100	100							0	0	0	0	0	0	0	P38197	Putative non-specific single-domain racemase	0	Ace	y1,y2,y3,y4,y5,y6	2	3	4	3	1	1	14	14	2	3	4	3	1	1
	NatA	LAC1	YKL008C	M	S	T	STIKPSPSNNNLKVR	2	16	15	100	98	100	100	100	-							2	0	2	2	2	-	2	P28496	Ceramide synthase component	0	Ace	y1,y2,y3,y4,y5	1	3	2	3	1	0	10
	NatA	IWR1	YDL115C	M	S	T	STISTTTAPEFIR	2	14	13	100	99.7	-	100	100	100							0.3	0	-	0.3	0.3	0.3	0.3	Q07532	RNA polymerase II transport factor, conserved from yeast to humans	0	Ace	y1,y2,y4,y5,y6	1	1	0	3	2	1	8
	NatA	RPL11B	YGR085C	M	S	T	STKAQNPMR	2	10	9	100	100	100	100	100	100							0	0	0	0	0	0	0	Q3E757	Ribosomal 60S subunit protein L11B	0	Ace	y1,y2,y3,y4,y5,y6	22	17	31	18	17	13	118	118	1.69231	1.30769	2.38462	1.38462	1.30769	1
	NatA	ATG38	YLR211C	M	S	T	STLAEVYTIIEDAEQECR	2	19	18	100	-	100	-	100	100							0	-	0	-	0	0	0	Q05789	Homodimeric subunit of autophagy-specific PtdIns-3-kinase complex I	0	Ace	y1,y3,y5,y6	1	0	1	0	2	1	5
	NatA	HSP10	YOR020C	M	S	T	STLLKSAKSIVPLMDR	2	17	16	100	100	100	100	100	100							0	0	0	0	0	0	0	P38910	Mitochondrial matrix co-chaperonin	0	Ace	y1,y2,y3,y4,y5,y6	10	14	2	12	19	14	71	71	5	7	1	6	9.5	7
	NatA	RTG2	YGL252C	M	S	T	STLSDSDTETEVVSR	2	16	15	100	100	100	100	100	-							0	0	0	0	0	-	0	P32608	Sensor of mitochondrial dysfunction	0	Ace	y1,y2,y3,y4,y5	2	1	1	3	1	0	8
	NatA	LUC7	YDL087C	M	S	T	STMSTPAAEQR	2	12	11	100	100	100	100	100	100							0	0	0	0	0	0	0	Q07508	Essential protein associated with the U1 snRNP complex	0	Ace	y1,y2,y3,y4,y5,y6	3	1	2	4	1	1	12	12	3	1	2	4	1	1
	NatA	LIA1	YJR070C	M	S	T	STNFEKHFQENVDECTLEQLR	2	22	21	100	100	-	-	-	-							0	0	-	-	-	-	0	P47120	Deoxyhypusine hydroxylase	0	Ace	y1,y2	1	1	0	0	0	0	2
	NatA	YDR061W	YDR061W	M	S	T	STNKFVVR	2	9	8	-	-	100	-	-	-							-	-	0	-	-	-	0	Q12298	Protein with similarity to ABC transporter family members	0	Ace	y3	0	0	1	0	0	0	1
	NatA	REG1	YDR028C	M	S	T	STNLANYFAGKKDIENEHVNR	2	22	21	100	100	-	-	-	-							0	0	-	-	-	-	0	Q00816	Regulatory subunit of type 1 protein phosphatase Glc7p	0	Ace	y1,y2	1	1	0	0	0	0	2
	NatA	LCB2	YDR062W	M	S	T	STPANYTR	2	9	8	100	98.7	-	-	-	-							1.3	0	-	-	-	-	1.3	P40970	Component of serine palmitoyltransferase	0	Ace	y1,y2	1	1	0	0	0	0	2
	NatA	SSE1	YPL106C	M	S	T	STPFGLDLGNNNSVLAVAR	2	20	19	100	100	100	100	100	100							0	0	0	0	0	0	0	P32589	ATPase component of heat shock protein Hsp90 chaperone complex	P32590 (2-20)	Ace	y1,y2,y3,y4,y5,y6	28	75	54	64	73	90	384	384	1	2.67857	1.92857	2.28571	2.60714	3.21429
	NatA	AGE2	YIL044C	M	S	T	STSVPVKKALSALLR	2	16	15	100	100	-	100	100	-							0	0	-	0	0	-	0	P40529	ADP-ribosylation factor (ARF) GTPase activating protein (GAP) effector	0	Ace	y1,y2,y4,y5	2	1	0	6	1	0	10
	NatA	ARG3	YJL088W	M	S	T	STTASTPSSLR	2	12	11	100	100	100	100	100	-							0	0	0	0	0	-	0	P05150	Ornithine carbamoyltransferase	0	Ace	y1,y2,y3,y4,y5	1	1	1	3	1	0	7
	NatA	RBG1	YAL036C	M	S	T	STTVEKIKAIEDEMAR	2	17	16	100	100	-	100	100	100							0	0	-	0	0	0	0	P39729	Member of the DRG family of GTP-binding proteins	0	Ace	y1,y2,y4,y5,y6	4	2	0	3	1	2	12
	NatA	TIM11	YDR322C-A	M	S	T	STVNVLR	2	8	7	100	98.1	-	100	100	-							1.9	0	-	1.9	1.9	-	1.9	P81449	Subunit e of mitochondrial F1F0-ATPase	0	Ace	y1,y2,y4,y5	1	2	0	3	2	0	8
	NatA	NHP10	YDL002C	M	S	V	SVEEKKR	2	8	7	100	100	100	100	100	-							0	0	0	0	0	-	0	Q03435	Non-essential INO80 chromatin remodeling complex subunit	0	Ace	y1,y2,y3,y4,y5	1	1	1	3	1	0	7
	NatA	RPL16A	YIL133C	M	S	V	SVEPVVVIDGKGHLVGR	2	18	17	88	87.2	-	85.3	84.3	86.7							3.7	2.9	-	1	0	2.4	3.7	P26784	Ribosomal 60S subunit protein L16A	0	Ace	y1,y2,y4,y5,y6	7	2	0	3	2	4	18
	NatA	SRP21	YKL122C	M	S	V	SVKPIDNYITNSVR	2	15	14	100	100	100	100	100	98.7							1.3	1.3	1.3	1.3	1.3	0	1.3	P32342	Subunit of the signal recognition particle (SRP)	0	Ace	y1,y2,y3,y4,y5,y6	1	1	1	3	1	1	8	8	1	1	1	3	1	1
	NatA	DIS3	YOL021C	M	S	V	SVPAIAPR	2	9	8	-	-	-	100	-	-							-	-	-	0	-	-	0	Q08162	Exosome core complex catalytic subunit	0	Ace	y4	0	0	0	3	0	0	3
	NatA	PMT4	YJR143C	M	S	V	SVPKKR	2	7	6	-	-	91.9	89.1	92.4	-							-	-	2.8	0	3.3	-	3.3	P46971	Protein O-mannosyltransferase	0	Ace	y3,y4,y5	0	0	2	3	1	0	6
	NatA	CCT2	YIL142W	M	S	V	SVQIFGDQVTEER	2	14	13	100	100	100	100	100	100							0	0	0	0	0	0	0	P39076	Subunit beta of the cytosolic chaperonin Cct ring complex	0	Ace	y1,y2,y3,y4,y5,y6	5	1	9	5	1	2	23	23	5	1	9	5	1	2
	NatA	RXT3	YDL076C	M	S	V	SVSEQDPNR	2	10	9	100	100	100	100	100	100							0	0	0	0	0	0	0	Q07458	Component of the Rpd3L histone deacetylase complex	0	Ace	y1,y2,y3,y4,y5,y6	3	1	3	3	1	1	12	12	3	1	3	3	1	1
	NatA	LSM12	YHR121W	M	S	V	SVSLEQTLGFR	2	12	11	100	99.8	-	100	100	-							0.2	0	-	0.2	0.2	-	0.2	P38828	Protein of unknown function that may function in RNA processing	0	Ace	y1,y2,y4,y5	1	1	0	3	1	0	6
	NatA	HST2	YPL015C	M	S	V	SVSTASTEMSVR	2	13	12	100	100	100	100	100	100							0	0	0	0	0	0	0	P53686	Cytoplasmic NAD(+)-dependent protein deacetylase	0	Ace	y1,y2,y3,y4,y5,y6	4	3	2	3	4	3	19	19	2	1.5	1	1.5	2	1.5
	NatA	RVS161	YCR009C	M	S	W	SWEGFKKAINR	2	12	11	-	98.2	-	-	100	-							-	0	-	-	1.8	-	1.8	P25343	Amphiphysin-like lipid raft protein	0	Ace	y2,y5	0	1	0	0	1	0	2
	NatA	PFY1	YOR122C	M	S	W	SWQAYTDNLIGTGKVDKAVIYSR	2	24	23	-	-	-	-	100	-							-	-	-	-	0	-	0	P07274	Profilin	0	Ace	y5	0	0	0	0	1	0	1
	NatA	SCP1	YOR367W	M	S	Y	SYDKKADVTSLDEDLR	2	17	16	100	100	100	-	-	-							0	0	0	-	-	-	0	Q08873	Component of yeast cortical actin cytoskeleton	0	Ace	y1,y2,y3	2	2	2	0	0	0	6
	NatA	ATG22	YCL038C	M	S	Y	SYGTINDMNESVTNYR	2	17	16	-	60.3	-	55.4	58.3	69.1							-	4.9	-	0	2.9	13.7	13.7	P25568	Vacuolar integral membrane protein required for efflux of amino acids	0	Ace	y2,y4,y5,y6	0	2	0	3	1	1	7
	NatA	RMD8	YFR048W	M	S	Y	SYKANQPSPGEMPKR	2	16	15	100	100	100	100	100	100							0	0	0	0	0	0	0	P43620	Cytosolic protein required for sporulation	0	Ace	y1,y2,y3,y4,y5,y6	1	1	1	4	1	1	9	9	1	1	1	4	1	1
	NatA	NAM8	YHR086W	M	S	Y	SYKQTTYYPSR	2	12	11	-	-	-	96.5	-	-							-	-	-	0	-	-	0	Q00539	RNA binding protein, component of the U1 snRNP protein	0	Ace	y4	0	0	0	3	0	0	3
	NatA	GMH1	YKR030W	M	S	Y	SYLPTYSNDLPAGPQGQR	2	19	18	-	-	-	100	100	-							-	-	-	0	0	-	0	P36125	Golgi membrane protein of unknown function	0	Ace	y4,y5	0	0	0	3	1	0	4
	NatA	YIF1	YNL263C	M	S	Y	SYNPYAYATSEQNGVNDR	2	19	18	100	100	100	100	100	100							0	0	0	0	0	0	0	P53845	Integral membrane protein	0	Ace	y1,y2,y3,y4,y5,y6	4	4	4	6	2	2	22	22	2	2	2	3	1	1
	NatA	FMP41	YNL168C	M	S	Y	SYNYLKAAR	2	10	9	93	87	87.2	84.5	83.4	86.7							9.6	3.6	3.8	1.1	0	3.3	9.6	P53889	Putative protein of unknown function	0	Ace,AcD3C13	y1,y2,y3,y4,y5,y6	2	1	4	6	5	1	19	19	2	1	4	6	5	1
	NatA	SCC2	YDR180W	M	S	Y	SYPGKDKNIPGR	2	13	12	-	-	-	-	N.D.	-							-	-	-	-	-	-	0	Q04002	Subunit of cohesin loading factor (Scc2p-Scc4p)	0	Ace	y5	0	0	0	0	1	0	1
	NatA	SER33	YIL074C	M	S	Y	SYSAADNLQDSFQR	2	15	14	100	100	100	100	100	100							0	0	0	0	0	0	0	P40510	3-phosphoglycerate dehydrogenase	0	Ace	y1,y2,y3,y4,y5,y6	4	2	5	7	4	2	24	24	2	1	2.5	3.5	2	1
	NatA	CET1	YPL228W	M	S	Y	SYTDNPPQTKR	2	12	11	100	100	100	100	100	100							0	0	0	0	0	0	0	O13297	RNA 5'-triphosphatase involved in mRNA 5' capping	0	Ace	y1,y2,y3,y4,y5,y6	1	4	1	5	2	1	14	14	1	4	1	5	2	1
	NatA	DLD3	YEL071W	M	T	A	TAAHPVAQLTAEAYPKVKR	2	20	19	9.8	18.8	-	-	-	-							0	9	-	-	-	-	9	P39976	D-lactate dehydrogenase	0	AcD3C13	y1,y2	1	1	0	0	0	0	2
	NatA	BIT61	YJL058C	M	T	A	TAEDILLR	2	9	8	N.D.	-	-	-	-	-							-	-	-	-	-	-	0	P47041	Subunit of TORC2 membrane-associated complex	0	AcD3C13	y1	1	0	0	0	0	0	1
	NatA	ARO9	YHR137W	M	T	A	TAGSAPPVDYTSLKKNFQPFLSR	2	24	23	-	-	-	-	9.6	-							-	-	-	-	0	-	0	P38840	Aromatic aminotransferase II	0	AcD3C13	y5	0	0	0	0	2	0	2
	NatA	UFD2	YDL190C	M	T	A	TAIEDILQITTDPSDTR	2	18	17	36.9	42.2	31.6	41.1	42.8	-							5.3	10.6	0	9.5	11.2	-	11.2	P54860	Ubiquitin chain assembly factor (E4)	0	AcD3C13,Ace	y1,y2,y3,y4,y5	4	4	3	6	5	0	22
	NatA	YGR111W	YGR111W	M	T	A	TASSNDDDLIFECYSDPELKR	2	22	21	-	-	0	-	-	-							-	-	0	-	-	-	0	P53265	Putative protein of unknown function	0	AcD3C13	y3	0	0	2	0	0	0	2
	NatA	GPM2	YDL021W	M	T	A	TASTPSNVMTLFLLR	2	16	15	-	-	-	-	73.2	63							-	-	-	-	10.2	0	10.2	Q12008	Homolog of Gpm1p phosphoglycerate mutase	0	Ace,AcD3C13	y5,y6	0	0	0	0	2	3	5
	NatA	TUP1	YCR084C	M	T	A	TASVSNTQNKLNELLDAIR	2	20	19	87.2	88.8	-	83.1	81.9	78.1							9.1	10.7	-	5	3.8	0	10.7	P16649	General repressor of transcription	0	Ace	y1,y2,y4,y5,y6	2	1	0	4	2	2	11
	NatA	DUT1	YBR252W	M	T	A	TATSDKVLKIQLR	2	14	13	N.D.	-	N.D.	7.1	-	-							-	-	-	0	-	-	0	P33317	Deoxyuridine triphosphate diphosphatase (dUTPase)	0	AcD3C13	y1,y3,y4	1	0	1	3	0	0	5
	NatA	SIS2	YKR072C	M	T	A	TAVASTSGKQDADHNQSIECPR	2	23	22	40.1	-	-	-	-	-							0	-	-	-	-	-	0	P36024	Negative regulatory subunit of protein phosphatase 1 (Ppz1p)	0	AcD3C13	y1	1	0	0	0	0	0	1
	NatA	TTI2	YJR136C	M	T	A	TAVTDIIDELNDSSLSSTR	2	20	19	9.9	16.8	-	16.9	16.3	17.1							0	6.9	-	7	6.4	7.2	7.2	P47168	Subunit of the ASTRA complex, involved in chromatin remodeling	0	AcD3C13	y1,y2,y4,y5,y6	2	4	0	3	1	1	11
	NatA	TIF4631	YGR162W	M	T	D	TDETAHPTQSASKQESAALKQTGDDQQESQQQR	2	34	33	-	100	-	-	-	-							-	0	-	-	-	-	0	P39935	Translation initiation factor eIF4G	0	Ace	y2	0	1	0	0	0	0	1
	NatA	SNX4	YJL036W	M	T	D	TDKGKNDLTSKAKDKAR	2	18	17	-	N.D.	-	-	-	-							-	-	-	-	-	-	0	P47057	Sorting nexin	0	Ace	y2	0	1	0	0	0	0	1
	NatA	IGD1	YFR017C	M	T	D	TDPHLNTPQVSTSPTFER	2	19	18	96.7	95	98.3	100	100	100							1.7	0	3.3	5	5	5	5	P43598	Cytoplasmic protein that inhibits Gdb1p glycogen debranching activity	0	Ace	y1,y2,y3,y4,y5,y6	2	3	3	4	1	4	17	17	2	3	3	4	1	4
	NatA	ADE6	YGR061C	M	T	D	TDYILPGPKALSQFR	2	16	15	100	100	100	100	100	100							0	0	0	0	0	0	0	P38972	Formylglycinamidine-ribonucleotide (FGAM)-synthetase	0	Ace	y1,y2,y3,y4,y5,y6	4	1	5	10	4	3	27	27	4	1	5	10	4	3
	NatA	YTM1	YOR272W	M	T	E	TEDKSQVKIR	2	11	10	80.3	88.4	-	86.3	-	-							0	8.1	-	6	-	-	8.1	Q12024	Constituent of 66S pre-ribosomal particles	0	Ace,AcD3C13	y1,y2,y4	2	1	0	3	0	0	6
	NatA	GLY1	YEL046C	M	T	E	TEFELPPKYITAANDLR	2	18	17	71.9	93.4	-	-	97.3	96.8							0	21.5	-	-	25.4	24.9	25.4	P37303	Threonine aldolase	0	Ace,AcD3C13	y1,y2,y5,y6	11	1	0	0	1	1	14
	NatA	CYC1	YJR048W	M	T	E	TEFKAGSAKKGATLFKTR	2	19	18	5.4	N.D.	-	6	-	-							0	-	-	0.6	-	-	0.6	P00044	Cytochrome c, isoform 1	0	AcD3C13	y1,y2,y4	1	1	0	4	0	0	6
	NatA	ERG7	YHR072W	M	T	E	TEFYSDTIGLPKTDPR	2	17	16	-	97	-	100	100	100							-	0	-	3	3	3	3	P38604	Lanosterol synthase	0	Ace	y2,y4,y5,y6	0	2	0	3	1	1	7
	NatA	ORM1	YGR038W	M	T	E	TELDYQGTAEAASTSYSR	2	19	18	-	-	-	-	50.1	-							-	-	-	-	0	-	0	P53224	Protein that mediates sphingolipid homeostasis	0	Ace	y5	0	0	0	0	1	0	1
	NatA	DUS1	YML080W	M	T	E	TEPALSSANNALMQKLTGR	2	20	19	100	-	-	100	100	100							0	-	-	0	0	0	0	P53759	Dihydrouridine synthase	0	Ace	y1,y4,y5,y6	3	0	0	4	4	2	13
	NatA	FAA4	YMR246W	M	T	E	TEQYSVAVGEAANEHETAPR	2	21	20	65	77.9	-	69.4	77.6	76.8							0	12.9	-	4.4	12.6	11.8	12.9	P47912	Long chain fatty acyl-CoA synthetase	0	Ace	y1,y2,y4,y5,y6	4	2	0	4	1	2	13
	NatA	ARE1	YCR048W	M	T	E	TETKDLLQDEEFLKIR	2	17	16	-	95.3	100	-	-	-							-	0	4.7	-	-	-	4.7	P25628	Acyl-CoA:sterol acyltransferase	0	Ace	y2,y3	0	1	1	0	0	0	2
	NatA	IFA38	YBR159W	M	T	F	TFMQQLQEAGER	2	13	12	0	0.3	-	0	0	0							0	0.3	-	0	0	0	0.3	P38286	Microsomal beta-keto-reductase	0	AcD3C13	y1,y2,y4,y5,y6	4	4	0	4	2	1	15
	NatA	DCP1	YOL149W	M	T	G	TGAATAAENSATQLEFYR	2	19	18	3.8	8.7	-	7.5	7.4	7.8							0	4.9	-	3.7	3.6	4	4.9	Q12517	Subunit of the Dcp1p-Dcp2p decapping enzyme complex	0	AcD3C13	y1,y2,y4,y5,y6	3	2	0	3	3	1	12
	NatA	OTU2	YHL013C	M	T	G	TGMESGENLENMEDILAR	2	19	18	5.2	26.5	32.6	35.5	30.6	32.6							0	21.3	27.4	30.3	25.4	27.4	30.3	P38747	Protein of unknown function	0	AcD3C13,Ace	y1,y2,y3,y4,y5,y6	9	5	2	6	6	6	34	34	4.5	2.5	1	3	3	3
	NatA	SAT4	YCR008W	M	T	G	TGMNDNNAAIPQQTPR	2	17	16	7	11.3	11.7	-	11.4	14.3							0	4.3	4.7	-	4.4	7.3	7.3	P25333	Ser/Thr protein kinase involved in salt tolerance	0	AcD3C13	y1,y2,y3,y5,y6	1	1	1	0	1	1	5
	NatA	RGL1	YPL066W	M	T	H	THPVISLKPSYNSVIR	2	17	16	N.D.	-	-	-	-	-							-	-	-	-	-	-	0	Q12194	Regulator of Rho1p signaling, cofactor of Tus1p	0	AcD3C13	y1	1	0	0	0	0	0	1
	NatA	COX9	YDL067C	M	T	I	TIAPITGTIKR	2	12	11	0	0	0	0	0	-							0	0	0	0	0	-	0	P07255	Subunit VIIa of cytochrome c oxidase (Complex IV)	0	AcD3C13	y1,y2,y3,y4,y5	1	1	2	3	1	0	8
	NatA	YLR149C	YLR149C	M	T	I	TIDGTGQSKEALQDER	2	17	16	1.5	-	0	-	-	-							1.5	-	0	-	-	-	1.5	Q99296	Protein of unknown function	0	AcD3C13	y1,y3	1	0	1	0	0	0	2
	NatA	NMA111	YNL123W	M	T	I	TISLSNIKKR	2	11	10	0	0.8	0	0	0	4.1							0	0.8	0	0	0	4.1	4.1	P53920	Serine protease and general molecular chaperone	0	AcD3C13	y1,y2,y3,y4,y5,y6	1	1	1	3	1	1	8	8	1	1	1	3	1	1
	NatA	ACH1	YBL015W	M	T	I	TISNLLKQR	2	10	9	0	0.1	0	0	0	0							0	0.1	0	0	0	0	0.1	P32316	Protein with CoA transferase activity	0	AcD3C13	y1,y2,y3,y4,y5,y6	4	38	96	64	52	25	279	279	1	9.5	24	16	13	6.25
	NatA	DBP3	YGL078C	M	T	K	TKEEIADKKR	2	11	10	0	0.7	-	0	0	0							0	0.7	-	0	0	0	0.7	P20447	RNA-Dependent ATPase, member of DExD/H-box family	0	AcD3C13	y1,y2,y4,y5,y6	2	1	0	3	1	1	8
	NatA	YOR283W	YOR283W	M	T	K	TKEVPYYCDNDDNNIIR	2	18	17	-	25	23.7	-	-	-							-	1.3	0	-	-	-	1.3	Q12040	Phosphatase with a broad substrate specificity	0	AcD3C13	y2,y3	0	1	1	0	0	0	2
	NatA	IDP2	YLR174W	M	T	K	TKIKVANPIVEMDGDEQTR	2	20	19	2.8	3.7	0	4	3.8	4.1							2.8	3.7	0	4	3.8	4.1	4.1	P41939	Cytosolic NADP-specific isocitrate dehydrogenase	0	AcD3C13	y1,y2,y3,y4,y5,y6	2	18	17	12	15	6	70	70	1	9	8.5	6	7.5	3
	NatA	CAF130	YGR134W	M	T	K	TKKKAATNYAER	2	13	12	-	0	-	-	-	-							-	0	-	-	-	-	0	P53280	Subunit of the CCR4-NOT transcriptional regulatory complex	0	AcD3C13	y2	0	1	0	0	0	0	1
	NatA	GSM1	YJL103C	M	T	K	TKKLPSELKQTR	2	13	12	-	-	-	-	0	-							-	-	-	-	0	-	0	P42950	Putative zinc cluster protein of unknown function	0	AcD3C13	y5	0	0	0	0	1	0	1
	NatA	SPF1	YEL031W	M	T	K	TKKSFVSSPIVR	2	13	12	-	0.5	0	0	-	0							-	0.5	0	0	-	0	0.5	P39986	P-type ATPase, ion transporter of the ER membrane	0	AcD3C13	y2,y3,y4,y6	0	1	1	3	0	1	6
	NatA	QDR1	YIL120W	M	T	K	TKQQTSVMR	2	10	9	-	-	0	-	-	-							-	-	0	-	-	-	0	P40475	Multidrug transporter of the major facilitator superfamily	0	AcD3C13	y3	0	0	1	0	0	0	1
	NatA	CYS4	YGR155W	M	T	K	TKSEQQADSR	2	11	10	0	0	0	0	0	0							0	0	0	0	0	0	0	P32582	Cystathionine beta-synthase	0	AcD3C13	y1,y2,y3,y4,y5,y6	9	12	9	7	8	6	51	51	1.5	2	1.5	1.16667	1.33333	1
	NatA	MRP51	YPL118W	M	T	L	TLAELLGR	2	9	8	1.3	-	-	0	-	-							1.3	-	-	0	-	-	1.3	Q02950	Mitochondrial ribosomal protein of the small subunit	0	AcD3C13	y1,y4	1	0	0	3	0	0	4
	NatA	FUN14	YAL008W	M	T	L	TLAFNMQR	2	9	8	-	-	N.D.	-	-	-							-	-	-	-	-	-	0	P18411	Mitochondrial protein of unknown function	0	AcD3C13	y3	0	0	1	0	0	0	1
	NatA	FAF1	YIL019W	M	T	L	TLDDDDYIKQMELQR	2	16	15	6.7	-	-	-	6.9	15.6							0	-	-	-	0.2	8.9	8.9	P40546	Protein required for pre-rRNA processing	0	AcD3C13	y1,y5,y6	1	0	0	0	1	1	3
	NatA	KSP1	YHR082C	M	T	L	TLDYEIYKEGGILNNR	2	17	16	-	-	-	-	0	-							-	-	-	-	0	-	0	P38691	Serine/threonine protein kinase	0	AcD3C13	y5	0	0	0	0	2	0	2
	NatA	ARO8	YGL202W	M	T	L	TLPESKDFSYLFSDETNAR	2	20	19	37.4	39.8	40.1	45.6	43.6	46.7							0	2.4	2.7	8.2	6.2	9.3	9.3	P53090	Aromatic aminotransferase I	0	AcD3C13	y1,y2,y3,y4,y5,y6	6	2	1	5	4	3	21	21	6	2	1	5	4	3
	NatA	UGA2	YBR006W	M	T	T	TLSKYSKPTLNDPNLFR	2	18	17	-	19.3	21	19.7	20.4	22.3							-	0	1.7	0.4	1.1	3	3	P38067	Succinate semialdehyde dehydrogenase	0	AcD3C13	y2,y3,y4,y5,y6	0	2	4	4	1	2	13
	NatA	OCA6	YDR067C	M	T	L	TLVTPLQFSTVQPNLYR	2	18	17	-	-	-	22.2	-	-							-	-	-	0	-	-	0	Q12454	Cytoplasmic protein required for replication of Brome mosaic virus	0	AcD3C13	y4	0	0	0	3	0	0	3
	NatA	CDC21	YOR074C	M	T	M	TMDGKNKEEEQYLDLCKR	2	19	18	-	9.6	-	-	-	-							-	0	-	-	-	-	0	P06785	Thymidylate synthase	0	AcD3C13	y2	0	1	0	0	0	0	1
	NatA	VHS3	YOR054C	M	T	N	TNKSSLKNNR	2	11	10	10.6	17.9	17.2	22.3	26.1	31.5							0	7.3	6.6	11.7	15.5	20.9	20.9	Q08438	Negative regulatory subunit of protein phosphatase 1 Ppz1p	0	Ace,AcD3C13	y1,y2,y3,y4,y5,y6	1	2	2	5	1	1	12	12	1	2	2	5	1	1
	NatA	SEC16	YPL085W	M	T	P	TPEAKKR	2	8	7	-	0	0	0	-	-							-	0	0	0	-	-	0	P48415	COPII vesicle coat protein required for ER transport vesicle budding	0	AcD3C13	y2,y3,y4	0	1	1	3	0	0	5
	NatA	TKL1	YPR074C	M	T	Q	TQFTDIDKLAVSTIR	2	16	15	15.4	17.2	14.5	14.2	17.7	19.1							1.2	3	0.3	0	3.5	4.9	4.9	P23254	Transketolase	0	AcD3C13,Ace	y1,y2,y3,y4,y5,y6	9	7	11	18	8	6	59	59	1.5	1.16667	1.83333	3	1.33333	1
	NatA	GIC2	YDR309C	M	T	S	TSASITNTGNETMNLPQMR	2	20	19	100	100	-	-	100	100							0	0	-	-	0	0	0	Q06648	Redundant rho-like GTPase Cdc42p effector	0	Ace	y1,y2,y5,y6	3	2	0	0	2	2	9
	NatA	LAG1	YHL003C	M	T	S	TSATDKSIDR	2	11	10	N.D	N.D	45.1	46.6	-	-							-	-	0	1.5	-	-	1.5	P38703	Ceramide synthase component	0	AcD3C13,Ace	y1,y2,y3,y4	2	2	2	4	0	0	10
	NatA	RRP6	YOR001W	M	T	S	TSENPDVLLSR	2	12	11	97.6	-	-	97	-	-							0.6	-	-	0	-	-	0.6	Q12149	Nuclear exosome exonuclease component	0	Ace	y1,y4	1	0	0	4	0	0	5
	NatA	PRE10	YOR362C	M	T	S	TSIGTGYDLSNSVFSPDGR	2	20	19	100	100	100	100	100	100							0	0	0	0	0	0	0	P21242	Alpha 7 subunit of the 20S proteasome	0	Ace	y1,y2,y3,y4,y5,y6	5	13	20	21	13	6	78	78	1	2.6	4	4.2	2.6	1.2
	NatA	FRA1	YLL029W	M	T	S	TSKPSTSDGR	2	11	10	93.1	95.6	-	92.1	93.7	95.8							1	3.5	-	0	1.6	3.7	3.7	Q07825	Protein involved in negative regulation of iron regulon transcription	0	Ace	y1,y2,y4,y5,y6	2	1	0	4	1	1	9
	NatA	TAF8	YML114C	M	T	S	TSKTSESGTGTQSTIVQLR	2	20	19	-	100	-	100	-	-							-	0	-	0	-	-	0	Q03750	TFIID subunit (65 kDa)	0	Ace	y2,y4	0	1	0	4	0	0	5
	NatA	OCA1	YNL099C	M	T	S	TSKVGEYEDVPEDESR	2	17	16	-	100	100	100	-	100							-	0	0	0	-	0	0	P50946	Putative protein tyrosine phosphatase	0	Ace	y2,y3,y4,y6	0	1	1	3	0	1	6
	NatA	APL5	YPL195W	M	T	S	TSLYAPGAEDIR	2	13	12	100	96	-	100	100	-							4	0	-	4	4	-	4	Q08951	Delta adaptin-like subunit of the clathrin associated protein complex	0	Ace	y1,y2,y4,y5	2	1	0	3	1	0	7
	NatA	HGH1	YGR187C	M	T	S	TSQLNELVEFLHSPQPAVR	2	20	19	100	-	-	-	-	-							0	-	-	-	-	-	0	P48362	Nonessential protein of unknown function	0	Ace	y1	2	0	0	0	0	0	2
	NatA	STE18	YJR086W	M	T	S	TSVQNSPR	2	9	8	-	-	-	-	-	100							-	-	-	-	-	0	0	P18852	G protein gamma subunit	0	Ace	y6	0	0	0	0	0	1	1
	NatA	TDA1	YMR291W	M	T	T	TTASSSASQLQQR	2	14	13	100	100	100	100	100	100							0	0	0	0	0	0	0	Q03533	Protein kinase of unknown cellular role	0	Ace	y1,y2,y3,y4,y5,y6	2	2	1	4	2	1	12	12	2	2	1	4	2	1
	NatA	TPS1	YBR126C	M	T	T	TTDNAKAQLTSSSGGNIIVVSNR	2	24	23	34.3	44.2	46.2	47.5	49.4	55.9							0	9.9	11.9	13.2	15.1	21.6	21.6	Q00764	Synthase subunit of trehalose-6-P synthase/phosphatase complex	0	AcD3C13,Ace	y1,y2,y3,y4,y5,y6	1	1	3	6	9	6	26	26	1	1	3	6	9	6
	NatA	TRM732	YMR259C	M	T	T	TTDVQFSSQEIELFR	2	16	15	-	-	100	-	100	-							-	-	0	-	0	-	0	Q03496	Protein involved in 2'-O-methylation of C32 of substrate tRNAs	0	Ace	y3,y5	0	0	1	0	1	0	2
	NatA	HOG1	YLR113W	M	T	T	TTNEEFIR	2	9	8	100	100	100	100	-	100							0	0	0	0	-	0	0	P32485	Mitogen-activated protein kinase involved in osmoregulation	0	Ace	y1,y2,y3,y4,y6	2	1	2	3	0	1	9
	NatA	UBP10	YNL186W	M	T	T	TTQESIKPLVDR	2	13	12	86.2	-	93.6	91.1	88.4	-							0	-	7.4	4.9	2.2	-	7.4	P53874	Ubiquitin-specific protease, deubiquitinates Ub-protein moieties	0	Ace	y1,y3,y4,y5	1	0	1	3	2	0	7
	NatA	TPS2	YDR074W	M	T	T	TTTAQDNSPKKR	2	13	12	79	85.7	89.8	88.1	89.1	91.2							0	6.7	10.8	9.1	10.1	12.2	12.2	P31688	Phosphatase subunit of the trehalose-6-P synthase/phosphatase complex	0	Ace	y1,y2,y3,y4,y5,y6	5	7	5	7	6	4	34	34	1.25	1.75	1.25	1.75	1.5	1
	NatA	RGR1	YLR071C	M	T	T	TTTIGSPQMLANEER	2	16	15	-	100	-	-	100	-							-	0	-	-	0	-	0	P19263	Subunit of the RNA polymerase II mediator complex	0	Ace	y2,y5	0	1	0	0	1	0	2
	NatA	PBP4	YDL053C	M	T	T	TTTSTTSVDGR	2	12	11	68.3	90.7	90.6	-	84	81.1							0	22.4	22.3	-	15.7	12.8	22.4	Q07362	Pbp1p binding protein	0	Ace,AcD3C13	y1,y2,y3,y5,y6	5	5	1	0	3	3	17
	NatA	SLA1	YBL007C	M	T	V	TVFLGIYR	2	9	8	0	2	-	-	0	0							0	2	-	-	0	0	2	P32790	Cytoskeletal protein binding protein	0	AcD3C13	y1,y2,y5,y6	2	1	0	0	2	1	6
	NatA	FMO1	YHR176W	M	T	V	TVNDKKR	2	8	7	-	2.8	-	-	4.2	-							-	0	-	-	1.4	-	1.4	P38866	Flavin-containing monooxygenase	0	AcD3C13	y2,y5	0	1	0	0	1	0	2
	NatA	CIT2	YCR005C	M	T	V	TVPYLNSNR	2	10	9	-	8.8	6.1	-	-	-							-	2.7	0	-	-	-	2.7	P08679	Citrate synthase, peroxisomal isozyme involved in glyoxylate cycle	0	AcD3C13	y2,y3	0	1	1	0	0	0	2
	NatA	RNH202	YDR279W	M	T	V	TVSNIGGEER	2	11	10	0	-	-	-	-	-							0	-	-	-	-	-	0	Q05635	Ribonuclease H2 subunit	0	AcD3C13	y1	1	0	0	0	0	0	1
	NatA	BOP2	YLR267W	M	V	A	VAALTYLPTELIQR	2	15	14	-	-	-	0	0	-							-	-	-	0	0	-	0	Q06150	Protein of unknown function	0	AcD3C13	y4,y5	0	0	0	3	1	0	4
	NatA	RET1	YOR207C	M	V	A	VAATKR	2	7	6	N.D.	N.D.	-	-	-	-							-	-	-	-	-	-	0	P22276	Second-largest subunit of RNA polymerase III	P40053 (29-34)	AcD3C13	y1,y2	1	1	0	0	0	0	2
	NatA	SPO24	YPR036W-A	M	V	A	VAFLELTSDVSQPFVIPSLSPVSQPSSR	2	29	28	0	-	-	-	-	-							0	-	-	-	-	-	0	Q3E752	Small (67 amino acids) protein involved in sporulation	0	AcD3C13	y1	5	0	0	0	0	0	5
	NatA	EFT1	YOR133W	M	V	A	VAFTVDQMR	2	10	9	0	0.2	0	0	0	0							0	0.2	0	0	0	0	0.2	P32324	Elongation factor 2 (EF-2), also encoded by EFT2	0	AcD3C13,Ace	y1,y2,y3,y4,y5,y6	116	62	89	79	47	31	424	424	3.74194	2	2.87097	2.54839	1.51613	1
	NatA	RVB1	YDR190C	M	V	A	VAISEVKENPGVNSSNSGAVTR	2	23	22	0	0	0	0	0	0							0	0	0	0	0	0	0	Q03940	ATP-dependent DNA helicase, also known as pontin	0	AcD3C13	y1,y2,y3,y4,y5,y6	4	2	4	6	2	1	19	19	4	2	4	6	2	1
	NatA	RPS3	YNL178W	M	V	A	VALISKKR	2	9	8	0	0	0	0	0	0							0	0	0	0	0	0	0	P05750	Protein component of the small (40S) ribosomal subunit	0	AcD3C13	y1,y2,y3,y4,y5,y6	32	27	38	14	20	12	143	143	2.66667	2.25	3.16667	1.16667	1.66667	1
	NatA	PNO1	YOR145C	M	V	A	VAPTALKKATVTPVSGQDGGSSR	2	24	23	0	-	0	-	-	-							0	-	0	-	-	-	0	Q99216	Essential nucleolar protein required for pre-18S rRNA processing	0	AcD3C13	y1,y3	1	0	1	0	0	0	2
	NatA	FAA1	YOR317W	M	V	A	VAQYTVPVGKAANEHETAPR	2	21	20	0	0	0	-	0	0							0	0	0	-	0	0	0	P30624	Long chain fatty acyl-CoA synthetase	0	AcD3C13	y1,y2,y3,y5,y6	2	1	2	0	2	1	8
	NatA	SOG2	YOR353C	M	V	A	VATSSKR	2	8	7	80	86.4	91	-	-	82.4							0	6.4	11	-	-	2.4	11	Q08817	Key component of the RAM signaling network	0	AcD3C13	y1,y2,y3,y6	1	1	1	0	0	1	4
	NatA	TAF14	YPL129W	M	V	A	VATVKR	2	7	6	0	1.3	0	-	1.7	1.7							0	1.3	0	-	1.7	1.7	1.7	P35189	Subunit of TFIID, TFIIF, INO80, SWI/SNF, and NuA3 complexes	0	AcD3C13	y1,y2,y3,y5,y6	1	1	2	0	1	1	6
	NatA	SRP68	YPL243W	M	V	A	VAYSPIIATYGNR	2	14	13	0	0	0	0	0	0							0	0	0	0	0	0	0	P38687	Core component of the signal recognition particle (SRP) complex	0	AcD3C13	y1,y2,y3,y4,y5,y6	2	2	1	4	2	1	12	12	2	2	1	4	2	1
	NatA	PEX11	YOL147C	M	V	C	VCDTLVYHPSVTR	2	14	13	-	4.3	0	0	0	0							-	4.3	0	0	0	0	4.3	Q12462	Peroxisomal protein required for medium-chain fatty acid oxidation	0	AcD3C13	y2,y3,y4,y5,y6	0	1	2	3	1	1	8
	NatA	LCB3	YJL134W	M	V	D	VDGLNTSNIR	2	11	10	0	-	-	-	-	-							0	-	-	-	-	-	0	P47013	Long-chain base-1-phosphate phosphatase	0	AcD3C13	y1	1	0	0	0	0	0	1
	NatA	EAF3	YPR023C	M	V	D	VDLEQEFALGGR	2	13	12	0	-	5.9	6.1	4.9	6.4							0	-	5.9	6.1	4.9	6.4	6.4	Q12432	Component of the Rpd3S histone deacetylase complex	0	AcD3C13	y1,y3,y4,y5,y6	1	0	3	3	2	1	10
	NatA	YHR112C	YHR112C	M	V	D	VDLSTALIHGDDKDNR	2	17	16	-	-	0	0	0	0							-	-	0	0	0	0	0	P38716	Protein of unknown function	0	AcD3C13	y3,y4,y5,y6	0	0	4	4	1	1	10
	NatA	CTF18	YMR078C	M	V	D	VDTAPYIGSLGR	2	13	12	-	93.8	-	-	-	-							-	0	-	-	-	-	0	P49956	Subunit of a complex with Ctf8p	0	Ace	y2	0	1	0	0	0	0	1
	NatA	RPN7	YPR108W	M	V	D	VDVEEKSQEVEYVDPTVNR	2	20	19	1.3	2.5	-	3.3	3.5	5.7							0	1.2	-	2	2.2	4.4	4.4	Q06103	Essential non-ATPase regulatory subunit of the 26S proteasome	0	AcD3C13	y1,y2,y4,y5,y6	1	2	0	4	1	2	10
	NatA	EXO84	YBR102C	M	V	E	VEFSLKKAR	2	10	9	0	0.7	0	0	0	-							0	0.7	0	0	0	-	0.7	P38261	Exocyst subunit with dual roles in exocytosis and spliceosome assembly	0	AcD3C13	y1,y2,y3,y4,y5	1	2	1	3	1	0	8
	NatA	TOM22	YNL131W	M	V	E	VELTEIKDDVVQLDEPQFSR	2	21	20	2.5	4.3	6.6	5.2	8.3	8							0	1.8	4.1	2.7	5.8	5.5	5.8	P49334	Component of the TOM (Translocase of Outer Membrane) complex	0	AcD3C13	y1,y2,y3,y4,y5,y6	1	3	3	6	2	1	16	16	1	3	3	6	2	1
	NatA	HIS5	YIL116W	M	V	F	VFDLKR	2	7	6	0	0.1	0	0	0	-							0	0.1	0	0	0	-	0.1	P07172	Histidinol-phosphate aminotransferase	P35728 (27-32)	AcD3C13	y1,y2,y3,y4,y5	1	1	2	3	1	0	8
	NatA	MSC3	YLR219W	M	V	F	VFGFTKR	2	8	7	N.D.	34.1	-	-	-	-							-	0	-	-	-	-	0	Q05812	Protein of unknown function	0	AcD3C13	y1,y2	1	1	0	0	0	0	2
	NatA	MRPL33	YMR286W	M	V	F	VFYKVTLSR	2	10	9	-	-	-	-	0	-							-	-	-	-	0	-	0	P20084	Mitochondrial ribosomal protein of the large subunit	0	AcD3C13	y5	0	0	0	0	1	0	1
	NatA	TRM3	YDL112W	M	V	F	VGGALICKYLPR	2	13	12	0	-	-	-	-	-							0	-	-	-	-	-	0	Q07527	2'-O-ribose methyltransferase	0	AcD3C13	y1	1	0	0	0	0	0	1
	NatA	RPO21	YDL140C	M	V	G	VGQQYSSAPLR	2	12	11	0	-	0	-	0	-							0	-	0	-	0	-	0	P04050	RNA polymerase II largest subunit B220	0	AcD3C13	y1,y3,y5	1	0	1	0	1	0	3
	NatA	YIL108W	YIL108W	M	V	G	VGSKDIDLFNLR	2	13	12	0	0.5	0	-	0	0							0	0.5	0	-	0	0	0.5	P40483	Putative metalloendopeptidase	0	AcD3C13	y1,y2,y3,y5,y6	1	1	1	0	1	1	5
	NatA	HXK1	YFR053C	M	V	H	VHLGPKKPQAR	2	12	11	0	-	0	0	-	-							0	-	0	0	-	-	0	P04806	Hexokinase isoenzyme 1	P04807 (2-12)	AcD3C13	y1,y3,y4	1	0	1	3	0	0	5
	NatA	PIB1	YDR313C	M	V	I	VIKEDCINNLAR	2	13	12	N.D.	6.2	-	-	10.7	-							-	0	-	-	4.5	-	4.5	Q06651	RING-type ubiquitin ligase of the endosomal and vacuolar membranes	0	AcD3C13	y1,y2,y5	1	1	0	0	1	0	3
	NatA	GAC1	YOR178C	M	V	I	VIQTATTLSPAKAR	2	15	14	-	-	0	-	-	-							-	-	0	-	-	-	0	P28006	Regulatory subunit for Glc7p type-1 protein phosphatase (PP1)	0	AcD3C13	y3	0	0	1	0	0	0	1
	NatA	SIS1	YNL007C	M	V	K	VKETKLYDLLGVSPSANEQELKKGYR	2	27	26	-	-	-	-	0	-							-	-	-	-	0	-	0	P25294	Type II HSP40 co-chaperone that interacts with the HSP70 protein Ssa1p	0	AcD3C13	y5	0	0	0	0	1	0	1
	NatA	SEC31	YDL195W	M	V	K	VKLAEFSR	2	9	8	0	0.3	0	0	0	0							0	0.3	0	0	0	0	0.3	P38968	Component of the Sec13p-Sec31p complex of the COPII vesicle coat	0	AcD3C13	y1,y2,y3,y4,y5,y6	4	4	7	6	2	2	25	25	2	2	3.5	3	1	1
	NatA	DIP2	YLR129W	M	V	K	VKSYQR	2	7	6	12.3	14.9	-	-	-	-							0	2.6	-	-	-	-	2.6	Q12220	Nucleolar protein	0	AcD3C13	y1,y2	1	1	0	0	0	0	2
	NatA	SRP54	YPR088C	M	V	L	VLADLGKR	2	9	8	0	0	0	0	0	0							0	0	0	0	0	0	0	P20424	Signal recognition particle (SRP) subunit (homolog of mammalian SRP54)	0	AcD3C13	y1,y2,y3,y4,y5,y6	1	1	1	4	1	1	9	9	1	1	1	4	1	1
	NatA	CEG1	YGL130W	M	V	L	VLAMESR	2	8	7	0	0.3	0	0	0	0							0	0.3	0	0	0	0	0.3	Q01159	Guanylyltransferase involved in mRNA 5' capping	0	AcD3C13	y1,y2,y3,y4,y5,y6	3	3	2	5	2	1	16	16	3	3	2	5	2	1
	NatA	RPN10	YHR200W	M	V	L	VLEATVLVIDNSEYSR	2	17	16	2.9	0	0	0	0	0							2.9	0	0	0	0	0	2.9	P38886	Non-ATPase base subunit of the 19S RP of the 26S proteasome	0	AcD3C13	y1,y2,y3,y4,y5,y6	5	2	4	6	6	2	25	25	2.5	1	2	3	3	1
	NatA	HAA1	YPR008W	M	V	L	VLINGIKYACER	2	13	12	N.D.	0	-	-	-	-							-	0	-	-	-	-	0	Q12753	Transcriptional activator involved in adaptation to weak acid stress	0	AcD3C13	y1,y2	1	1	0	0	0	0	2
	NatA	ENP2	YGR145W	M	V	L	VLKSTSANDVSVYQVSGTNVSR	2	23	22	0	-	0	0	-	0							0	-	0	0	-	0	0	P48234	Component of the SSU	0	AcD3C13	y1,y3,y4,y6	1	0	1	4	0	1	7
	NatA	NOC4	YPR144C	M	V	L	VLLISEIKDIAKR	2	14	13	0	-	-	-	0	-							0	-	-	-	0	-	0	Q06512	Nucleolar protein	0	AcD3C13	y1,y5	1	0	0	0	1	0	2
	NatA	COA3	YJL062W-A	M	V	L	VLNPSKYQDTR	2	12	11	-	4.1	-	-	5.7	5.4							-	0	-	-	1.6	1.3	1.6	Q3E7B2	Mitochondrial protein required for cytochrome c oxidase assembly	0	AcD3C13	y2,y5,y6	0	3	0	0	2	1	6
	NatA	VMA2	YBR127C	M	V	L	VLSDKELFAINKKAVEQGFNVKPR	2	25	24	0	-	-	-	0	-							0	-	-	-	0	-	0	P16140	Subunit B of V1 peripheral membrane domain of vacuolar H+-ATPase	0	AcD3C13	y1,y5	1	0	0	0	2	0	3
	NatA	YPL088W	YPL088W	M	V	L	VLVKQVR	2	8	7	-	0.5	0	-	0	0							-	0.5	0	-	0	0	0.5	Q02895	Putative aryl alcohol dehydrogenase	0	AcD3C13	y2,y3,y5,y6	0	2	2	0	3	2	9
	NatA	RPS27A	YKL156W	M	V	L	VLVQDLLHPTAASEAR	2	17	16	0	0	0	0	0	0							0	0	0	0	0	0	0	P35997	Protein component of the small (40S) ribosomal subunit	P38711 (2-17)	AcD3C13	y1,y2,y3,y4,y5,y6	62	20	5	22	18	19	146	146	12.4	4	1	4.4	3.6	3.8
	NatA	KKQ8	YKL168C	M	V	M	VMQEEKKR	2	9	8	-	0.4	0	0	0	0							-	0.4	0	0	0	0	0.4	P36004	Putative serine/threonine protein kinase with unknown cellular role	0	AcD3C13	y2,y3,y4,y5,y6	0	1	1	3	2	1	8
	NatA	AKR1	YDR264C	M	V	N	VNELENVPR	2	10	9	0	-	-	-	0	-							0	-	-	-	0	-	0	P39010	Palmitoyl transferase involved in protein palmitoylation	0	AcD3C13	y1,y5	2	0	0	0	1	0	3
	NatA	LEM3	YNL323W	M	V	N	VNFDLGQVGEVFR	2	14	13	-	-	-	-	0	0							-	-	-	-	0	0	0	P42838	Membrane protein of the plasma membrane and ER	0	AcD3C13	y5,y6	0	0	0	0	1	1	2
	NatA	RFC1	YOR217W	M	V	N	VNISDFFGKNKKSVR	2	16	15	-	1.6	-	0	0	-							-	1.6	-	0	0	-	1.6	P38630	Subunit of heteropentameric Replication factor C (RF-C)	0	AcD3C13	y2,y4,y5	0	1	0	4	1	0	6
	NatA	RPL42A	YNL162W	M	V	N	VNVPKTR	2	8	7	0	0.1	0	0	0	0							0	0.1	0	0	0	0	0.1	P0CX27	Ribosomal 60S subunit protein L42A	P0CX28 (2-8)	AcD3C13	y1,y2,y3,y4,y5,y6	7	2	3	6	3	3	24	24	3.5	1	1.5	3	1.5	1.5
	NatA	GET4	YOR164C	M	V	P	VPAESNAVQAKLAKTLQR	2	19	18	0	0.9	-	0	0	0							0	0.9	-	0	0	0	0.9	Q12125	Protein involved in inserting tail-anchored proteins into ER membranes	0	AcD3C13	y1,y2,y4,y5,y6	1	3	0	4	4	2	14
	NatA	YJR096W	YJR096W	M	V	P	VPKFYKLSNGFKIPSIALGTYDIPR	2	26	25	-	-	-	-	0	-							-	-	-	-	0	-	0	P47137	Xylose and arabinose reductase	0	AcD3C13	y5	0	0	0	0	1	0	1
	NatA	BCP1	YDR361C	M	V	Q	VQAIKLNDLKNR	2	13	12	0	0.3	0	0	0	0							0	0.3	0	0	0	0	0.3	Q06338	Essential protein involved in nuclear export of Mss4p	0	AcD3C13	y1,y2,y3,y4,y5,y6	1	1	1	3	1	1	8	8	1	1	1	3	1	1
	NatA	MET6	YER091C	M	V	Q	VQSAVLGFPR	2	11	10	0	0	0	0	0	0							0	0	0	0	0	0	0	P05694	Cobalamin-independent methionine synthase	0	AcD3C13	y1,y2,y3,y4,y5,y6	28	15	109	53	50	50	305	305	1.86667	1	7.26667	3.53333	3.33333	3.33333
	NatA	CDC50	YCR094W	M	V	S	VSLFKR	2	7	6	-	0.2	0	0	-	0							-	0.2	0	0	-	0	0.2	P25656	Endosomal protein that interacts with phospholipid flippase Drs2p	Q05131 (380-385)	AcD3C13	y2,y3,y4,y6	0	1	1	3	0	1	6
	NatA	CAF16	YFL028C	M	V	S	VSQFAIEVR	2	10	9	0	0.4	0	0	0	0							0	0.4	0	0	0	0	0.4	P43569	Part of evolutionarily-conserved CCR4-NOT regulatory complex	0	AcD3C13	y1,y2,y3,y4,y5,y6	2	1	2	3	2	3	13	13	2	1	2	3	2	3
	NatA	SAM35	YHR083W	M	V	S	VSSFSVPMPVKR	2	13	12	-	-	-	0	-	-							-	-	-	0	-	-	0	P14693	Component of the sorting and assembly machinery (SAM) complex	0	AcD3C13	y4	0	0	0	3	0	0	3
	NatA	SKP1	YDR328C	M	V	T	VTSNVVLVSGEGER	2	15	14	0	0.2	0	0	0	0							0	0.2	0	0	0	0	0.2	P52286	Evolutionarily conserved kinetochore protein	0	AcD3C13	y1,y2,y3,y4,y5,y6	6	5	12	8	8	9	48	48	1.2	1	2.4	1.6	1.6	1.8
	NatA	SOL3	YHR163W	M	V	T	VTVGVFSER	2	10	9	1	-	0	0	0	-							1	-	0	0	0	-	1	P38858	6-phosphogluconolactonase	0	AcD3C13	y1,y3,y4,y5	1	0	4	4	3	0	12
	NatA	MRPL51	YPR100W	M	V	V	VVKAIAR	2	8	7	-	-	0	-	-	-							-	-	0	-	-	-	0	Q06090	Mitochondrial ribosomal protein of the large subunit	0	AcD3C13	y3	0	0	1	0	0	0	1
	NatA	RET2	YFR051C	M	V	V	VVLAASITTR	2	11	10	-	-	0	-	-	-							-	-	0	-	-	-	0	P43621	Delta subunit of the coatomer complex (COPI)	0	AcD3C13	y3	0	0	2	0	0	0	2
	NatA	YBR137W	YBR137W	M	V	V	VVLDKKLLER	2	11	10	0	0	0	0	0	-							0	0	0	0	0	-	0	P38276	Protein with a role in ER delivery of tail-anchored membrane proteins	0	AcD3C13	y1,y2,y3,y4,y5	4	3	10	7	6	0	30
	NatA	TFC7	YOR110W	M	V	V	VVNTIYIAR	2	10	9	0.6	0	0	0	-	-							0.6	0	0	0	-	-	0.6	Q12415	RNA pol III transcription initiation factor complex (TFIIIC) subunit	0	AcD3C13	y1,y2,y3,y4	2	2	1	3	0	0	8
	NatA	LCB4	YOR171C	M	V	V	VVQKKLR	2	8	7	-	0	0	-	0	-							-	0	0	-	0	-	0	Q12246	Sphingoid long-chain base kinase	0	AcD3C13	y2,y3,y5	0	1	1	0	1	0	3
	NatA	RPD3	YNL330C	M	V	Y	VYEATPFDPITVKPSDKR	2	19	18	-	-	0	0	0	0							-	-	0	0	0	0	0	P32561	Histone deacetylase, component of both the Rpd3S and Rpd3L complexes	0	AcD3C13	y3,y4,y5,y6	0	0	1	4	2	1	8
	NatA	LEU1	YGL009C	M	V	Y	VYTPSKGPR	2	10	9	0	0.3	0	0	0	0							0	0.3	0	0	0	0	0.3	P07264	Isopropylmalate isomerase	0	AcD3C13	y1,y2,y3,y4,y5,y6	5	4	1	5	2	4	21	21	5	4	1	5	2	4
	NatB	YER034W	YER034W	-	M	D	MDAFSLKKDNR	1	11	11	100	100	100	100	100	100							0	0	0	0	0	0	0	P40022	Protein of unknown function	0	Ace	y1,y2,y3,y4,y5,y6	3	3	2	6	2	3	19	19	1.5	1.5	1	3	1	1.5
	NatB	EPO1	YMR124W	-	M	D	MDAGLSTMATR	1	11	11	100	-	100	100	100	100							0	-	0	0	0	0	0	P39523	Protein involved in septin-ER tethering	0	Ace	y1,y3,y4,y5,y6	2	0	1	6	1	1	11
	NatB	TFB4	YPR056W	-	M	D	MDAISDPTFKHAR	1	13	13	100	-	-	-	-	-							0	-	-	-	-	-	0	Q12004	Subunit of TFIIH complex	0	Ace	y1	1	0	0	0	0	0	1
	NatB	POL31	YJR006W	-	M	D	MDALLTKFNEDR	1	12	12	N.D.	100	100	100	100	100							-	0	0	0	0	0	0	P46957	Subunit of DNA polymerase delta (polymerase III)	0	Ace	y1,y2,y3,y4,y5,y6	3	3	1	6	4	4	21	21	3	3	1	6	4	4
	NatB	TIM9	YEL020W-A	-	M	D	MDALNSKEQQEFQKVVEQKQMKDFMR	1	26	26	-	-	-	-	100	100							-	-	-	-	0	0	0	O74700	Essential protein of the mitochondrial intermembrane space	0	Ace	y5,y6	0	0	0	0	2	1	3
	NatB	SEC2	YNL272C	-	M	D	MDASEEAKR	1	9	9	100	100	100	100	100	100							0	0	0	0	0	0	0	P17065	Guanyl-nucleotide exchange factor for the small G-protein Sec4p	0	Ace	y1,y2,y3,y4,y5,y6	5	5	4	5	3	5	27	27	1.66667	1.66667	1.33333	1.66667	1	1.66667
	NatB	VCX1	YDL128W	-	M	D	MDATTPLLTVANSHPAR	1	17	17	100	-	-	-	-	100							0	-	-	-	-	0	0	Q99385	Vacuolar membrane antiporter with Ca2+/H+ and K+/H+ exchange activity	0	Ace	y1,y6	2	0	0	0	0	1	3
	NatB	FAS1	YKL182W	-	M	D	MDAYSTR	1	7	7	100	100	100	100	100	100							0	0	0	0	0	0	0	P07149	Beta subunit of fatty acid synthetase	0	Ace	y1,y2,y3,y4,y5,y6	3	2	3	4	1	1	14	14	3	2	3	4	1	1
	NatB	RKM4	YDR257C	-	M	D	MDDFSR	1	6	6	100	100	-	-	-	-							0	0	-	-	-	-	0	Q12504	Ribosomal lysine methyltransferase	0	Ace	y1,y2	1	1	0	0	0	0	2
	NatB	REP2	R0040C	-	M	D	MDDIETAKNLTVKAR	1	15	15	100	100	100	100	100	100							0	0	0	0	0	0	0	P03872	Master regulator that regulates transcript levels of the FLP1 gene	0	Ace	y1,y2,y3,y4,y5,y6	2	6	4	7	3	2	24	24	1	3	2	3.5	1.5	1
	NatB	KIN1	YDR122W	-	M	D	MDDYHVNTAFSMGR	1	14	14	100	100	100	100	100	100							0	0	0	0	0	0	0	P13185	Serine/threonine protein kinase involved in regulation of exocytosis	0	Ace	y1,y2,y3,y4,y5,y6	1	2	1	3	1	2	10	10	1	2	1	3	1	2
	NatB	RMP1	YLR145W	-	M	D	MDEMDNVIR	1	9	9	100	100	N.D.	100	100	100							0	0	-	0	0	0	0	Q12530	Subunit of RNase MRP	0	Ace	y1,y2,y3,y4,y5,y6	1	3	3	3	2	2	14	14	1	3	3	3	2	2
	NatB	YNL092W	YNL092W	-	M	D	MDENEFDNQR	1	10	10	100	100	100	100	100	100							0	0	0	0	0	0	0	P53934	S-adenosylmethionine-dependent protein methyltransferase	0	Ace	y1,y2,y3,y4,y5,y6	1	1	1	3	1	1	8	8	1	1	1	3	1	1
	NatB	MDM36	YPR083W	-	M	D	MDENGTVKPGYELKGLNSGNSR	1	22	22	-	100	-	-	-	-							-	0	-	-	-	-	0	Q06820	Mitochondrial protein	0	Ace	y2	0	1	0	0	0	0	1
	NatB	DAL82	YNL314W	-	M	D	MDESVDPVELLLR	1	13	13	100	100	100	100	100	-							0	0	0	0	0	-	0	P21705	Positive regulator of allophanate inducible genes	0	Ace	y1,y2,y3,y4,y5	1	1	2	3	1	0	8
	NatB	COG1	YGL223C	-	M	D	MDEVLPLFR	1	9	9	100	100	-	100	100	100							0	0	-	0	0	0	0	P53079	Essential component of the conserved oligomeric Golgi complex	0	Ace	y1,y2,y4,y5,y6	2	1	0	3	4	1	11
	NatB	PRR1	YKL116C	-	M	D	MDEYSSIYSQPKTPR	1	15	15	100	100	-	100	100	100							0	0	-	0	0	0	0	P28708	Serine/threonine protein kinase	0	Ace	y1,y2,y4,y5,y6	1	2	0	3	1	2	9
	NatB	SEC23	YPR181C	-	M	D	MDFETNEDINGVR	1	13	13	100	100	100	100	100	100							0	0	0	0	0	0	0	P15303	GTPase-activating protein, stimulates the GTPase activity of Sar1p	0	Ace	y1,y2,y3,y4,y5,y6	12	9	16	21	13	12	83	83	1.33333	1	1.77778	2.33333	1.44444	1.33333
	NatB	ECM32	YER176W	-	M	D	MDFQCR	1	6	6	100	100	100	100	100	100							0	0	0	0	0	0	0	P32644	DNA dependent ATPase/DNA helicase	0	Ace	y1,y2,y3,y4,y5,y6	1	1	1	3	1	1	8	8	1	1	1	3	1	1
	NatB	CIN2	YPL241C	-	M	D	MDFTAKIKELER	1	12	12	100	100	100	100	100	100							0	0	0	0	0	0	0	P46670	GTPase-activating protein (GAP) for Cin4p	0	Ace	y1,y2,y3,y4,y5,y6	1	1	1	3	1	1	8	8	1	1	1	3	1	1
	NatB	ARO7	YPR060C	-	M	D	MDFTKPETVLNLQNIR	1	16	16	100	100	-	100	100	100							0	0	-	0	0	0	0	P32178	Chorismate mutase	0	Ace	y1,y2,y4,y5,y6	2	2	0	3	4	2	13
	NatB	COG6	YNL041C	-	M	D	MDFVVDYQTYAMADTATPELPEPEPR	1	26	26	-	-	-	-	100	-							-	-	-	-	0	-	0	P53959	Component of the conserved oligomeric Golgi complex	0	Ace	y5	0	0	0	0	1	0	1
	NatB	SYF2	YGR129W	-	M	D	MDFYKLDEKLKELKR	1	15	15	-	-	-	-	100	-							-	-	-	-	0	-	0	P53277	Member of the NineTeen Complex (NTC)	0	Ace	y5	0	0	0	0	1	0	1
	NatB	NSE5	YML023C	-	M	D	MDGALINSVLYVSPR	1	15	15	100	-	-	-	100	-							0	-	-	-	0	-	0	Q03718	Component of the SMC5-SMC6 complex	0	Ace	y1,y5	1	0	0	0	1	0	2
	NatB	TOM6	YOR045W	-	M	D	MDGMFAMPGAAAGAASPQQPKSR	1	23	23	100	95	100	100	100	100							5	0	5	5	5	5	5	P33448	Component of the TOM (translocase of outer membrane) complex	0	Ace	y1,y2,y3,y4,y5,y6	11	6	2	6	5	9	39	39	5.5	3	1	3	2.5	4.5
	NatB	PRP46	YPL151C	-	M	D	MDGNDHKVENLGDVDKFYSR	1	20	20	100	100	-	-	100	-							0	0	-	-	0	-	0	Q12417	Member of the NineTeen Complex (NTC)	0	Ace	y1,y2,y5	1	1	0	0	1	0	3
	NatB	BIR1	YJR089W	-	M	D	MDGQIDKMEKR	1	11	11	100	100	100	100	100	100							0	0	0	0	0	0	0	P47134	Subunit of chromosomal passenger complex (CPC)	0	Ace	y1,y2,y3,y4,y5,y6	1	2	1	3	1	1	9	9	1	2	1	3	1	1
	NatB	PRE1	YER012W	-	M	D	MDIILGIR	1	8	8	100	100	100	100	100	100							0	0	0	0	0	0	0	P22141	Beta 4 subunit of the 20S proteasome	0	Ace	y1,y2,y3,y4,y5,y6	17	11	7	16	19	16	86	86	2.42857	1.57143	1	2.28571	2.71429	2.28571
	NatB	USO1	YDL058W	-	M	D	MDIIQGLIQQPKIQSVDETIPTLCDR	1	26	26	100	-	-	-	-	-							0	-	-	-	-	-	0	P25386	Essential protein involved in vesicle-mediated ER to Golgi transport	0	Ace	y1	1	0	0	0	0	0	1
	NatB	SAM3	YPL274W	-	M	D	MDILKR	1	6	6	100	99.4	-	100	100	100							0.6	0	-	0.6	0.6	0.6	0.6	Q08986	High-affinity S-adenosylmethionine permease	0	Ace	y1,y2,y4,y5,y6	1	1	0	3	1	1	7
	NatB	KAP114	YGL241W	-	M	D	MDINELIIGAQSADKHTR	1	18	18	100	-	-	-	-	100							0	-	-	-	-	0	0	P53067	Karyopherin, responsible for nuclear import of specific proteins	0	Ace	y1,y6	2	0	0	0	0	1	3
	NatB	ARE2	YNR019W	-	M	D	MDKKKDLLENEQFLR	1	15	15	-	98	100	100	100	100							-	0	2	2	2	2	2	P53629	Acyl-CoA:sterol acyltransferase	0	Ace	y2,y3,y4,y5,y6	0	4	5	4	2	1	16
	NatB	SDS22	YKL193C	-	M	D	MDKNSVNKDSEEKDER	1	16	16	100	100	100	100	100	100							0	0	0	0	0	0	0	P36047	Regulatory subunit of the type 1 protein phosphatase (PP1) Glc7p	0	Ace	y1,y2,y3,y4,y5,y6	2	5	5	8	8	2	30	30	1	2.5	2.5	4	4	1
	NatB	MSA1	YOR066W	-	M	D	MDKSMIKKR	1	9	9	-	100	-	-	-	100							-	0	-	-	-	0	0	Q08471	Activator of G1-specific transcription factors MBF and SBF	0	Ace	y2,y6	0	2	0	0	0	1	3
	NatB	HOL1	YNR055C	-	M	D	MDKYTNR	1	7	7	100	100	100	100	100	100							0	0	0	0	0	0	0	P53389	Putative transporter in the major facilitator superfamily	0	Ace	y1,y2,y3,y4,y5,y6	2	1	1	3	1	1	9	9	2	1	1	3	1	1
	NatB	PEP7	YDR323C	-	M	D	MDLENVSCPICLR	1	13	13	-	100	100	-	100	-							-	0	0	-	0	-	0	P32609	Adaptor protein involved in vesicle-mediated vacuolar protein sorting	0	Ace	y2,y3,y5	0	2	1	0	1	0	4
	NatB	SMI1	YGR229C	-	M	D	MDLFKR	1	6	6	100	100	100	100	100	100							0	0	0	0	0	0	0	P32566	Protein involved in the regulation of cell wall synthesis	0	Ace	y1,y2,y3,y4,y5,y6	5	4	1	5	2	4	21	21	5	4	1	5	2	4
	NatB	BUD27	YFL023W	-	M	D	MDLLAASVESTLKNLQDKR	1	19	19	100	100	-	-	100	-							0	0	-	-	0	-	0	P43573	Unconventional prefoldin protein involved in translation initiation	0	Ace	y1,y2,y5	2	1	0	0	1	0	4
	NatB	SYC1	YOR179C	-	M	D	MDLPKDKSDR	1	10	10	100	100	100	100	100	100							0	0	0	0	0	0	0	Q08553	Subunit of the APT subcomplex of cleavage and polyadenylation factor	0	Ace	y1,y2,y3,y4,y5,y6	2	1	2	3	2	1	11	11	2	1	2	3	2	1
	NatB	HIS1	YER055C	-	M	D	MDLVNHLTDR	1	10	10	100	100	-	-	-	100							0	0	-	-	-	0	0	P00498	ATP phosphoribosyltransferase	0	Ace	y1,y2,y6	3	1	0	0	0	2	6
	NatB	NUD1	YOR373W	-	M	D	MDMDTQEAELSSQLENLTINSPR	1	23	23	100	-	100	-	100	100							0	-	0	-	0	0	0	P32336	Component of the spindle pole body outer plaque	0	Ace	y1,y3,y5,y6	1	0	2	0	1	1	5
	NatB	PPH22	YDL188C	-	M	D	MDMEIDDPMHGSDEDQLSPTLDEDMNSDDGKNNTKAR	1	37	37	-	100	100	-	100	-							-	0	0	-	0	-	0	P23595	Catalytic subunit of protein phosphatase 2A (PP2A)	0	Ace	y2,y3,y5	0	1	1	0	1	0	3
	NatB	AOS1	YPR180W	-	M	D	MDMKVEKLSEDEIALYDR	1	18	18	-	100	100	-	100	-							-	0	0	-	0	-	0	Q06624	Subunit of heterodimeric nuclear SUMO activating enzyme E1 with Uba2p	0	Ace	y2,y3,y5	0	1	1	0	3	0	5
	NatB	EST1	YLR233C	-	M	D	MDNEEVNEECMR	1	12	12	100	-	-	-	-	-							0	-	-	-	-	-	0	P17214	TLC1 RNA-associated factor involved in telomere length regulation	0	Ace	y1	2	0	0	0	0	0	2
	NatB	YPR109W	YPR109W	-	M	D	MDNFESTAEGNLSIGNKR	1	18	18	-	-	-	-	100	-							-	-	-	-	0	-	0	Q06104	Predicted membrane protein	0	Ace	y5	0	0	0	0	1	0	1
	NatB	SRP1	YNL189W	-	M	D	MDNGTDSSTSKFVPEYR	1	17	17	100	100	100	100	100	100							0	0	0	0	0	0	0	Q02821	Karyopherin alpha homolog	0	Ace	y1,y2,y3,y4,y5,y6	7	6	3	6	2	3	27	27	3.5	3	1.5	3	1	1.5
	NatB	RPS28A	YOR167C	-	M	D	MDNKTPVTLAKVIKVLGR	1	18	18	100	100	100	100	100	100							0	0	0	0	0	0	0	Q3E7X9	Protein component of the small (40S) ribosomal subunit	0	Ace	y1,y2,y3,y4,y5,y6	11	14	4	6	2	7	44	44	5.5	7	2	3	1	3.5
	NatB	IDS2	YJL146W	-	M	D	MDNQQESISEDITGDLAAAVR	1	21	21	100	100	100	100	100	100							0	0	0	0	0	0	0	P46958	Protein involved in modulation of Ime2p activity during meiosis	0	Ace	y1,y2,y3,y4,y5,y6	1	3	1	4	1	2	12	12	1	3	1	4	1	2
	NatB	MSS11	YMR164C	-	M	D	MDNTTNINTNER	1	12	12	100	100	-	-	100	100							0	0	-	-	0	0	0	Q03825	Transcription factor	0	Ace	y1,y2,y5,y6	1	1	0	0	1	1	4
	NatB	SDD2	YMR074C	-	M	D	MDPELQAIR	1	9	9	100	100	100	100	100	100							0	0	0	0	0	0	0	Q04773	Protein with homology to human PDCD5	0	Ace	y1,y2,y3,y4,y5,y6	24	29	24	23	24	24	148	148	1.04348	1.26087	1.04348	1	1.04348	1.04348
	NatB	RAD28	YDR030C	-	M	D	MDPFLEFR	1	8	8	100	100	-	100	-	-							0	0	-	0	-	-	0	Q12021	Protein involved in DNA repair	0	Ace	y1,y2,y4	1	1	0	3	0	0	5
	NatB	ARP2	YDL029W	-	M	D	MDPHNPIVLDQGTGFVKIGR	1	20	20	100	100	-	100	100	100							0	0	-	0	0	0	0	P32381	Essential component of the Arp2/3 complex	0	Ace	y1,y2,y4,y5,y6	4	5	0	5	2	3	19
	NatB	CDC10	YCR002C	-	M	D	MDPLSSVQPASYVGFDTITNQIEHR	1	25	25	100	100	-	-	100	100							0	0	-	-	0	0	0	P25342	Component of the septin ring, required for cytokinesis	0	Ace	y1,y2,y5,y6	2	1	0	0	3	2	8
	NatB	SNF3	YDL194W	-	M	D	MDPNSNSSSETLR	1	13	13	-	-	100	100	-	-							-	-	0	0	-	-	0	P10870	Plasma membrane low glucose sensor, regulates glucose transport	0	Ace	y3,y4	0	0	1	3	0	0	4
	NatB	YNG2	YHR090C	-	M	D	MDPSLVLEQTIQDVSNLPSEFR	1	22	22	100	-	-	-	-	-							0	-	-	-	-	-	0	P38806	Subunit of NuA4, an essential histone acetyltransferase complex	0	Ace	y1	1	0	0	0	0	0	1
	NatB	AIM4	YBR194W	-	M	D	MDQKKDPSNNLTER	1	14	14	-	100	100	100	100	100							-	0	0	0	0	0	0	P38305	Protein proposed to be associated with the nuclear pore complex	0	Ace	y2,y3,y4,y5,y6	0	2	4	4	2	1	13
	NatB	FCF2	YLR051C	-	M	D	MDQSVEDLFGALR	1	13	13	100	100	100	100	100	100							0	0	0	0	0	0	0	Q12035	Nucleolar protein involved in the early steps of 35S rRNA processing	0	Ace	y1,y2,y3,y4,y5,y6	4	1	3	3	1	2	14	14	4	1	3	3	1	2
	NatB	ACT1	YFL039C	-	M	D	MDSEVAALVIDNGSGMCKAGFAGDDAPR	1	28	28	100	95	100	100	100	100							5	0	5	5	5	5	5	P60010	Actin	0	Ace	y1,y2,y3,y4,y5,y6	25	56	72	46	67	20	286	286	1.25	2.8	3.6	2.3	3.35	1
	NatB	DAD2	YKR083C	-	M	D	MDSIDEQIAIKR	1	12	12	100	100	100	100	100	100							0	0	0	0	0	0	0	P36162	Essential subunit of the Dam1 complex (aka DASH complex)	0	Ace	y1,y2,y3,y4,y5,y6	2	2	2	3	3	1	13	13	2	2	2	3	3	1
	NatB	PGD1	YGL025C	-	M	D	MDSIIPAGVKLDDLQVILAKNENETR	1	26	26	-	-	-	-	100	100							-	-	-	-	0	0	0	P40356	Subunit of the RNA polymerase II mediator complex	0	Ace	y5,y6	0	0	0	0	1	1	2
	NatB	MHP1	YJL042W	-	M	D	MDSKDTQKLLKEHR	1	14	14	-	100	100	-	-	-							-	0	0	-	-	-	0	P43638	Microtubule-associated protein involved in microtubule organization	0	Ace	y2,y3	0	1	1	0	0	0	2
	NatB	RPS28B	YLR264W	-	M	D	MDSKTPVTLAKVIKVLGR	1	18	18	100	100	100	100	100	100							0	0	0	0	0	0	0	P0C0X0	Protein component of the small (40S) ribosomal subunit	0	Ace	y1,y2,y3,y4,y5,y6	10	11	1	5	2	4	33	33	10	11	1	5	2	4
	NatB	CTK3	YML112W	-	M	D	MDSLEAR	1	7	7	100	100	100	100	100	100							0	0	0	0	0	0	0	P46963	Gamma subunit of C-terminal domain kinase I	0	Ace	y1,y2,y3,y4,y5,y6	3	1	1	3	2	1	11	11	3	1	1	3	2	1
	NatB	GLC7	YER133W	-	M	D	MDSQPVDVDNIIDR	1	14	14	100	100	100	100	100	100							0	0	0	0	0	0	0	P32598	Type 1 S/T protein phosphatase catalytic subunit	0	Ace	y1,y2,y3,y4,y5,y6	13	22	18	19	20	19	111	111	1	1.69231	1.38462	1.46154	1.53846	1.46154
	NatB	TBF1	YPL128C	-	M	D	MDSQVPNNNESLNR	1	14	14	100	100	100	100	100	-							0	0	0	0	0	-	0	Q02457	Telobox-containing general regulatory factor	0	Ace	y1,y2,y3,y4,y5	3	4	3	3	4	0	17
	NatB	BNR1	YIL159W	-	M	D	MDSSPNKKTYR	1	11	11	-	N.D.	-	-	100	-							-	-	-	-	0	-	0	P40450	Formin	0	Ace	y2,y5	0	1	0	0	1	0	2
	NatB	MSN5	YDR335W	-	M	D	MDSTGASQIVSALDVIYSPKSNNSQR	1	26	26	100	100	100	100	100	100							0	0	0	0	0	0	0	P52918	Karyopherin	0	Ace	y1,y2,y3,y4,y5,y6	1	1	2	4	1	1	10	10	1	1	2	4	1	1
	NatB	RAD24	YER173W	-	M	D	MDSTNLNKR	1	9	9	-	-	N.D.	-	-	-							-	-	-	-	-	-	0	P32641	Checkpoint protein	0	Ace	y3	0	0	1	0	0	0	1
	NatB	NOP8	YOL144W	-	M	D	MDSVIQKR	1	8	8	100	100	-	100	100	100							0	0	-	0	0	0	0	Q08287	Nucleolar protein required for 60S ribosomal subunit biogenesis	0	Ace	y1,y2,y4,y5,y6	3	3	0	4	1	1	12
	NatB	HDA1	YNL021W	-	M	D	MDSVMVKKEVLENPDHDLKR	1	20	20	100	100	100	100	100	-							0	0	0	0	0	-	0	P53973	Putative catalytic subunit of a class II histone deacetylase complex	0	Ace	y1,y2,y3,y4,y5	1	1	1	5	3	0	11
	NatB	YCH1	YGR203W	-	M	D	MDSYSITNVKYLDPTELHR	1	19	19	100	100	-	100	100	100							0	0	-	0	0	0	0	P42937	Phosphatase with sequence similarity to Cdc25p	0	Ace	y1,y2,y4,y5,y6	1	2	0	6	2	1	12
	NatB	WIP1	YDR374W-A	-	M	D	MDTEALANYLLR	1	12	12	100	100	-	100	100	100							0	0	-	0	0	0	0	Q2V2P8	Kinetochore localized protein of unknown function	0	Ace	y1,y2,y4,y5,y6	1	2	0	4	1	1	9
	NatB	CLF1	YLR117C	-	M	D	MDTLEPTAVDTHVSAEQILR	1	20	20	-	-	-	-	100	-							-	-	-	-	0	-	0	Q12309	Member of the NineTeen Complex (NTC)	0	Ace	y5	0	0	0	0	1	0	1
	NatB	PAC10	YGR078C	-	M	D	MDTLFNSTEKNAR	1	13	13	100	100	100	100	100	100							0	0	0	0	0	0	0	P48363	Part of the heteromeric co-chaperone GimC/prefoldin complex	0	Ace	y1,y2,y3,y4,y5,y6	7	8	1	10	8	6	40	40	7	8	1	10	8	6
	NatB	RCO1	YMR075W	-	M	D	MDTSKKDTTR	1	10	10	100	100	100	100	-	100							0	0	0	0	-	0	0	Q04779	Essential component of the Rpd3S histone deacetylase complex	0	Ace	y1,y2,y3,y4,y6	2	1	1	3	0	1	8
	NatB	YDR186C	YDR186C	-	M	D	MDTVGTDAAAASINER	1	16	16	99.2	-	100	100	100	100							0	-	0.8	0.8	0.8	0.8	0.8	Q04007	Putative protein of unknown function	0	Ace	y1,y3,y4,y5,y6	1	0	1	3	2	1	8
	NatB	ARG82	YDR173C	-	M	D	MDTVNNYR	1	8	8	100	99.4	100	100	100	100							0.6	0	0.6	0.6	0.6	0.6	0.6	P07250	Inositol polyphosphate multikinase (IPMK)	0	Ace	y1,y2,y3,y4,y5,y6	2	4	3	4	3	2	18	18	1	2	1.5	2	1.5	1
	NatB	AVO1	YOL078W	-	M	D	MDTVTVLNELR	1	11	11	100	100	-	100	100	100							0	0	-	0	0	0	0	Q08236	Component of a membrane-bound complex containing the Tor2p kinase	0	Ace	y1,y2,y4,y5,y6	2	1	0	4	1	1	9
	NatB	YJR084W	YJR084W	-	M	D	MDVDIGCYFEEKR	1	13	13	-	-	79.5	-	-	-							-	-	0	-	-	-	0	P47130	Protein that forms a complex with Thp3p	0	Ace	y3	0	0	1	0	0	0	1
	NatB	SSM4	YIL030C	-	M	D	MDVDSDVNVSR	1	11	11	100	100	100	100	100	100							0	0	0	0	0	0	0	P40318	Ubiquitin-protein ligase involved in ER-associated protein degradation	0	Ace	y1,y2,y3,y4,y5,y6	3	2	3	4	2	2	16	16	1.5	1	1.5	2	1	1
	NatB	SYN8	YAL014C	-	M	D	MDVLKLGYELDQLSDLVEER	1	20	20	-	-	-	-	100	-							-	-	-	-	0	-	0	P31377	Endosomal SNARE related to mammalian syntaxin 8	0	Ace	y5	0	0	0	0	2	0	2
	NatB	YMR160W	YMR160W	-	M	D	MDVVQQKQDKQLQHQTQEQQQIR	1	23	23	-	100	-	-	-	100							-	0	-	-	-	0	0	Q03823	Protein of unknown function	0	Ace	y2,y6	0	1	0	0	0	1	2
	NatB	GIR2	YDR152W	-	M	D	MDYKEEQKQELEVLESIYPDELR	1	23	23	100	100	-	100	100	-							0	0	-	0	0	-	0	Q03768	Highly-acidic RWD domain-containing cytoplasmic protein	0	Ace	y1,y2,y4,y5	2	1	0	5	2	0	10
	NatB	SEC8	YPR055W	-	M	D	MDYLKPAQKGR	1	11	11	100	100	100	100	100	100							0	0	0	0	0	0	0	P32855	Essential 121 kDa subunit of the exocyst complex	0	Ace	y1,y2,y3,y4,y5,y6	2	2	1	5	2	2	14	14	2	2	1	5	2	2
	NatB	MIF2	YKL089W	-	M	D	MDYMKLGLKSR	1	11	11	100	-	-	-	100	100							0	-	-	-	0	0	0	P35201	Protein required for structural integrity of elongating spindles	0	Ace	y1,y5,y6	1	0	0	0	1	1	3
	NatB	GAL80	YML051W	-	M	D	MDYNKR	1	6	6	-	99.6	-	-	-	100							-	0	-	-	-	0.4	0.4	P04387	Transcriptional regulator involved in the repression of GAL genes	0	Ace	y2,y6	0	1	0	0	0	1	2
	NatB	MRE11	YMR224C	-	M	D	MDYPDPDTIR	1	10	10	100	100	100	100	100	100							0	0	0	0	0	0	0	P32829	Nuclease subunit of the MRX complex with Rad50p and Xrs2p	0	Ace	y1,y2,y3,y4,y5,y6	1	1	1	3	1	1	8	8	1	1	1	3	1	1
	NatB	VPS68	YOL129W	-	M	E	MEADDHVSLFR	1	11	11	100	-	96.1	100	100	96.4							3.9	-	0	3.9	3.9	0.3	3.9	Q12016	Vacuolar membrane protein of unknown function	0	Ace	y1,y3,y4,y5,y6	1	0	1	3	2	1	8
	NatB	RNR4	YGR180C	-	M	E	MEAHNQFLKTFQKER	1	15	15	100	100	100	100	100	100							0	0	0	0	0	0	0	P49723	Ribonucleotide-diphosphate reductase (RNR) small subunit	0	Ace	y1,y2,y3,y4,y5,y6	7	6	5	8	4	7	37	37	1.75	1.5	1.25	2	1	1.75
	NatB	CSF1	YLR087C	-	M	E	MEAISQLR	1	8	8	100	-	-	-	-	-							0	-	-	-	-	-	0	Q12150	Protein required for fermentation at low temperature	0	Ace	y1	2	0	0	0	0	0	2
	NatB	TRS65	YGR166W	-	M	E	MECFVPLR	1	8	8	100	100	-	100	100	100							0	0	-	0	0	0	0	P32893	Component of transport protein particle (TRAPP) complex II	0	Ace	y1,y2,y4,y5,y6	1	2	0	3	2	1	9
	NatB	ATF2	YGR177C	-	M	E	MEDIEGYEPHITQELIDR	1	18	18	100	-	-	-	-	-							0	-	-	-	-	-	0	P53296	Alcohol acetyltransferase	0	Ace	y1	1	0	0	0	0	0	1
	NatB	LRP1	YHR081W	-	M	E	MEDIEKIKPYVR	1	12	12	100	100	100	100	-	-							0	0	0	0	-	-	0	P38801	Nuclear exosome-associated nucleic acid binding protein	0	Ace	y1,y2,y3,y4	1	2	2	5	0	0	10
	NatB	PLP1	YDR183W	-	M	E	MEDKLDR	1	7	7	100	100	100	100	100	100							0	0	0	0	0	0	0	Q04004	Protein that interacts with CCT (chaperonin containing TCP-1) complex	0	Ace	y1,y2,y3,y4,y5,y6	1	1	1	3	1	1	8	8	1	1	1	3	1	1
	NatB	UBR2	YLR024C	-	M	E	MEDSDLSITNIR	1	12	12	100	-	100	-	-	-							0	-	0	-	-	-	0	Q07963	Cytoplasmic ubiquitin-protein ligase (E3)	0	Ace	y1,y3	1	0	1	0	0	0	2
	NatB	NAS2	YIL007C	-	M	E	MEEEELSKLLANVKIDPSLTSR	1	22	22	100	100	-	100	100	100							0	0	-	0	0	0	0	P40555	Proteasome-interacting protein	0	Ace	y1,y2,y4,y5,y6	1	1	0	4	1	1	8
	NatB	SPT16	YGL207W	-	M	E	MEELNIDFDVFKKR	1	14	14	-	-	-	-	100	-							-	-	-	-	0	-	0	P32558	Subunit of the heterodimeric FACT complex (Spt16p-Pob3p)	0	Ace	y5	0	0	0	0	1	0	1
	NatB	YLR271W	YLR271W	-	M	E	MEESKTKR	1	8	8	100	100	100	100	100	100							0	0	0	0	0	0	0	Q06152	Putative protein of unknown function	0	Ace	y1,y2,y3,y4,y5,y6	3	2	2	5	2	1	15	15	3	2	2	5	2	1
	NatB	SPT6	YGR116W	-	M	E	MEETGDSKLVPR	1	12	12	-	98.9	-	-	-	-							-	0	-	-	-	-	0	P23615	Nucleosome remodeling protein	0	Ace	y2	0	1	0	0	0	0	1
	NatB	CTM1	YHR109W	-	M	E	MEEVFR	1	6	6	100	93.9	100	-	100	100							6.1	0	6.1	-	6.1	6.1	6.1	P38818	Cytochrome c lysine methyltransferase	0	Ace	y1,y2,y3,y5,y6	1	1	1	0	1	1	5
	NatB	RAM2	YKL019W	-	M	E	MEEYDYSDVKPLPIETDLQDELCR	1	24	24	-	100	100	100	100	-							-	0	0	0	0	-	0	P29703	Alpha subunit of farnesyltransferase and geranylgeranyltransferase-I	0	Ace	y2,y3,y4,y5	0	1	1	4	1	0	7
	NatB	TPK2	YPL203W	-	M	E	MEFVAER	1	7	7	100	100	100	100	100	100							0	0	0	0	0	0	0	P06245	cAMP-dependent protein kinase catalytic subunit	0	Ace	y1,y2,y3,y4,y5,y6	6	5	7	7	6	4	35	35	1.5	1.25	1.75	1.75	1.5	1
	NatB	ALG3	YBL082C	-	M	E	MEGEQSPQGEKSLQR	1	15	15	100	-	100	-	-	-							0	-	0	-	-	-	0	P38179	Dolichol-P-Man dependent alpha(1-3) mannosyltransferase	0	Ace	y1,y3	1	0	1	0	0	0	2
	NatB	MCM3	YEL032W	-	M	E	MEGSTGFDGDATTFFAPDAVFGDR	1	24	24	100	-	-	-	100	-							0	-	-	-	0	-	0	P24279	Protein involved in DNA replication	0	Ace	y1,y5	2	0	0	0	1	0	3
	NatB	AFR1	YDR085C	-	M	E	MEGSYLSAQENQPIPER	1	17	17	-	100	-	-	100	100							-	0	-	-	0	0	0	P33304	Protein required for pheromone-induced projection (shmoo) formation	0	Ace	y2,y5,y6	0	2	0	0	2	1	5
	NatB	VMA6	YLR447C	-	M	E	MEGVYFNIDNGFIEGVVR	1	18	18	100	-	-	-	-	-							0	-	-	-	-	-	0	P32366	Subunit d of the V0 integral membrane domain of V-ATPase	0	Ace	y1	1	0	0	0	0	0	1
	NatB	SPC97	YHR172W	-	M	E	MEIKEVDDR	1	9	9	-	99.6	100	100	100	N.D.							-	0	0.4	0.4	0.4	-	0.4	P38863	Component of the microtubule-nucleating Tub4p (gamma-tubulin) complex	0	Ace	y2,y3,y4,y5,y6	0	1	1	3	1	1	7
	NatB	MAK3	YPR051W	-	M	E	MEIVYKPLDIR	1	11	11	100	N.D.	N.D.	100	100	100							0	-	-	0	0	0	0	Q03503	Catalytic subunit of the NatC type N-terminal acetyltransferase	0	Ace	y1,y2,y3,y4,y5,y6	1	1	1	3	2	1	9	9	1	1	1	3	2	1
	NatB	GSF2	YML048W	-	M	E	MEIYIR	1	6	6	100	100	-	100	100	100							0	0	-	0	0	0	0	Q04697	Endoplasmic reticulum (ER) localized integral membrane protein	0	Ace	y1,y2,y4,y5,y6	5	5	0	3	1	2	16
	NatB	PML39	YML107C	-	M	E	MEKDALEVR	1	9	9	100	100	-	100	100	100							0	0	-	0	0	0	0	Q03760	Protein required for nuclear retention of unspliced pre-mRNAs	0	Ace	y1,y2,y4,y5,y6	1	1	0	3	1	1	7
	NatB	YBR138C	YBR138C	-	M	E	MEKDQIQPR	1	9	9	100	-	-	-	-	-							0	-	-	-	-	-	0	P38277	Cytoplasmic protein of unknown function	0	Ace	y1	1	0	0	0	0	0	1
	NatB	NUT1	YGL151W	-	M	E	MEKESVYNLALKCAER	1	16	16	-	100	100	-	100	100							-	0	0	-	0	0	0	P53114	Component of the RNA polymerase II mediator complex	0	Ace	y2,y3,y5,y6	0	1	1	0	1	1	4
	NatB	VAC14	YLR386W	-	M	E	MEKSIAKGLSDKLYEKR	1	17	17	-	100	-	-	100	100							-	0	-	-	0	0	0	Q06708	Enzyme regulator	0	Ace	y2,y5,y6	0	1	0	0	2	1	4
	NatB	PPG1	YNR032W	-	M	E	MELDECLER	1	9	9	65.9	65.6	67.3	69.7	70.2	-							0.3	0	1.7	4.1	4.6	-	4.6	P32838	Putative serine/threonine protein phosphatase	0	Ace,AcD3C13	y1,y2,y3,y4,y5	2	1	1	3	2	0	9
	NatB	COG8	YML071C	-	M	E	MELILNSLISDDLTEEQKR	1	19	19	100	100	-	100	100	100							0	0	-	0	0	0	0	Q04632	Component of the conserved oligomeric Golgi complex	0	Ace	y1,y2,y4,y5,y6	2	2	0	5	6	2	17
	NatB	GIM3	YNL153C	-	M	E	MELLPQGQR	1	9	9	100	100	100	100	100	100							0	0	0	0	0	0	0	P53900	Subunit of the heterohexameric cochaperone prefoldin complex	0	Ace	y1,y2,y3,y4,y5,y6	7	2	1	8	4	5	27	27	7	2	1	8	4	5
	NatB	YLR177W	YLR177W	-	M	E	MELPSINSTTSISDNQELR	1	19	19	-	-	100	-	100	-							-	-	0	-	0	-	0	Q06251	Putative protein of unknown function	0	Ace	y3,y5	0	0	1	0	1	0	2
	NatB	NUP84	YDL116W	-	M	E	MELSPTYQTER	1	11	11	100	100	100	100	100	100							0	0	0	0	0	0	0	P52891	Subunit of the Nup84p subcomplex of the nuclear pore complex (NPC)	0	Ace	y1,y2,y3,y4,y5,y6	4	2	1	5	1	1	14	14	4	2	1	5	1	1
	NatB	PCL7	YIL050W	-	M	E	MELSSPSKKTTTSPINIPGGNR	1	22	22	-	-	-	-	-	100							-	-	-	-	-	0	0	P40186	Pho85p cyclin of the Pho80p subfamily	0	Ace	y6	0	0	0	0	0	1	1
	NatB	RPS21A	YKR057W	-	M	E	MENDKGQLVELYVPR	1	15	15	100	100	100	100	100	100							0	0	0	0	0	0	0	P0C0V8	Protein component of the small (40S) ribosomal subunit	Q3E754 (1-15)	Ace	y1,y2,y3,y4,y5,y6	45	23	46	32	38	21	205	205	2.14286	1.09524	2.19048	1.52381	1.80952	1
	NatB	RAD53	YPL153C	-	M	E	MENITQPTQQSTQATQR	1	17	17	100	100	100	100	100	100							0	0	0	0	0	0	0	P22216	DNA damage response protein kinase	0	Ace	y1,y2,y3,y4,y5,y6	2	3	2	4	5	2	18	18	1	1.5	1	2	2.5	1
	NatB	DAD4	YDR320C-A	-	M	E	MENPHEQVQANILSR	1	15	15	-	-	100	-	-	100							-	-	0	-	-	0	0	P69851	Essential subunit of the Dam1 complex (aka DASH complex)	0	Ace	y3,y6	0	0	2	0	0	2	4
	NatB	SPO7	YAL009W	-	M	E	MEPESIGDVGNHAQDDSASIVSGPR	1	25	25	68	100	-	-	-	-							0	32	-	-	-	-	32	P18410	Putative regulatory subunit of Nem1p-Spo7p phosphatase holoenzyme	0	Ace	y1,y2	1	1	0	0	0	0	2
	NatB	AGC1	YPR021C	-	M	E	MEQINSNSR	1	9	9	100	99.5	100	100	100	100							0.5	0	0.5	0.5	0.5	0.5	0.5	Q12482	Mitochondrial amino acid transporter	0	Ace	y1,y2,y3,y4,y5,y6	2	1	1	3	1	1	9	9	2	1	1	3	1	1
	NatB	DUS3	YLR401C	-	M	E	MEQNAEKR	1	8	8	-	-	100	-	-	-							-	-	0	-	-	-	0	Q06053	Dihydrouridine synthase	0	Ace	y3	0	0	1	0	0	0	1
	NatB	DOA4	YDR069C	-	M	E	MEQNIISTIR	1	10	10	100	100	100	100	100	-							0	0	0	0	0	-	0	P32571	Ubiquitin hydrolase	0	Ace	y1,y2,y3,y4,y5	1	1	1	3	2	0	8
	NatB	BRL1	YHR036W	-	M	E	MESFENLSIR	1	10	10	100	-	-	-	96.2	85.6							14.4	-	-	-	10.6	0	14.4	P38770	Essential nuclear envelope integral membrane protein	0	Ace	y1,y5,y6	1	0	0	0	1	1	3
	NatB	DSL1	YNL258C	-	M	E	MESLFPNKGEIIR	1	13	13	100	100	-	100	-	-							0	0	-	0	-	-	0	P53847	Peripheral membrane protein needed for Golgi-to-ER retrograde traffic	0	Ace	y1,y2,y4	1	1	0	3	0	0	5
	NatB	PIC2	YER053C	-	M	E	MESNKQPR	1	8	8	-	100	-	-	100	100							-	0	-	-	0	0	0	P40035	Mitochondrial copper and phosphate carrier	0	Ace	y2,y5,y6	0	1	0	0	1	1	3
	NatB	CAR1	YPL111W	-	M	E	METGPHYNYYKNR	1	13	13	100	96.8	100	100	100	100							3.2	0	3.2	3.2	3.2	3.2	3.2	P00812	Arginase, catabolizes arginine to ornithine and urea	0	Ace	y1,y2,y3,y4,y5,y6	4	1	4	5	1	8	23	23	4	1	4	5	1	8
	NatB	OSH3	YHR073W	-	M	E	METIDIQNR	1	9	9	100	99.8	100	100	100	100							0.2	0	0.2	0.2	0.2	0.2	0.2	P38713	Member of an oxysterol-binding protein family	0	Ace	y1,y2,y3,y4,y5,y6	2	2	4	4	3	2	17	17	1	1	2	2	1.5	1
	NatB	PRP5	YBR237W	-	M	E	METIDSKQNINR	1	12	12	100	-	100	100	100	100							0	-	0	0	0	0	0	P21372	RNA helicase in the DEAD-box family	0	Ace	y1,y3,y4,y5,y6	1	0	1	3	1	1	7
	NatB	LSM3	YLR438C-A	-	M	E	METPLDLLKLNLDER	1	15	15	96.5	99.8	100	100	96	95.3							1.2	4.5	4.7	4.7	0.7	0	4.7	P57743	Lsm (Like Sm) protein	0	Ace	y1,y2,y3,y4,y5,y6	12	8	6	14	12	10	62	62	2	1.33333	1	2.33333	2	1.66667
	NatB	RRP1	YDR087C	-	M	E	METSNFVKQLSSNNR	1	15	15	100	98.8	100	100	100	100							1.2	0	1.2	1.2	1.2	1.2	1.2	P35178	Essential evolutionarily conserved nucleolar protein	0	Ace	y1,y2,y3,y4,y5,y6	6	5	6	8	3	2	30	30	3	2.5	3	4	1.5	1
	NatB	PIN4	YBL051C	-	M	E	METSSFENAPPAAINDAQDNNINTETNDQETNQQSIETR	1	39	39	100	100	100	-	100	100							0	0	0	-	0	0	0	P34217	Protein involved in G2/M phase progression and response to DNA damage	0	Ace	y1,y2,y3,y5,y6	3	1	1	0	1	1	7
	NatB	DPH2	YKL191W	-	M	E	MEVAPALSTTQSDVAFQKVETHEIDR	1	26	26	100	100	-	-	100	100							0	0	-	-	0	0	0	P32461	Protein required for synthesis of diphthamide	0	Ace	y1,y2,y5,y6	2	1	0	0	1	1	5
	NatB	SAD1	YFR005C	-	M	E	MEVDNKR	1	7	7	100	100	100	100	100	-							0	0	0	0	0	-	0	P43589	Conserved zinc-finger domain protein involved in pre-mRNA splicing	0	Ace	y1,y2,y3,y4,y5	1	3	4	5	2	0	15
	NatB	PSY3	YLR376C	-	M	E	MEVLKNIR	1	8	8	100	100	-	100	100	100							0	0	-	0	0	0	0	Q12318	Component of Shu complex (aka PCSS complex)	0	Ace	y1,y2,y4,y5,y6	2	3	0	4	3	4	16
	NatB	ECM2	YBR065C	-	M	N	MNDEINEPPPNICEQCLGDEANIR	1	24	24	91.7	-	100	-	-	-							0	-	8.3	-	-	-	8.3	P38241	Pre-mRNA splicing factor	0	Ace	y1,y3	1	0	1	0	0	0	2
	NatB	HSP104	YLL026W	-	M	N	MNDQTQFTER	1	10	10	100	100	100	100	100	100							0	0	0	0	0	0	0	P31539	Disaggregase	0	Ace	y1,y2,y3,y4,y5,y6	14	29	49	25	31	64	212	212	1	2.07143	3.5	1.78571	2.21429	4.57143
	NatB	UBA4	YHR111W	-	M	N	MNDYHLEDTTSELEALR	1	17	17	100	100	100	-	100	100							0	0	0	-	0	0	0	P38820	E1-like protein that activates Urm1p before urmylation	0	Ace	y1,y2,y3,y5,y6	3	7	2	0	3	6	21
	NatB	ATG17	YLR423C	-	M	N	MNEADVTKFVNNAR	1	14	14	100	98.5	100	100	100	100							1.5	0	1.5	1.5	1.5	1.5	1.5	Q06410	Scaffold protein responsible for phagophore assembly site organization	0	Ace	y1,y2,y3,y4,y5,y6	1	2	1	3	2	1	10	10	1	2	1	3	2	1
	NatB	EFM3	YJR129C	-	M	N	MNEDLFYDR	1	9	9	100	96.7	100	100	96	96							4	0.7	4	4	0	0	4	P47163	S-adenosylmethionine-dependent methyltransferase	0	Ace	y1,y2,y3,y4,y5,y6	2	1	1	3	1	1	9	9	2	1	1	3	1	1
	NatB	RAD4	YER162C	-	M	N	MNEDLPKEYFELIR	1	14	14	100	100	100	100	-	-							0	0	0	0	-	-	0	P14736	Protein that recognizes and binds damaged DNA (with Rad23p) during NER	0	Ace	y1,y2,y3,y4	1	2	2	3	0	0	8
	NatB	SDC1	YDR469W	-	M	N	MNESENSPQHNEVTVPMVEDTSSNADIPMEQIQR	1	34	34	100	100	100	100	-	100							0	0	0	0	-	0	0	Q03323	Subunit of the COMPASS (Set1C) complex	0	Ace	y1,y2,y3,y4,y6	3	1	2	5	0	2	13
	NatB	HOS4	YIL112W	-	M	N	MNETTTKQPLKKR	1	13	13	100	100	100	-	100	100							0	0	0	-	0	0	0	P40480	Subunit of the Set3 complex	0	Ace	y1,y2,y3,y5,y6	2	2	2	0	2	2	10
	NatB	SLK19	YOR195W	-	M	N	MNEVPTTPVR	1	10	10	100	100	100	100	100	100							0	0	0	0	0	0	0	Q08581	Kinetochore-associated protein	0	Ace	y1,y2,y3,y4,y5,y6	2	1	1	3	2	1	10	10	2	1	1	3	2	1
	NatB	ALK2	YBL009W	-	M	N	MNFDAVADQQMTDR	1	14	14	100	-	-	-	100	100							0	-	-	-	0	0	0	P32789	Protein kinase	0	Ace	y1,y5,y6	1	0	0	0	1	1	3
	NatB	TIP20	YGL145W	-	M	N	MNGIDDLLNINDR	1	13	13	100	N.D.	-	100	-	94.4							5.6	-	-	5.6	-	0	5.6	P33891	Peripheral membrane protein required for COPI vesicle fusion to the ER	0	Ace	y1,y2,y4,y6	1	1	0	3	0	1	6
	NatB	PRE3	YJL001W	-	M	N	MNGIQVDINR	1	10	10	100	100	100	100	100	100							0	0	0	0	0	0	0	P38624	Beta 1 subunit of the 20S proteasome	0	Ace	y1,y2,y3,y4,y5,y6	1	1	1	3	1	1	8	8	1	1	1	3	1	1
	NatB	AVT3	YKL146W	-	M	N	MNGKEVSSGSGR	1	12	12	96.4	100	100	100	-	-							0	3.6	3.6	3.6	-	-	3.6	P36062	Vacuolar transporter	0	Ace	y1,y2,y3,y4	3	1	1	5	0	0	10
	NatB	FMP52	YER004W	-	M	N	MNGLVLGATGLCGGGFLR	1	18	18	100	100	-	100	100	100							0	0	-	0	0	0	0	P40008	Protein of unknown function	0	Ace	y1,y2,y4,y5,y6	2	3	0	9	6	4	24
	NatB	VHR1	YIL056W	-	M	N	MNGPPTFTQYR	1	11	11	100	-	100	100	-	-							0	-	0	0	-	-	0	P40522	Transcriptional activator	0	Ace	y1,y3,y4	1	0	1	3	0	0	5
	NatB	YLF2	YHL014C	-	M	N	MNIGGGKFLLGR	1	12	12	-	100	-	100	100	100							-	0	-	0	0	0	0	P38746	Protein of unknown function	0	Ace	y2,y4,y5,y6	0	1	0	3	1	1	6
	NatB	SED5	YLR026C	-	M	N	MNIKDR	1	6	6	80.5	94.7	93.7	94.4	95.1	95.6							0	14.2	13.2	13.9	14.6	15.1	15.1	Q01590	cis-Golgi t-SNARE syntaxin	0	Ace,AcD3C13	y1,y2,y3,y4,y5,y6	1	3	5	3	1	1	14	14	1	3	5	3	1	1
	NatB	SNF2	YOR290C	-	M	N	MNIPQR	1	6	6	100	-	100	-	-	-							0	-	0	-	-	-	0	P22082	Catalytic subunit of the SWI/SNF chromatin remodeling complex	P38856 (539-544)	Ace	y1,y3	2	0	2	0	0	0	4
	NatB	GEP4	YHR100C	-	M	N	MNISGTLNTLR	1	11	11	100	100	-	100	100	100							0	0	-	0	0	0	0	P38812	Mitochondrial phosphatidylglycerophosphatase (PGP phosphatase)	0	Ace	y1,y2,y4,y5,y6	2	2	0	3	2	2	11
	NatB	SAC6	YDR129C	-	M	N	MNIVKLQR	1	8	8	100	100	100	100	100	100							0	0	0	0	0	0	0	P32599	Fimbrin, actin-bundling protein	0	Ace	y1,y2,y3,y4,y5,y6	22	32	8	22	36	11	131	131	2.75	4	1	2.75	4.5	1.375
	NatB	SDP1	YIL113W	-	M	N	MNIYTSPTR	1	9	9	100	-	-	-	-	-							0	-	-	-	-	-	0	P40479	Stress-inducible dual-specificity MAP kinase phosphatase	0	Ace	y1	1	0	0	0	0	0	1
	NatB	SNM1	YDR478W	-	M	N	MNKDQAEKYQER	1	12	12	100	100	100	100	100	-							0	0	0	0	0	-	0	P40993	Ribonuclease MRP complex subunit	0	Ace	y1,y2,y3,y4,y5	1	1	1	3	2	0	8
	NatB	YKL023W	YKL023W	-	M	N	MNKEELLGFLLDDSIDSQKR	1	20	20	100	100	100	100	100	100							0	0	0	0	0	0	0	P36103	Putative protein of unknown function	0	Ace	y1,y2,y3,y4,y5,y6	2	4	3	5	2	1	17	17	2	4	3	5	2	1
	NatB	DIG2	YDR480W	-	M	N	MNKEEQEDPQQEQISTVQENDPR	1	23	23	100	100	100	-	100	100							0	0	0	-	0	0	0	Q03373	MAP kinase-responsive inhibitor of the Ste12p transcription factor	0	Ace	y1,y2,y3,y5,y6	2	3	1	0	1	1	8
	NatB	TDA11	YHR159W	-	M	N	MNKFDEFIESNEKDLDVDTSTR	1	22	22	100	100	-	-	100	-							0	0	-	-	0	-	0	P38854	Putative protein of unknown function	0	Ace	y1,y2,y5	1	1	0	0	1	0	3
	NatB	SNU66	YOR308C	-	M	N	MNKTENLSIEETNEIR	1	16	16	-	-	100	-	-	-							-	-	0	-	-	-	0	Q12420	Component of the U4/U6.U5 snRNP complex	0	Ace	y3	0	0	1	0	0	0	1
	NatB	BUB1	YGR188C	-	M	N	MNLDLGSTVR	1	10	10	100	100	-	-	-	-							0	0	-	-	-	-	0	P41695	Protein kinase involved in the cell cycle checkpoint into anaphase	0	Ace	y1,y2	1	1	0	0	0	0	2
	NatB	PRP9	YDL030W	-	M	N	MNLLETR	1	7	7	100	99.9	-	100	100	100							0.1	0	-	0.1	0.1	0.1	0.1	P19736	Subunit of the SF3a splicing factor complex	0	Ace	y1,y2,y4,y5,y6	2	2	0	3	1	1	9
	NatB	FRT1	YOR324C	-	M	N	MNLLIDR	1	7	7	100	100	-	100	100	100							0	0	-	0	0	0	0	Q99332	Tail-anchored ER membrane protein of unknown function	0	Ace	y1,y2,y4,y5,y6	1	1	0	3	1	1	7
	NatB	HSF1	YGL073W	-	M	N	MNNAANTGTTNESNVSDAPR	1	20	20	100	100	100	100	100	100							0	0	0	0	0	0	0	P10961	Trimeric heat shock transcription factor	0	Ace	y1,y2,y3,y4,y5,y6	4	7	7	7	4	7	36	36	1	1.75	1.75	1.75	1	1.75
	NatB	FIG4	YNL325C	-	M	N	MNNDAMEHTLGGGILTTSGSKQR	1	23	23	100	-	-	-	-	-							0	-	-	-	-	-	0	P42837	Phosphatidylinositol 3,5-bisphosphate (PtdIns[3,5]P) phosphatase	0	Ace	y1	1	0	0	0	0	0	1
	NatB	DLS1	YJL065C	-	M	N	MNNETSGKETASAPLCSPKLPVEKVQR	1	27	27	-	100	-	-	100	-							-	0	-	-	0	-	0	P40366	Subunit of ISW2/yCHRAC chromatin accessibility complex	0	Ace	y2,y5	0	1	0	0	1	0	2
	NatB	SDH7	YDR511W	-	M	N	MNNKLIYR	1	8	8	-	-	N.D.	-	-	-							-	-	-	-	-	-	0	Q04401	Mitochondrial protein involved in assembly of succinate dehydrogenase	0	Ace	y3	0	0	1	0	0	0	1
	NatB	UGO1	YDR470C	-	M	N	MNNNNVTEATSR	1	12	12	100	100	100	100	100	100							0	0	0	0	0	0	0	Q03327	Outer membrane component of the mitochondrial fusion machinery	0	Ace	y1,y2,y3,y4,y5,y6	4	3	1	5	1	3	17	17	4	3	1	5	1	3
	NatB	MVB12	YGR206W	-	M	N	MNNNVEELLR	1	10	10	100	100	100	100	100	100							0	0	0	0	0	0	0	P42939	ESCRT-I subunit required to stabilize ESCRT-I core complex oligomers	0	Ace	y1,y2,y3,y4,y5,y6	2	3	3	4	2	2	16	16	1	1.5	1.5	2	1	1
	NatB	TLG1	YDR468C	-	M	N	MNNSEDPFQQVVKDTKEQLNR	1	21	21	-	100	100	100	100	-							-	0	0	0	0	-	0	Q03322	Essential t-SNARE that mediates fusion of vesicles with the late Golgi	0	Ace	y2,y3,y4,y5	0	2	1	4	1	0	8
	NatB	YGL159W	YGL159W	-	M	N	MNNSIITDDEVR	1	12	12	100	100	100	100	100	100							0	0	0	0	0	0	0	P53110	Putative protein of unknown function	0	Ace	y1,y2,y3,y4,y5,y6	1	3	2	4	2	3	15	15	1	3	2	4	2	3
	NatB	YMR253C	YMR253C	-	M	N	MNPSVPKVMKR	1	11	11	-	91.6	95.7	-	-	-							-	0	4.1	-	-	-	4.1	Q04835	Putative protein of unknown function	0	Ace	y2,y3	0	1	1	0	0	0	2
	NatB	MSI1	YBR195C	-	M	N	MNQCAKDITHEASSIPIDLQER	1	22	22	-	-	-	-	100	-							-	-	-	-	0	-	0	P13712	Subunit of chromatin assembly factor I (CAF-1)	0	Ace	y5	0	0	0	0	1	0	1
	NatB	STV1	YMR054W	-	M	N	MNQEEAIFR	1	9	9	100	100	100	100	100	100							0	0	0	0	0	0	0	P37296	Subunit a of the vacuolar-ATPase V0 domain	0	Ace	y1,y2,y3,y4,y5,y6	2	2	1	3	2	2	12	12	2	2	1	3	2	2
	NatB	YJR111C	YJR111C	-	M	N	MNQILNAQR	1	9	9	100	100	-	100	100	100							0	0	-	0	0	0	0	P47148	Putative protein of unknown function	0	Ace	y1,y2,y4,y5,y6	5	4	0	5	6	3	23
	NatB	YIP3	YNL044W	-	M	N	MNQLGALAQVSR	1	12	12	100	100	100	100	100	100							0	0	0	0	0	0	0	P53633	Protein localized to COPII vesicles	0	Ace	y1,y2,y3,y4,y5,y6	10	7	3	10	20	14	64	64	3.33333	2.33333	1	3.33333	6.66667	4.66667
	NatB	SRC1	YML034W	-	M	N	MNSDLEYLEDGFDPNSMKVATLR	1	23	23	100	-	-	100	100	100							0	-	-	0	0	0	0	Q03707	Inner nuclear membrane protein	0	Ace	y1,y4,y5,y6	1	0	0	4	2	1	8
	NatB	TTI1	YKL033W	-	M	N	MNSDTNAFKDIR	1	12	12	100	100	100	100	100	100							0	0	0	0	0	0	0	P36097	Subunit of the ASTRA complex, involved in chromatin remodeling	0	Ace	y1,y2,y3,y4,y5,y6	1	1	1	3	1	1	8	8	1	1	1	3	1	1
	NatB	BPH1	YCR032W	-	M	N	MNSIINAASKVLR	1	13	13	-	-	-	100	100	100							-	-	-	0	0	0	0	P25356	Protein homologous to Chediak-Higashi syndrome and Beige proteins	0	Ace	y4,y5,y6	0	0	0	3	1	1	5
	NatB	TYE7	YOR344C	-	M	N	MNSILDR	1	7	7	-	9.1	-	-	-	-							-	0	-	-	-	-	0	P33122	Serine-rich protein that contains a bHLH DNA binding motif	0	Ace	y2	0	1	0	0	0	0	1
	NatB	CBF1	YJR060W	-	M	N	MNSLANNNKLSTEDEEIHSAR	1	21	21	100	100	100	-	100	100							0	0	0	-	0	0	0	P17106	Basic helix-loop-helix (bHLH) protein	0	Ace	y1,y2,y3,y5,y6	3	1	2	0	1	2	9
	NatB	ELO2	YCR034W	-	M	N	MNSLVTQYAAPLFER	1	15	15	100	-	-	-	100	100							0	-	-	-	0	0	0	P25358	Fatty acid elongase, involved in sphingolipid biosynthesis	0	Ace	y1,y5,y6	6	0	0	0	2	2	10
	NatB	GYL1	YMR192W	-	M	N	MNSNEDIHEER	1	11	11	100	-	-	-	-	100							0	-	-	-	-	0	0	Q04322	Putative GTPase activating protein (GAP) with a role in exocytosis	0	Ace	y1,y6	1	0	0	0	0	1	2
	NatB	ROM1	YGR070W	-	M	N	MNSNELDLR	1	9	9	100	100	100	100	100	100							0	0	0	0	0	0	0	P53046	Guanine nucleotide exchange factor (GEF) for Rho1p	0	Ace	y1,y2,y3,y4,y5,y6	1	2	2	4	2	1	12	12	1	2	2	4	2	1
	NatB	APP1	YNL094W	-	M	N	MNSQGYDESSSSTAATSGPTSGDPR	1	25	25	100	100	100	100	100	-							0	0	0	0	0	-	0	P53933	Phosphatidate phosphatase, converts phosphatidate to diacylglycerol	0	Ace	y1,y2,y3,y4,y5	1	1	2	4	2	0	10
	NatB	ISR1	YPR106W	-	M	N	MNSTPPTSPVTR	1	12	12	100	100	-	100	-	-							0	0	-	0	-	-	0	Q06098	Predicted protein kinase	0	Ace	y1,y2,y4	2	1	0	3	0	0	6
	NatB	YPR089W	YPR089W	-	M	N	MNSVWDDAR	1	9	9	-	-	-	-	100	-							-	-	-	-	0	-	0	O13585	Protein of unknown function	0	Ace	y5	0	0	0	0	1	0	1
	NatB	YGL242C	YGL242C	-	M	N	MNTEGASLSEQLLDAAR	1	17	17	100	100	100	100	100	100							0	0	0	0	0	0	0	P53066	Protein of unknown function	0	Ace	y1,y2,y3,y4,y5,y6	10	13	18	20	7	8	76	76	1.42857	1.85714	2.57143	2.85714	1	1.14286
	NatB	RHO4	YKR055W	-	M	N	MNTLLFKR	1	8	8	100	100	100	100	100	100							0	0	0	0	0	0	0	Q00246	Non-essential small GTPase	0	Ace	y1,y2,y3,y4,y5,y6	3	1	1	5	1	2	13	13	3	1	1	5	1	2
	NatB	GAL3	YDR009W	-	M	N	MNTNVPIFSSPVR	1	13	13	-	100	100	100	100	100							-	0	0	0	0	0	0	P13045	Transcriptional regulator	0	Ace	y2,y3,y4,y5,y6	0	2	3	4	1	1	11
	NatB	KIP3	YGL216W	-	M	N	MNVPETR	1	7	7	100	-	-	-	-	-							0	-	-	-	-	-	0	P53086	Kinesin-related antiparallel sliding motor protein	0	Ace	y1	1	0	0	0	0	0	1
	NatB	RSM27	YGR215W	-	M	N	MNVPKAR	1	7	7	73.6	76.3	75.6	77.9	79.9	-							0	2.7	2	4.3	6.3	-	6.3	P53305	Mitochondrial ribosomal protein of the small subunit	0	Ace,AcD3C13	y1,y2,y3,y4,y5	2	2	1	3	2	0	10
	NatB	RPB4	YJL140W	-	M	N	MNVSTSTFQTR	1	11	11	100	100	100	100	100	100							0	0	0	0	0	0	0	P20433	RNA polymerase II subunit B32	0	Ace	y1,y2,y3,y4,y5,y6	7	4	20	6	5	5	47	47	1.75	1	5	1.5	1.25	1.25
	NatB	ORC5	YNL261W	-	M	N	MNVTTPEVAFR	1	11	11	100	-	-	100	-	-							0	-	-	0	-	-	0	P50874	Subunit of the origin recognition complex (ORC)	0	Ace	y1,y4	2	0	0	3	0	0	5
	NatB	CUP9	YPL177C	-	M	N	MNYNCEIQNR	1	10	10	100	100	-	-	100	100							0	0	-	-	0	0	0	P41817	Homeodomain-containing transcriptional repressor	0	Ace	y1,y2,y5,y6	1	1	0	0	2	1	5
	NatB	SNP1	YIL061C	-	M	N	MNYNLSKYPDDVSR	1	14	14	100	100	100	100	100	100							0	0	0	0	0	0	0	Q00916	Component of U1 snRNP required for mRNA splicing via spliceosome	0	Ace	y1,y2,y3,y4,y5,y6	2	2	1	3	1	1	10	10	2	2	1	3	1	1
	NatB	HSH49	YOR319W	-	M	N	MNYSADSGNTVYVGNIDPR	1	19	19	100	-	100	100	100	100							0	-	0	0	0	0	0	Q99181	U2-snRNP associated splicing factor	0	Ace	y1,y3,y4,y5,y6	1	0	1	3	1	2	8
	NatB	PRE2	YPR103W	-	M	Q	MQAIADSFSVPNR	1	13	13	-	-	-	-	100	100							-	-	-	-	0	0	0	P30656	Beta 5 subunit of the 20S proteasome	0	Ace	y5,y6	0	0	0	0	1	1	2
	NatB	CCT3	YJL014W	-	M	Q	MQAPVVFMNASQER	1	14	14	100	100	100	100	100	100							0	0	0	0	0	0	0	P39077	Subunit of the cytosolic chaperonin Cct ring complex	0	Ace	y1,y2,y3,y4,y5,y6	20	12	6	13	10	9	70	70	3.33333	2	1	2.16667	1.66667	1.5
	NatB	QDR3	YBR043C	-	M	Q	MQAQGSQSNVGSLR	1	14	14	100	-	-	-	-	86.8							13.2	-	-	-	-	0	13.2	P38227	Multidrug transporter of the major facilitator superfamily	0	Ace	y1,y6	1	0	0	0	0	1	2
	NatB	GPX1	YKL026C	-	M	Q	MQEFYSFSPIDENGNPFPFNSLR	1	23	23	-	2.1	-	-	0	-							-	2.1	-	-	0	-	2.1	P36014	Phospholipid hydroperoxide glutathione peroxidase	0	AcD3C13	y2,y5	0	1	0	0	5	0	6
	NatB	RAD16	YBR114W	-	M	Q	MQEGGFIR	1	8	8	31.2	56.5	66.8	73.7	57.6	61.4							0	25.3	35.6	42.5	26.4	30.2	42.5	P28519	Protein that recognizes and binds damaged DNA during NER	0	Ace,AcD3C13	y2,y3,y4,y5,y6	0	3	2	4	3	1	13
	NatB	SHU1	YHL006C	-	M	Q	MQFEER	1	6	6	10	-	13.6	8.7	-	9.4							1.3	-	4.9	0	-	0.7	4.9	P38751	Component of Shu complex (aka PCSS complex)	0	AcD3C13	y1,y3,y4,y6	1	0	2	3	0	1	7
	NatB	RAS1	YOR101W	-	M	Q	MQGNKSTIR	1	9	9	26.9	46.3	52.5	47.9	57.9	64							0	19.4	25.6	21	31	37.1	37.1	P01119	GTPase involved in G-protein signaling in adenylate cyclase activation	0	Ace,AcD3C13	y1,y2,y3,y4,y5,y6	6	2	2	5	2	2	19	19	3	1	1	2.5	1	1
	NatB	OXP1	YKL215C	-	M	Q	MQKGNIR	1	7	7	24.9	33	34.7	32.9	33.3	37.2							0	8.1	9.8	8	8.4	12.3	12.3	P28273	5-oxoprolinase	0	Ace,AcD3C13	y1,y2,y3,y4,y5,y6	4	5	8	7	3	4	31	31	1.33333	1.66667	2.66667	2.33333	1	1.33333
	NatB	SGD1	YLR336C	-	M	Q	MQKTDGIR	1	8	8	97.6	98.7	100	100	100	100							0	1.1	2.4	2.4	2.4	2.4	2.4	Q06132	Essential nuclear protein	0	Ace	y1,y2,y3,y4,y5,y6	2	1	2	3	1	1	10	10	2	1	2	3	1	1
	NatB	EFR3	YMR212C	-	M	Q	MQLSMR	1	6	6	-	-	0	-	-	-							-	-	0	-	-	-	0	Q03653	Protein required for Stt4-containing PI kinase complex localization	0	AcD3C13	y3	0	0	1	0	0	0	1
	NatB	YPQ1	YOL092W	-	M	Q	MQLVPLELNR	1	10	10	0	0.5	0	0	0	0							0	0.5	0	0	0	0	0.5	Q12010	Putative vacuolar membrane transporter for cationic amino acids	0	AcD3C13	y1,y2,y3,y4,y5,y6	4	1	1	4	1	2	13	13	4	1	1	4	1	2
	NatB	THP3	YPR045C	-	M	Q	MQNPYGHFTNNTTEDR	1	16	16	-	-	-	-	-	100							-	-	-	-	-	0	0	Q12049	Protein that may have a role in transcription elongation	0	Ace	y6	0	0	0	0	0	1	1
	NatB	SML1	YML058W	-	M	Q	MQNSQDYFYAQNR	1	13	13	100	100	100	100	100	100							0	0	0	0	0	0	0	Q04964	Ribonucleotide reductase inhibitor	0	Ace	y1,y2,y3,y4,y5,y6	13	3	3	4	1	4	28	28	13	3	3	4	1	4
	NatB	POP2	YNR052C	-	M	Q	MQSMNVQPR	1	9	9	100	-	100	100	-	100							0	-	0	0	-	0	0	P39008	RNase of the DEDD superfamily	0	Ace	y1,y3,y4,y6	1	0	2	4	0	1	8
	NatB	PFK1	YGR240C	-	M	Q	MQSQDSCYGVAFR	1	13	13	51.2	60.9	63.4	64	63.2	66							0	9.7	12.2	12.8	12	14.8	14.8	P16861	Alpha subunit of heterooctameric phosphofructokinase	0	Ace,AcD3C13	y1,y2,y3,y4,y5,y6	9	25	22	14	29	9	108	108	1	2.77778	2.44444	1.55556	3.22222	1
	NatB	ECM9	YKR004C	-	M	Q	MQSSLPLCR	1	9	9	-	52.5	54.2	-	49.6	31.2							-	21.3	23	-	18.4	0	23	Q02202	Non-essential protein of unknown function	0	Ace,AcD3C13	y2,y3,y5,y6	0	1	2	0	1	1	5
	NatB	CSR2	YPR030W	-	M	Q	MQSTVPIAIASNGNKR	1	16	16	-	100	100	-	-	100							-	0	0	-	-	0	0	Q12734	Nuclear ubiquitin protein ligase binding protein	0	Ace	y2,y3,y6	0	1	2	0	0	1	4
	NatB	RNH70	YGR276C	-	M	Q	MQVEGPDTNFVSDLALGSKKR	1	21	21	100	-	-	-	-	-							0	-	-	-	-	-	0	P53331	3'-5' exoribonuclease	0	Ace	y1	1	0	0	0	0	0	1
	NatB	IPK1	YDR315C	-	M	Q	MQVIGR	1	6	6	79.5	52.7	-	-	-	44.2							35.3	8.5	-	-	-	0	35.3	Q06667	Inositol 1,3,4,5,6-pentakisphosphate 2-kinase	0	Ace	y1,y2,y6	1	1	0	0	0	1	3
	NatB	GLO2	YDR272W	-	M	Q	MQVKSIKMR	1	9	9	0	0	0	0	0	0							0	0	0	0	0	0	0	Q05584	Cytoplasmic glyoxalase II	0	AcD3C13	y1,y2,y3,y4,y5,y6	8	12	22	10	9	10	71	71	1	1.5	2.75	1.25	1.125	1.25
	NatB	GFD2	YCL036W	-	M	Q	MQVQKMVR	1	8	8	N.D.	-	-	-	-	-							-	-	-	-	-	-	0	P25370	Protein of unknown function	0	Ace,AcD3C13	y1	4	0	0	0	0	0	4
	NatB	PAH1	YMR165C	-	M	Q	MQYVGR	1	6	6	100	99.5	100	100	100	100							0.5	0	0.5	0.5	0.5	0.5	0.5	P32567	Mg2+-dependent phosphatidate (PA) phosphatase	0	Ace	y1,y2,y3,y4,y5,y6	1	1	1	3	1	1	8	8	1	1	1	3	1	1
	NatC	PTC7	YHR076W	-	M	F	MFANVGFR	1	8	8	15.2	-	-	-	4	8.8							11.2	-	-	-	0	4.8	11.2	P38797	Type 2C serine/threonine protein phosphatase (PP2C)	0	AcD3C13,Ace	y1,y5,y6	2	0	0	0	1	1	4
	NatC	YDR239C	YDR239C	-	M	F	MFDGFSNNKGKR	1	12	12	100	100	-	100	100	100							0	0	-	0	0	0	0	Q03780	Protein of unknown function	0	Ace	y1,y2,y4,y5,y6	1	2	0	4	2	1	10
	NatC	RFC2	YJR068W	-	M	F	MFEGFGPNKKR	1	11	11	100	100	100	100	100	100							0	0	0	0	0	0	0	P40348	Subunit of heteropentameric Replication factor C (RF-C)	0	Ace	y1,y2,y3,y4,y5,y6	2	4	1	4	2	3	16	16	2	4	1	4	2	3
	NatC	VPH2	YKL119C	-	M	F	MFEIKLNDR	1	9	9	-	-	-	0	0	-							-	-	-	0	0	-	0	P32341	Integral membrane protein required for V-ATPase function	0	AcD3C13	y4,y5	0	0	0	3	1	0	4
	NatC	RRN11	YML043C	-	M	F	MFEVPITLTNR	1	11	11	60	-	-	-	-	79.7							0	-	-	-	-	19.7	19.7	Q04712	Component of the core factor (CF) rDNA transcription factor complex	0	Ace,AcD3C13	y1,y6	2	0	0	0	0	1	3
	NatC	TOM5	YPR133W-A	-	M	F	MFGLPQQEVSEEEKR	1	15	15	0	3.5	-	5.2	9.6	6.5							0	3.5	-	5.2	9.6	6.5	9.6	P80967	Component of the TOM (translocase of outer membrane) complex	0	AcD3C13	y1,y2,y4,y5,y6	5	6	0	6	4	4	25
	NatC	SRO7	YPR032W	-	M	F	MFGSKR	1	6	6	100	100	-	-	-	-							0	0	-	-	-	-	0	Q12038	Effector of Rab GTPase Sec4p	0	Ace	y1,y2	1	1	0	0	0	0	2
	NatC	OXR1	YPL196W	-	M	F	MFGVKDAIFKIKR	1	13	13	-	-	-	-	100	-							-	-	-	-	0	-	0	Q08952	Protein of unknown function required for oxidative damage resistance	0	Ace	y5	0	0	0	0	1	0	1
	NatC	NUP116	YMR047C	-	M	F	MFGVSR	1	6	6	100	100	-	100	-	-							0	0	-	0	-	-	0	Q02630	FG-nucleoporin component of central core of the nuclear pore complex	0	Ace	y1,y2,y4	2	1	0	3	0	0	6
	NatC	ARO3	YDR035W	-	M	F	MFIKNDHAGDR	1	11	11	0	1.4	-	-	-	5.3							0	1.4	-	-	-	5.3	5.3	P14843	3-deoxy-D-arabino-heptulosonate-7-phosphate (DAHP) synthase	0	AcD3C13	y1,y2,y6	1	1	0	0	0	1	3
	NatC	TPC1	YGR096W	-	M	F	MFKEEDSLR	1	9	9	-	-	-	-	N.D.	-							-	-	-	-	-	-	0	P53257	Mitochondrial membrane transporter	0	AcD3C13	y5	0	0	0	0	1	0	1
	NatC	SEC18	YBR080C	-	M	F	MFKIPGFGKAAANHTPPDMTNMDTR	1	25	25	100	-	-	-	100	-							0	-	-	-	0	-	0	P18759	AAA ATPase and SNARE disassembly chaperone	0	Ace	y1,y5	2	0	0	0	1	0	3
	NatC	TMA20	YER007C-A	-	M	F	MFKKFTR	1	7	7	99.4	100	100	100	100	100							0	0.6	0.6	0.6	0.6	0.6	0.6	P89886	Protein of unknown function that associates with ribosomes	0	Ace	y1,y2,y3,y4,y5,y6	9	9	3	9	15	8	53	53	3	3	1	3	5	2.66667
	NatC	CLD1	YGR110W	-	M	F	MFKSTLNSIIR	1	11	11	100	-	-	-	-	-							0	-	-	-	-	-	0	P53264	Mitochondrial cardiolipin-specific phospholipase	0	Ace	y1	1	0	0	0	0	0	1
	NatC	RPN9	YDR427W	-	M	F	MFNNHEIDTILSTLR	1	15	15	0	-	-	-	0	-							0	-	-	-	0	-	0	Q04062	Non-ATPase regulatory subunit of the 26S proteasome	0	AcD3C13	y1,y5	2	0	0	0	2	0	4
	NatC	SPC3	YLR066W	-	M	F	MFSFVQR	1	7	7	0	0	0	0	0	0							0	0	0	0	0	0	0	Q12133	Subunit of signal peptidase complex	0	AcD3C13	y1,y2,y3,y4,y5,y6	3	1	1	3	3	2	13	13	3	1	1	3	3	2
	NatC	ZUO1	YGR285C	-	M	F	MFSLPTLTSDITVEVNSSATKTPFVR	1	26	26	11	-	-	-	-	-							0	-	-	-	-	-	0	P32527	Ribosome-associated chaperone	0	AcD3C13	y1	1	0	0	0	0	0	1
	NatC	CYT1	YOR065W	-	M	F	MFSNLSKR	1	8	8	-	-	-	100	-	-							-	-	-	0	-	-	0	P07143	Cytochrome c1	0	Ace	y4	0	0	0	3	0	0	3
	NatC	CPS1	YJL172W	-	M	I	MIALPVEKAPR	1	11	11	6.5	15.3	0	-	-	-							6.5	15.3	0	-	-	-	15.3	P27614	Vacuolar carboxypeptidase S	0	AcD3C13	y1,y2,y3	1	1	1	0	0	0	3
	NatC	SMY2	YBR172C	-	M	I	MIAPDSQR	1	8	8	33.7	59.4	100	89.8	53.4	57.4							0	25.7	66.3	56.1	19.7	23.7	66.3	P32909	GYF domain protein	0	Ace	y1,y2,y3,y4,y5,y6	2	1	3	3	2	1	12	12	2	1	3	3	2	1
	NatC	YJL133C-A	YJL133C-A	-	M	I	MIAQSTR	1	7	7	-	-	N.D.	-	-	-							-	-	-	-	-	-	0	Q3E7A3	Putative protein of unknown function	0	AcD3C13	y3	0	0	1	0	0	0	1
	NatC	ISF1	YMR081C	-	M	I	MIASEIFER	1	9	9	25.2	36.9	81.4	76.1	36.6	41.5							0	11.7	56.2	50.9	11.4	16.3	56.2	P32488	Serine-rich, hydrophilic protein	0	Ace,AcD3C13	y1,y2,y3,y4,y5,y6	1	2	3	6	3	2	17	17	1	2	3	6	3	2
	NatC	ALG2	YGL065C	-	M	I	MIEKDKR	1	7	7	0	0	0	0	0	-							0	0	0	0	0	-	0	P43636	Mannosyltransferase in the N-linked glycosylation pathway	0	AcD3C13	y1,y2,y3,y4,y5	2	2	1	4	1	0	10
	NatC	HOT13	YKL084W	-	M	I	MIETAIYGKTVDDQSR	1	16	16	0.5	-	-	-	0	-							0.5	-	-	-	0	-	0.5	P36078	Zinc-binding mitochondrial intermembrane space (IMS) protein	0	AcD3C13	y1,y5	2	0	0	0	1	0	3
	NatC	HUB1	YNR032C-A	-	M	I	MIEVVVNDR	1	9	9	0	0.5	0	0	0	0							0	0.5	0	0	0	0	0.5	Q6Q546	Ubiquitin-like protein modifier	0	AcD3C13	y1,y2,y3,y4,y5,y6	26	14	47	35	39	28	189	189	1.85714	1	3.35714	2.5	2.78571	2
	NatC	YBR056W	YBR056W	-	M	I	MIGSLR	1	6	6	-	97.5	100	-	100	-							-	0	2.5	-	2.5	-	2.5	P38081	Putative glycoside hydrolase of the mitochondrial intermembrane space	0	Ace	y2,y3,y5	0	1	1	0	2	0	4
	NatC	INP53	YOR109W	-	M	I	MIIFVSEEPER	1	11	11	0	0	-	0	0	0							0	0	-	0	0	0	0	Q12271	Polyphosphatidylinositol phosphatase	0	AcD3C13	y1,y2,y4,y5,y6	1	2	0	4	2	1	10
	NatC	SEC22	YLR268W	-	M	I	MIKSTLIYR	1	9	9	0	1.3	0	0	0	0							0	1.3	0	0	0	0	1.3	P22214	R-SNARE protein	0	AcD3C13	y1,y2,y3,y4,y5,y6	2	3	3	4	2	2	16	16	1	1.5	1.5	2	1	1
	NatC	YAL026C-A	YAL026C-A	-	M	I	MILLKR	1	6	6	-	-	-	9.6	-	-							-	-	-	0	-	-	0	A0A023PXH4	Dubious open reading frame	Q06524 (1-6)	AcD3C13,Ace	y4	0	0	0	4	0	0	4
	NatC	PCD1	YLR151C	-	M	I	MILSQR	1	6	6	-	-	-	31.4	34.8	25							-	-	-	6.4	9.8	0	9.8	Q12524	8-oxo-dGTP diphosphatase	0	Ace,AcD3C13	y4,y5,y6	0	0	0	4	2	1	7
	NatC	RTT101	YJL047C	-	M	I	MINESVSKR	1	9	9	2.8	6.1	26.8	23.3	12.3	12.8							0	3.3	24	20.5	9.5	10	24	P47050	Cullin subunit of a Roc1p-dependent E3 ubiquitin ligase complex	0	AcD3C13,Ace	y1,y2,y3,y4,y5,y6	1	1	2	4	2	1	11	11	1	1	2	4	2	1
	NatC	VFA1	YER128W	-	M	I	MINEYVAR	1	8	8	0	1.4	0	0	0	0							0	1.4	0	0	0	0	1.4	P40080	Protein that interacts with Vps4p and has a role in vacuolar sorting	0	AcD3C13	y1,y2,y3,y4,y5,y6	3	2	2	3	2	1	13	13	3	2	2	3	2	1
	NatC	POP6	YGR030C	-	M	I	MINGVYYNEISR	1	12	12	-	0	0	-	0	-							-	0	0	-	0	-	0	P53218	Subunit of both RNase MRP and nuclear RNase P	0	AcD3C13	y2,y3,y5	0	1	1	0	1	0	3
	NatC	NBL1	YHR199C-A	-	M	I	MIPALTPEER	1	10	10	-	34.3	35.1	-	30.5	29.4							-	4.9	5.7	-	1.1	0	5.7	Q3E7Y6	Subunit of the conserved chromosomal passenger complex (CPC)	0	AcD3C13,Ace	y2,y3,y5,y6	0	1	2	0	1	1	5
	NatC	YCR043C	YCR043C	-	M	I	MIPAPLDASLLR	1	12	12	0	0.8	-	0	0	0							0	0.8	-	0	0	0	0.8	P25361	Putative protein of unknown function	0	AcD3C13	y1,y2,y4,y5,y6	2	2	0	4	1	2	11
	NatC	COQ11	YLR290C	-	M	I	MIPKLIVFGGNGFLGKR	1	17	17	-	-	-	-	0	-							-	-	-	-	0	-	0	Q05892	Putative oxidoreductase, subunit of Coenzyme Q biosynthetic complexes	0	AcD3C13	y5	0	0	0	0	1	0	1
	NatC	GRX6	YDL010W	-	M	I	MIPSNKR	1	7	7	0	-	-	-	0	0							0	-	-	-	0	0	0	Q12438	Cis-golgi localized monothiol glutaredoxin, binds Fe-S cluster	0	AcD3C13	y1,y5,y6	1	0	0	0	1	1	3
	NatC	LRG1	YDL240W	-	M	I	MIQNSAGYR	1	9	9	100	100	-	100	100	100							0	0	-	0	0	0	0	P35688	GTPase-activating protein (GAP)	0	Ace	y1,y2,y4,y5,y6	1	1	0	3	2	1	8
	NatC	NDC1	YML031W	-	M	I	MIQTPR	1	6	6	-	-	0	0	-	0							-	-	0	0	-	0	0	P32500	Subunit of the transmembrane ring of the nuclear pore complex (NPC)	0	AcD3C13	y3,y4,y6	0	0	1	3	0	2	6
	NatC	SLY41	YOR307C	-	M	I	MIQTQSTAIKR	1	11	11	96.9	-	-	-	-	-							0	-	-	-	-	-	0	P22215	Protein involved in ER-to-Golgi transport	0	Ace	y1	1	0	0	0	0	0	1
	NatC	ACM1	YPL267W	-	M	I	MISPSKKR	1	8	8	86.3	-	-	-	94.4	98.2							0	-	-	-	8.1	11.9	11.9	Q08981	Pseudosubstrate inhibitor of the APC/C	0	Ace	y1,y5,y6	1	0	0	0	1	1	3
	NatC	ZRC1	YMR243C	-	M	I	MITGKELR	1	8	8	0	0	0	0	0	0							0	0	0	0	0	0	0	P20107	Vacuolar membrane zinc transporter	0	AcD3C13	y1,y2,y3,y4,y5,y6	3	3	2	3	1	1	13	13	3	3	2	3	1	1
	NatC	YPR097W	YPR097W	-	M	I	MITQDTPALNPTEEHYLKR	1	19	19	-	-	0	-	-	0							-	-	0	-	-	0	0	Q06839	Protein that contains a PX domain and binds phosphoinositides	0	AcD3C13	y3,y6	0	0	1	0	0	1	2
	NatC	HRT3	YLR097C	-	M	I	MIVDYEKDPR	1	10	10	0	0	0	0	0	0							0	0	0	0	0	0	0	Q12347	Putative SCF-ubiquitin ligase F-box protein	0	AcD3C13	y1,y2,y3,y4,y5,y6	1	2	2	3	2	1	11	11	1	2	2	3	2	1
	NatC	SRY1	YKL218C	-	M	I	MIVPTYGDVLDASNR	1	15	15	3.4	2.9	6.3	9.4	9.6	8.3							0.5	0	3.4	6.5	6.7	5.4	6.7	P36007	3-hydroxyaspartate dehydratase	0	AcD3C13	y1,y2,y3,y4,y5,y6	1	3	2	4	1	2	13	13	1	3	2	4	1	2
	NatC	RPB10	YOR210W	-	M	I	MIVPVR	1	6	6	0	0.1	-	0	0	0							0	0.1	-	0	0	0	0.1	P22139	RNA polymerase subunit ABC10-beta	0	AcD3C13	y1,y2,y4,y5,y6	2	3	0	3	1	1	10
	NatC	SSC1	YJR045C	-	M	L	MLAAKNILNR	1	10	10	100	100	N.D.	100	100	100							0	0	-	0	0	0	0	P0CS90	Hsp70 family ATPase	0	Ace	y1,y2,y3,y4,y5,y6	1	1	1	3	2	2	10	10	1	1	1	3	2	2
	NatC	YHB1	YGR234W	-	M	L	MLAEKTR	1	7	7	0	1.5	0	2.7	2.1	2.8							0	1.5	0	2.7	2.1	2.8	2.8	P39676	Nitric oxide oxidoreductase	0	AcD3C13	y1,y2,y3,y4,y5,y6	12	16	12	26	18	14	98	98	1	1.33333	1	2.16667	1.5	1.16667
	NatC	YKL151C	YKL151C	-	M	L	MLAELSHR	1	8	8	-	-	-	-	-	0							-	-	-	-	-	0	0	P36059	NADHX dehydratase	0	AcD3C13	y6	0	0	0	0	0	3	3
	NatC	NCE102	YPR149W	-	M	L	MLALADNILR	1	10	10	-	0	-	-	0	-							-	0	-	-	0	-	0	Q12207	Protein of unknown function	0	AcD3C13	y2,y5	0	1	0	0	1	0	2
	NatC	PRP19	YLL036C	-	M	L	MLCAISGKVPR	1	11	11	76.4	88	88.1	88.9	91.1	89.1							0	11.6	11.7	12.5	14.7	12.7	14.7	P32523	Splicing factor associated with the spliceosome	0	Ace	y1,y2,y3,y4,y5,y6	2	2	1	4	2	1	12	12	2	2	1	4	2	1
	NatC	SES1	YDR023W	-	M	L	MLDINQFIEDKGGNPELIR	1	19	19	0	0	0	0	0	0							0	0	0	0	0	0	0	P07284	Cytosolic seryl-tRNA synthetase	0	AcD3C13	y1,y2,y3,y4,y5,y6	9	7	6	8	16	8	54	54	1.5	1.16667	1	1.33333	2.66667	1.33333
	NatC	UME6	YDR207C	-	M	L	MLDKAR	1	6	6	-	-	-	-	2.3	-							-	-	-	-	0	-	0	P39001	Rpd3L histone deacetylase complex subunit	0	AcD3C13	y5	0	0	0	0	1	0	1
	NatC	POL30	YBR088C	-	M	L	MLEAKFEEASLFKR	1	14	14	0	N.D.	-	0	0	N.D.							0	-	-	0	0	-	0	P15873	Proliferating cell nuclear antigen (PCNA)	0	AcD3C13	y1,y2,y4,y5,y6	2	2	0	4	6	1	15
	NatC	UBX7	YBR273C	-	M	L	MLEALFR	1	7	7	0	-	-	0	0	0							0	-	-	0	0	0	0	P38349	UBX (ubiquitin regulatory X) domain-containing protein	0	AcD3C13	y1,y4,y5,y6	1	0	0	3	1	1	6
	NatC	VPS13	YLL040C	-	M	L	MLESLAANLLNR	1	12	12	0	0	-	0	0	0							0	0	-	0	0	0	0	Q07878	Protein involved in prospore membrane morphogenesis	0	AcD3C13	y1,y2,y4,y5,y6	3	1	0	4	1	2	11
	NatC	NIC96	YFR002W	-	M	L	MLETLR	1	6	6	3.8	14.3	-	16.2	17.1	20.6							0	10.5	-	12.4	13.3	16.8	16.8	P34077	Linker nucleoporin component of the nuclear pore complex (NPC)	0	AcD3C13,Ace	y1,y2,y4,y5,y6	1	3	0	4	4	3	15
	NatC	GDH2	YDL215C	-	M	L	MLFDNKNR	1	8	8	0	1.4	0	0	2.3	2.7							0	1.4	0	0	2.3	2.7	2.7	P33327	NAD(+)-dependent glutamate dehydrogenase	0	AcD3C13	y1,y2,y3,y4,y5,y6	4	5	7	9	4	2	31	31	2	2.5	3.5	4.5	2	1
	NatC	YGR130C	YGR130C	-	M	L	MLFNINR	1	7	7	1.3	0.5	0	0	0	0							1.3	0.5	0	0	0	0	1.3	P53278	Component of the eisosome with unknown function	0	AcD3C13	y1,y2,y3,y4,y5,y6	1	1	1	5	3	4	15	15	1	1	1	5	3	4
	NatC	LST4	YKL176C	-	M	L	MLGNLLR	1	7	7	100	100	-	100	100	-							0	0	-	0	0	-	0	P34239	Subunit of the Lst4p-Lst7p GTPase activating protein complex for Gtr2p	0	Ace	y1,y2,y4,y5	1	1	0	4	2	0	8
	NatC	YND1	YER005W	-	M	L	MLIENTNDR	1	9	9	0	0	0	0	0	0							0	0	0	0	0	0	0	P40009	Apyrase with wide substrate specificity	0	AcD3C13	y1,y2,y3,y4,y5,y6	1	2	1	3	1	1	9	9	1	2	1	3	1	1
	NatC	YDL086W	YDL086W	-	M	L	MLITETFHDVQTSYGTTLR	1	19	19	0	-	-	-	0	0							0	-	-	-	0	0	0	Q07505	Putative carboxymethylenebutenolidase	0	AcD3C13	y1,y5,y6	1	0	0	0	1	1	3
	NatC	EMC2	YJR088C	-	M	L	MLKDLVR	1	7	7	0	0	-	0	0	0							0	0	-	0	0	0	0	P47133	Member of conserved ER transmembrane complex	0	AcD3C13	y1,y2,y4,y5,y6	5	3	0	6	2	1	17
	NatC	AVO2	YMR068W	-	M	L	MLKEPSVR	1	8	8	-	-	0	-	0	-							-	-	0	-	0	-	0	Q04749	Component of a complex containing the Tor2p kinase and other proteins	0	AcD3C13	y3,y5	0	0	1	0	1	0	2
	NatC	BEM1	YBR200W	-	M	L	MLKNFKLSKR	1	10	10	100	100	-	100	100	100							0	0	-	0	0	0	0	P29366	Protein containing SH3-domains	0	Ace	y1,y2,y4,y5,y6	1	2	0	4	2	1	10
	NatC	MNT3	YIL014W	-	M	L	MLKSLKSR	1	8	8	-	0	-	0	0	0							-	0	-	0	0	0	0	P40549	Alpha-1,3-mannosyltransferase	0	AcD3C13	y2,y4,y5,y6	0	2	0	3	2	1	8
	NatC	YGK3	YOL128C	-	M	L	MLKVNNVFGSNPNR	1	14	14	-	-	-	-	-	100							-	-	-	-	-	0	0	Q12222	Protein kinase related to mammalian GSK-3 glycogen synthase kinases	0	Ace	y6	0	0	0	0	0	1	1
	NatC	JAC1	YGL018C	-	-	L	MLKYLVQR	1	8	8	N.D.	-	-	-	-	-							-	-	-	-	-	-	0	P53193	Specialized J-protein that functions in Fe-S cluster biogenesis	0	Ace	y1	1	0	0	0	0	0	1
	NatC	HEM14	YER014W	-	M	L	MLLPLTKLKPR	1	11	11	0	-	-	-	0	0							0	-	-	-	0	0	0	P40012	Protoporphyrinogen oxidase	0	AcD3C13	y1,y5,y6	1	0	0	0	1	1	3
	NatC	MNN2	YBR015C	-	M	L	MLLTKR	1	6	6	-	0	0	0	-	-							-	0	0	0	-	-	0	P38069	Alpha-1,2-mannosyltransferase	0	AcD3C13	y2,y3,y4	0	1	1	3	0	0	5
	NatC	TFB3	YDR460W	-	M	L	MLMDEYEENKDMCPICKTDR	1	20	20	-	0	-	0	0	-							-	0	-	0	0	-	0	Q03290	Subunit of TFIIH and nucleotide excision repair factor 3 complexes	0	AcD3C13	y2,y4,y5	0	2	0	4	1	0	7
	NatC	RPS10A	YOR293W	-	M	L	MLMPKEDR	1	8	8	0	0.4	0	0	0	0							0	0.4	0	0	0	0	0.4	Q08745	Protein component of the small (40S) ribosomal subunit	0	AcD3C13	y1,y2,y3,y4,y5,y6	57	43	12	13	31	20	176	176	4.75	3.58333	1	1.08333	2.58333	1.66667
	NatC	RPS10B	YMR230W	-	M	L	MLMPKQER	1	8	8	0	0.7	0	0	0	0							0	0.7	0	0	0	0	0.7	P46784	Protein component of the small (40S) ribosomal subunit	0	AcD3C13	y1,y2,y3,y4,y5,y6	41	14	7	13	8	8	91	91	5.85714	2	1	1.85714	1.14286	1.14286
	NatC	HUL5	YGL141W	-	M	L	MLNFTGQTR	1	9	9	100	100	-	100	100	100							0	0	-	0	0	0	0	P53119	Multiubiquitin chain assembly factor (E4)	0	Ace	y1,y2,y4,y5,y6	2	2	0	4	2	2	12
	NatC	ADE5,7	YGL234W	-	M	L	MLNILVLGNGAR	1	12	12	0	1.3	-	0	0	0							0	1.3	-	0	0	0	1.3	P07244	Enzyme of the 'de novo' purine nucleotide biosynthetic pathway	0	AcD3C13	y1,y2,y4,y5,y6	4	1	0	4	1	2	12
	NatC	SDH2	YLL041C	-	M	L	MLNVLLR	1	7	7	-	-	-	100	100	-							-	-	-	0	0	-	0	P21801	Iron-sulfur protein subunit of succinate dehydrogenase	0	Ace	y4,y5	0	0	0	3	1	0	4
	NatC	RRD2	YPL152W	-	M	L	MLPEKR	1	6	6	-	-	0	0	-	-							-	-	0	0	-	-	0	Q12461	Peptidyl-prolyl cis/trans-isomerase	0	AcD3C13	y3,y4	0	0	2	3	0	0	5
	NatC	ETR1	YBR026C	-	M	L	MLPTFKR	1	7	7	-	100	-	100	100	100							-	0	-	0	0	0	0	P38071	2-enoyl thioester reductase	0	Ace	y2,y4,y5,y6	0	1	0	3	1	1	6
	NatC	TRM13	YOL125W	-	M	L	MLQDNNGPAVKR	1	12	12	0	1.1	0	0	0	0							0	1.1	0	0	0	0	1.1	Q12383	2'-O-methyltransferase	0	AcD3C13	y1,y2,y3,y4,y5,y6	1	1	1	3	1	1	8	8	1	1	1	3	1	1
	NatC	GLR1	YPL091W	-	M	L	MLSATKQTFR	1	10	10	100	100	-	100	100	100							0	0	-	0	0	0	0	P41921	Cytosolic and mitochondrial glutathione oxidoreductase	0	Ace	y1,y2,y4,y5,y6	2	1	0	5	1	1	10
	NatC	CDC39	YCR093W	-	M	L	MLSATYR	1	7	7	100	100	-	100	100	100							0	0	-	0	0	0	0	P25655	Component of the CCR4-NOT1 core complex	0	Ace	y1,y2,y4,y5,y6	1	1	0	3	1	1	7
	NatC	SKS1	YPL026C	-	M	L	MLSDCLLNNFR	1	11	11	-	-	-	-	0	-							-	-	-	-	0	-	0	Q12505	Putative serine/threonine protein kinase	0	AcD3C13	y5	0	0	0	0	1	0	1
	NatC	PDC2	YDR081C	-	M	L	MLSIQQR	1	7	7	12.7	28.3	-	35.4	30.5	29.4							0	15.6	-	22.7	17.8	16.7	22.7	P32896	Transcription factor for thiamine-regulated genes	0	AcD3C13,Ace	y1,y2,y4,y5,y6	2	2	0	4	2	2	12
	NatC	MSN4	YKL062W	-	M	L	MLVFGPNSSFVR	1	12	12	100	N.D.	-	-	100	100							0	-	-	-	0	0	0	P33749	Stress-responsive transcriptional activator	0	Ace	y1,y2,y5,y6	3	1	0	0	1	1	6
	NatC	POC4	YPL144W	-	M	L	MLVKTISR	1	8	8	0	0.3	0	0	0	0							0	0.3	0	0	0	0	0.3	Q12245	Component of a heterodimeric Poc4p-Irc25p chaperone	0	AcD3C13	y1,y2,y3,y4,y5,y6	4	3	1	3	4	2	17	17	4	3	1	3	4	2
	NatC	OCA4	YCR095C	-	M	L	MLVPPANFGIAEEGIYR	1	17	17	-	-	-	-	0	-							-	-	-	-	0	-	0	P25366	Cytoplasmic protein required for replication of Brome mosaic virus	0	AcD3C13	y5	0	0	0	0	1	0	1
	NatC	MRP17	YKL003C	-	M	L	MLYELIGLVR	1	10	10	0	-	-	0	0	-							0	-	-	0	0	-	0	P28778	Mitochondrial ribosomal protein of the small subunit	0	AcD3C13	y1,y4,y5	2	0	0	3	1	0	6
	Other	NTR2	YKR022C	-	M	A	MAIKKR	1	6	6	-	0	-	-	0	0							-	0	-	-	0	0	0	P36118	Essential protein that forms a dimer with Ntr1p	0	AcD3C13	y2,y5,y6	0	1	0	0	1	1	3
	Other	GRX7	YBR014C	-	M	A	MAIVINKR	1	8	8	-	0	-	0	0	0							-	0	-	0	0	0	0	P38068	Cis-golgi localized monothiol glutaredoxin	0	AcD3C13	y2,y4,y5,y6	0	1	0	3	1	2	7
	Other	ENO1	YGR254W	-	M	A	MAVSKVYAR	1	9	9	-	0.3	0	0	0	0							-	0.3	0	0	0	0	0.3	P00924	Enolase I, a phosphopyruvate hydratase	P00925 (1-9)	AcD3C13	y2,y3,y4,y5,y6	0	2	2	4	3	1	12
	Other	MPO1	YGL010W	-	M	G	MGEGLLDLR	1	9	9	-	-	0	-	-	-							-	-	0	-	-	-	0	P25338	Protein involved in metabolism of phytosphingosine	0	AcD3C13	y3	0	0	1	0	0	0	1
	Other	DCS2	YOR173W	-	M	G	MGSQDLASLIGR	1	12	12	-	-	-	2.9	3.8	1.2							-	-	-	1.7	2.6	0	2.6	Q12123	m(7)GpppX pyrophosphatase regulator	0	AcD3C13	y4,y5,y6	0	0	0	3	1	1	5
	Other	FBA1	YKL060C	-	M	G	MGVEQILKR	1	9	9	26.2	12.2	-	7.7	7.2	8.3							19	5	-	0.5	0	1.1	19	P14540	Fructose 1,6-bisphosphate aldolase	0	AcD3C13	y1,y2,y4,y5,y6	1	2	0	5	1	2	11
	Other	NOP10	YHR072W-A	-	M	H	MHLMYTLGPDGKR	1	13	13	0	-	0	-	0	0							0	-	0	-	0	0	0	Q6Q547	Subunit of box H/ACA snoRNP complex	0	AcD3C13	y1,y3,y5,y6	3	0	1	0	1	2	7
	Other	ERV1	YGR029W	-	M	K	MKAIDKMTDNPPQEGLSGR	1	19	19	0	0	0	0	0	0							0	0	0	0	0	0	0	P27882	Flavin-linked sulfhydryl oxidase of the mitochondrial IMS	0	AcD3C13	y1,y2,y3,y4,y5,y6	2	3	1	5	5	2	18	18	2	3	1	5	5	2
	Other	TRM8	YDL201W	-	M	K	MKAKPLSQDPGSKR	1	14	14	1.6	2.7	3	3.1	2.6	3.7							0	1.1	1.4	1.5	1	2.1	2.1	Q12009	Noncatalytic subunit of a tRNA methyltransferase complex	0	AcD3C13	y1,y2,y3,y4,y5,y6	4	4	2	5	2	3	20	20	2	2	1	2.5	1	1.5
	Other	YNL115C	YNL115C	-	M	K	MKANGLDNDPAR	1	12	12	2.2	2.9	3.1	2.8	4.2	3.5							0	0.7	0.9	0.6	2	1.3	2	P53925	Putative protein of unknown function	0	AcD3C13	y1,y2,y3,y4,y5,y6	1	2	3	4	3	2	15	15	1	2	3	4	3	2
	Other	SHH3	YMR118C	-	M	K	MKATIQR	1	7	7	-	30.2	-	-	14.6	-							-	15.6	-	-	0	-	15.6	Q04487	Putative mitochondrial inner membrane protein of unknown function	0	AcD3C13	y2,y5	0	1	0	0	1	0	2
	Other	RSF1	YMR030W	-	M	K	MKDLNPEMGKFATTKGPPQDNR	1	22	22	-	-	-	-	0	-							-	-	-	-	0	-	0	Q05043	Protein required for respiratory growth	0	AcD3C13	y5	0	0	0	0	1	0	1
	Other	YPL077C	YPL077C	-	M	K	MKDLQKKSSVR	1	11	11	0	-	-	-	-	-							0	-	-	-	-	-	0	Q02831	Putative protein of unknown function	0	AcD3C13	y1	1	0	0	0	0	0	1
	Other	RPO31	YOR116C	-	M	K	MKEVVVSETPKR	1	12	12	0	0	-	0	0	0							0	0	-	0	0	0	0	P04051	RNA polymerase III largest subunit C160	0	AcD3C13	y1,y2,y4,y5,y6	2	1	0	4	1	1	9
	Other	YDR089W	YDR089W	-	M	K	MKFEDR	1	6	6	-	0	-	-	0	0							-	0	-	-	0	0	0	P38966	Protein of unknown function	0	AcD3C13	y2,y5,y6	0	1	0	0	1	1	3
	Other	PHO81	YGR233C	-	M	K	MKFGKYLEAR	1	10	10	0	0	0	0	0	0							0	0	0	0	0	0	0	P17442	Cyclin-dependent kinase (CDK) inhibitor	0	AcD3C13	y1,y2,y3,y4,y5,y6	1	1	1	4	2	1	10	10	1	1	1	4	2	1
	Other	MAF1	YDR005C	-	M	K	MKFIDELDIER	1	11	11	-	0	0	0	0	-							-	0	0	0	0	-	0	P41910	Highly conserved negative regulator of RNA polymerase III	0	AcD3C13	y2,y3,y4,y5	0	2	2	4	1	0	9
	Other	PSA1	YDL055C	-	M	K	MKGLILVGGYGTR	1	13	13	0	0	0	0	0	0							0	0	0	0	0	0	0	P41940	GDP-mannose pyrophosphorylase (mannose-1-phosphate guanyltransferase)	0	AcD3C13	y1,y2,y3,y4,y5,y6	30	12	13	19	29	29	132	132	2.5	1	1.08333	1.58333	2.41667	2.41667
	Other	PBP1	YGR178C	-	M	K	MKGNFR	1	6	6	71.9	93.4	100	100	93.8	92							0	21.5	28.1	28.1	21.9	20.1	28.1	P53297	Component of glucose deprivation induced stress granules	0	Ace	y1,y2,y3,y4,y5,y6	2	1	2	3	1	1	10	10	2	1	2	3	1	1
	Other	YPL199C	YPL199C	-	M	K	MKGTGGVVVGTQNPVR	1	16	16	0	4.5	0	0	0	0							0	4.5	0	0	0	0	4.5	Q08954	Putative protein of unknown function	0	AcD3C13	y1,y2,y3,y4,y5,y6	1	2	2	3	1	1	10	10	1	2	2	3	1	1
	Other	VTS1	YOR359W	-	M	K	MKHPYEEFPTGSKSPYNMSR	1	20	20	0	-	-	-	-	-							0	-	-	-	-	-	0	Q08831	Flap-structured DNA-binding and RNA-binding protein	0	AcD3C13	y1	1	0	0	0	0	0	1
	Other	SOF1	YLL011W	-	M	K	MKIKTIKR	1	8	8	0	0	-	0	0	0							0	0	-	0	0	0	0	P33750	Protein required for biogenesis of 40S (small) ribosomal subunit	0	AcD3C13	y1,y2,y4,y5,y6	3	2	0	3	1	1	10
	Other	INP52	YNL106C	-	M	K	MKILLSKQQTR	1	11	11	0	-	0	0	0	-							0	-	0	0	0	-	0	P50942	Polyphosphatidylinositol phosphatase	0	AcD3C13	y1,y3,y4,y5	1	0	1	4	1	0	7
	Other	RCF2	YNR018W	-	M	K	MKILTQDEIEAHR	1	13	13	0	-	-	-	-	-							0	-	-	-	-	-	0	P53721	Cytochrome c oxidase subunit	0	AcD3C13	y1	1	0	0	0	0	0	1
	Other	RSM25	YIL093C	-	M	K	MKIQTNAVNVLQR	1	13	13	0	0	0	0	0	0							0	0	0	0	0	0	0	P40496	Mitochondrial ribosomal protein of the small subunit	0	AcD3C13	y1,y2,y3,y4,y5,y6	2	2	1	4	1	1	11	11	2	2	1	4	1	1
	Other	MET13	YGL125W	-	M	K	MKITEKLEQHR	1	11	11	-	-	-	-	-	0							-	-	-	-	-	0	0	P53128	Major isozyme of methylenetetrahydrofolate reductase	0	AcD3C13	y6	0	0	0	0	0	1	1
	Other	POF1	YCL047C	-	M	K	MKKTFEQFR	1	9	9	-	-	92.4	89.9	87.6	74.2							-	-	18.2	15.7	13.4	0	18.2	P25576	Nicotinamide mononucleotide-specific adenylyltransferase (NMNAT)	0	Ace	y3,y4,y5,y6	0	0	3	3	2	1	9
	Other	SEC27	YGL137W	-	M	K	MKLDIKKTFSNR	1	12	12	0	0	0	0	0	0							0	0	0	0	0	0	0	P41811	Essential beta'-coat protein of the COPI coatomer	0	AcD3C13	y1,y2,y3,y4,y5,y6	5	5	3	4	4	3	24	24	1.66667	1.66667	1	1.33333	1.33333	1
	Other	SPG1	YGR236C	-	M	K	MKLDSGIYSEAQR	1	13	13	0	0	0	0	0	-							0	0	0	0	0	-	0	P50088	Protein required for high temperature survival during stationary phase	0	AcD3C13	y1,y2,y3,y4,y5	1	1	14	11	2	0	29
	Other	PFF1	YBR074W	-	M	K	MKLKSVFR	1	8	8	0	-	-	-	2.3	-							0	-	-	-	2.3	-	2.3	P38244	Multi-spanning vacuolar membrane protease	0	AcD3C13	y1,y5	1	0	0	0	1	0	2
	Other	TFC8	YPL007C	-	M	K	MKLLKDLLVDR	1	11	11	0	0	0	-	0	0							0	0	0	-	0	0	0	Q12308	Subunit of RNA polymerase III transcription initiation factor complex	0	AcD3C13	y1,y2,y3,y5,y6	1	1	1	0	2	1	6
	Other	RPS6A	YPL090C	-	M	K	MKLNISYPVNGSQKTFEIDDEHR	1	23	23	0	2.2	0	0	0	11							0	2.2	0	0	0	11	11	P0CX37	Protein component of the small (40S) ribosomal subunit	P0CX38 (1-23)	AcD3C13	y1,y2,y3,y4,y5,y6	5	2	2	4	2	3	18	18	2.5	1	1	2	1	1.5
	Other	GON7	YJL184W	-	M	K	MKLPVAQYSAPDGVEKSFAPIR	1	22	22	-	2.4	-	-	-	-							-	0	-	-	-	-	0	P46984	Component of the EKC/KEOPS protein complex	0	AcD3C13	y2	0	1	0	0	0	0	1
	Other	COP1	YDL145C	-	M	K	MKMLTKFESKSTR	1	13	13	0	1.4	0	0	0	0							0	1.4	0	0	0	0	1.4	P53622	Alpha subunit of COPI vesicle coatomer complex	0	AcD3C13	y1,y2,y3,y4,y5,y6	7	3	2	4	1	1	18	18	7	3	2	4	1	1
	Other	PEX10	YDR265W	-	M	K	MKNDNKLQKEALMR	1	14	14	-	-	-	-	0	-							-	-	-	-	0	-	0	Q05568	Peroxisomal membrane E3 ubiquitin ligase	0	AcD3C13	y5	0	0	0	0	1	0	1
	Other	YDL199C	YDL199C	-	M	K	MKPPLNMSR	1	9	9	0	1.2	-	0	0	0							0	1.2	-	0	0	0	1.2	Q12407	Putative transporter	0	AcD3C13	y1,y2,y4,y5,y6	2	3	0	4	1	1	11
	Other	SNF4	YGL115W	-	M	K	MKPTQDSQEKVSIEQQLAVESIR	1	23	23	-	-	-	-	0	-							-	-	-	-	0	-	0	P12904	Activating gamma subunit of the AMP-activated Snf1p kinase complex	0	AcD3C13	y5	0	0	0	0	1	0	1
	Other	ERV2	YPR037C	-	M	K	MKQIVKR	1	7	7	0	0.2	0	0	0	0							0	0.2	0	0	0	0	0.2	Q12284	Flavin-linked sulfhydryl oxidase localized to the ER lumen	0	AcD3C13	y1,y2,y3,y4,y5,y6	5	2	1	4	3	4	19	19	5	2	1	4	3	4
	Other	TOM70	YNL121C	-	M	K	MKSFITR	1	7	7	18	46.7	45.6	49.8	55.9	56.1							0	28.7	27.6	31.8	37.9	38.1	38.1	P07213	Component of the TOM (translocase of outer membrane) complex	0	Ace,AcD3C13	y1,y2,y3,y4,y5,y6	6	4	1	5	2	4	22	22	6	4	1	5	2	4
	Other	EGO4	YNR034W-A	-	M	K	MKSSIPITEVLPR	1	13	13	1.9	4.5	13	15.6	13.9	19.1							0	2.6	11.1	13.7	12	17.2	17.2	Q3E841	Protein of unknown function	0	Ace,AcD3C13	y1,y2,y3,y4,y5,y6	14	58	120	75	49	37	353	353	1	4.14286	8.57143	5.35714	3.5	2.64286
	Other	ATG8	YBL078C	-	M	K	MKSTFKSEYPFEKR	1	14	14	25.9	27.6	64.6	62.6	44	38							0	1.7	38.7	36.7	18.1	12.1	38.7	P38182	Component of autophagosomes and Cvt vesicles	0	Ace,AcD3C13	y1,y2,y3,y4,y5,y6	3	5	6	6	3	3	26	26	1	1.66667	2	2	1	1
	Other	CTO1	YCR015C	-	M	K	MKTIIISDFDETITR	1	15	15	-	N.D.	0	0	0	-							-	-	0	0	0	-	0	P25616	Protein required for cold tolerance	0	AcD3C13	y2,y3,y4,y5	0	1	1	3	2	0	7
	Other	SCM3	YDL139C	-	M	K	MKTNKKISKR	1	10	10	100	100	100	-	100	-							0	0	0	-	0	-	0	Q12334	Nonhistone component of centromeric chromatin	0	Ace	y1,y2,y3,y5	1	1	2	0	1	0	5
	Other	CHM7	YJL049W	-	M	K	MKVDLPESR	1	9	9	0	0.5	-	-	0	-							0	0.5	-	-	0	-	0.5	P47048	Yeast homolog of human CHMP7, localizes to the endoplasmic reticulum	0	AcD3C13	y1,y2,y5	1	1	0	0	1	0	3
	Other	PCM1	YEL058W	-	M	K	MKVDYEQLCKLYDDTCR	1	17	17	2	0	0	-	0	-							2	0	0	-	0	-	2	P38628	Essential N-acetylglucosamine-phosphate mutase	0	AcD3C13	y1,y2,y3,y5	1	2	1	0	1	0	5
	Other	RPL24A	YGL031C	-	M	K	MKVEIDSFSGAKIYPGR	1	17	17	0	1	0	0	0	0							0	1	0	0	0	0	1	P04449	Ribosomal 60S subunit protein L24A	0	AcD3C13	y1,y2,y3,y4,y5,y6	3	5	5	9	3	2	27	27	1.5	2.5	2.5	4.5	1.5	1
	Other	YJR142W	YJR142W	-	M	K	MKVEKSSKGLEVLVR	1	15	15	-	0.7	0	0	0	-							-	0.7	0	0	0	-	0.7	P47173	8-oxo-dGTP diphosphatase of the Nudix hydrolase family	0	AcD3C13	y2,y3,y4,y5	0	2	3	4	2	0	11
	Other	RPL24B	YGR148C	-	M	K	MKVEVDSFSGAKIYPGR	1	17	17	0	N.D.	0	0	0	0							0	-	0	0	0	0	0	P24000	Ribosomal 60S subunit protein L24B	0	AcD3C13	y1,y2,y3,y4,y5,y6	10	3	5	6	7	2	33	33	5	1.5	2.5	3	3.5	1
	Other	CDD1	YLR245C	-	M	K	MKVGGIEDR	1	9	9	0	0.4	0	0	0	0							0	0.4	0	0	0	0	0.4	Q06549	Cytidine deaminase	0	AcD3C13	y1,y2,y3,y4,y5,y6	4	3	5	4	4	1	21	21	4	3	5	4	4	1
	Other	LOT6	YLR011W	-	M	K	MKVGIIMGSVR	1	11	11	0.2	0.8	0	0	0	0							0.2	0.8	0	0	0	0	0.8	Q07923	FMN-dependent NAD(P)H:quinone reductase	0	AcD3C13	y1,y2,y3,y4,y5,y6	5	4	1	6	1	3	20	20	5	4	1	6	1	3
	Other	PDR3	YBL005W	-	M	K	MKVKKSTR	1	8	8	-	0	-	-	-	-							-	0	-	-	-	-	0	P33200	Transcriptional activator of the pleiotropic drug resistance network	0	AcD3C13	y2	0	1	0	0	0	0	1
	Other	RPC17	YJL011C	-	M	K	MKVLEER	1	7	7	0	0	0	0	0	0							0	0	0	0	0	0	0	P47076	RNA polymerase III subunit C17	0	AcD3C13	y1,y2,y3,y4,y5,y6	4	3	4	4	3	3	21	21	1.33333	1	1.33333	1.33333	1	1
	Other	STE12	YHR084W	-	M	K	MKVQITNSR	1	9	9	0	0.4	0	-	0	0							0	0.4	0	-	0	0	0.4	P13574	Transcription factor that is activated by a MAPK signaling cascade	0	AcD3C13	y1,y2,y3,y5,y6	2	1	1	0	1	1	6
	Other	YJL068C	YJL068C	-	M	K	MKVVKEFSVCGGR	1	13	13	0	1.1	0	0	0	0							0	1.1	0	0	0	0	1.1	P40363	Esterase that can function as an S-formylglutathione hydrolase	0	AcD3C13	y1,y2,y3,y4,y5,y6	3	5	4	7	2	2	23	23	1.5	2.5	2	3.5	1	1
	Other	RPL9B	YNL067W	-	M	K	MKYIQTEQQIEIPEGVTVSIKSR	1	23	23	0	-	-	-	-	-							0	-	-	-	-	-	0	P51401	Ribosomal 60S subunit protein L9B	0	AcD3C13	y1	1	0	0	0	0	0	1
	Other	RPL9A	YGL147C	-	M	K	MKYIQTEQQIEVPEGVTVSIKSR	1	23	23	0	-	-	-	0	-							0	-	-	-	0	-	0	P05738	Ribosomal 60S subunit protein L9A	0	AcD3C13	y1,y5	3	0	0	0	1	0	4
	Other	ANP1	YEL036C	-	M	K	MKYNNR	1	6	6	-	-	0	-	-	-							-	-	0	-	-	-	0	P32629	Subunit of the alpha-1,6 mannosyltransferase complex	0	AcD3C13	y3	0	0	1	0	0	0	1
	Other	XBP1	YIL101C	-	M	K	MKYPAFSINSDTVHLTDNPLDDYQR	1	25	25	-	-	-	0	-	-							-	-	-	0	-	-	0	P40489	Transcriptional repressor	0	AcD3C13	y4	0	0	0	4	0	0	4
	Other	LIN1	YHR156C	-	M	K	MKYTQYPNSSKLKR	1	14	14	-	-	-	-	N.D.	-							-	-	-	-	-	-	0	P38852	Non-essential component of U5 snRNP	0	AcD3C13	y5	0	0	0	0	1	0	1
	Other	ERB1	YMR049C	-	M	M	MMAKNNKTTEAKMSKKR	1	17	17	-	-	-	85.6	-	-							-	-	-	0	-	-	0	Q04660	Constituent of 66S pre-ribosomal particles	0	Ace	y4	0	0	0	4	0	0	4
	Other	RUP1	YOR138C	-	M	M	MMDNQAVKSLLEMGIPHEVAVDALQR	1	26	26	-	-	-	-	-	0							-	-	-	-	-	0	0	Q12242	Protein that regulates ubiquitination of Rsp5p	0	AcD3C13	y6	0	0	0	0	0	1	1
	Other	LOT5	YKL183W	-	M	M	MMKKKPKCQIAR	1	12	12	-	68	59.5	-	63.7	-							-	8.5	0	-	4.2	-	8.5	P34234	Protein of unknown function	0	Ace,AcD3C13	y2,y3,y5	0	1	2	0	2	0	5
	Other	RTG3	YBL103C	-	M	M	MMNNNESEAENQR	1	13	13	26.2	-	-	-	-	-							0	-	-	-	-	-	0	P38165	bHLH/Zip transcription factor for retrograde (RTG) and TOR pathways	0	AcD3C13,Ace	y1	2	0	0	0	0	0	2
	Other	URE2	YNL229C	-	M	M	MMNNNGNQVSNLSNALR	1	17	17	94	100	100	100	100	100							0	6	6	6	6	6	6	P23202	Nitrogen catabolite repression transcriptional regulator	0	Ace	y1,y2,y3,y4,y5,y6	8	9	3	9	7	7	43	43	2.66667	3	1	3	2.33333	2.33333
	Other	UFE1	YOR075W	-	M	M	MMSDLTPIFR	1	10	10	0	-	-	-	-	-							0	-	-	-	-	-	0	P41834	t-SNARE protein required for retrograde vesicular traffic	0	AcD3C13	y1	1	0	0	0	0	0	1
	Other	TAF2	YCR042C	-	M	M	MMSFSKNATPR	1	11	11	-	-	-	-	100	-							-	-	-	-	0	-	0	P23255	TFIID subunit (150 kDa)	0	Ace	y5	0	0	0	0	1	0	1
	Other	NGR1	YBR212W	-	M	M	MMSNVANASQR	1	11	11	99.5	100	100	100	95	96.6							4.5	5	5	5	0	1.6	5	P32831	RNA binding protein that negatively regulates growth rate	0	Ace	y1,y2,y3,y4,y5,y6	6	3	5	7	3	3	27	27	2	1	1.66667	2.33333	1	1
	Other	HYP2	YEL034W	-	M	S	MSDEEHTFETADAGSSATYPMQCSALR	1	27	27	-	-	100	-	-	-							-	-	0	-	-	-	0	P23301	Translation elongation factor eIF-5A	0	Ace	y3	0	0	1	0	0	0	1
	Other	SFT2	YBL102W	-	M	S	MSEEPPSDQVNSLR	1	14	14	-	-	24.4	-	-	-							-	-	0	-	-	-	0	P38166	Tetra-spanning membrane protein found mostly in the late Golgi	0	AcD3C13	y3	0	0	1	0	0	0	1
	Other	PDC1	YLR044C	-	M	S	MSEITLGKYLFER	1	13	13	-	-	-	4	-	-							-	-	-	0	-	-	0	P06169	Major of three pyruvate decarboxylase isozymes	P16467 (1-13)^AP26263 (1-13)	AcD3C13	y4	0	0	0	3	0	0	3
	Other	RPS14A	YCR031C	-	M	S	MSNVVQAR	1	8	8	89.7	-	-	-	-	-							0	-	-	-	-	-	0	P06367	Protein component of the small (40S) ribosomal subunit	0	Ace	y1	1	0	0	0	0	0	1
	Other	POR1	YNL055C	-	M	S	MSPPVYSDISR	1	11	11	-	-	0	-	-	-							-	-	0	-	-	-	0	P04840	Mitochondrial porin (voltage-dependent anion channel)	0	AcD3C13	y3	0	0	1	0	0	0	1
	Other	CPR1	YDR155C	-	M	S	MSQVYFDVEADGQPIGR	1	17	17	N.D.	2.7	-	2.4	0	0							-	2.7	-	2.4	0	0	2.7	P14832	Cytoplasmic peptidyl-prolyl cis-trans isomerase (cyclophilin)	0	AcD3C13	y1,y2,y4,y5,y6	1	1	0	3	1	1	7
	Other	KAP95	YLR347C	-	M	S	MSTAEFAQLLENSILSPDQNIR	1	22	22	-	-	-	-	N.D.	9.6							-	-	-	-	-	0	0	Q06142	Karyopherin beta	0	AcD3C13	y5	0	0	0	0	1	0	1
	Other	YTM1	YOR272W	-	M	T	MTEDKSQVKIR	1	11	11	1.8	-	-	-	-	-							0	-	-	-	-	-	0	Q12024	Constituent of 66S pre-ribosomal particles	0	AcD3C13	y1	1	0	0	0	0	0	1
	Other	GLY1	YEL046C	-	M	T	MTEFELPPKYITAANDLR	1	18	18	0	-	-	-	-	-							0	-	-	-	-	-	0	P37303	Threonine aldolase	0	AcD3C13	y1	1	0	0	0	0	0	1
	Other	IFA38	YBR159W	-	M	T	MTFMQQLQEAGER	1	13	13	0	0	-	-	-	-							0	0	-	-	-	-	0	P38286	Microsomal beta-keto-reductase	0	AcD3C13	y1,y2	2	2	0	0	0	0	4
	Other	COX9	YDL067C	-	M	T	MTIAPITGTIKR	1	12	12	-	0	-	0	0	0							-	0	-	0	0	0	0	P07255	Subunit VIIa of cytochrome c oxidase (Complex IV)	0	AcD3C13	y2,y4,y5,y6	0	1	0	3	1	1	6
	Other	ACH1	YBL015W	-	M	T	MTISNLLKQR	1	10	10	-	0.1	-	-	0	-							-	0.1	-	-	0	-	0.1	P32316	Protein with CoA transferase activity	0	AcD3C13	y2,y5	0	1	0	0	1	0	2
	Other	CYS4	YGR155W	-	M	T	MTKSEQQADSR	1	11	11	-	-	-	-	100	100							-	-	-	-	0	0	0	P32582	Cystathionine beta-synthase	0	Ace	y5,y6	0	0	0	0	1	1	2
	Other	MRP51	YPL118W	-	M	T	MTLAELLGR	1	9	9	0	0	-	-	-	-							0	0	-	-	-	-	0	Q02950	Mitochondrial ribosomal protein of the small subunit	0	AcD3C13	y1,y2	1	1	0	0	0	0	2
	Other	FAF1	YIL019W	-	M	T	MTLDDDDYIKQMELQR	1	16	16	-	-	-	-	0	-							-	-	-	-	0	-	0	P40546	Protein required for pre-rRNA processing	0	AcD3C13	y5	0	0	0	0	1	0	1
	Other	SEC16	YPL085W	-	M	T	MTPEAKKR	1	8	8	6.6	26.5	33.2	32.6	27.8	25							0	19.9	26.6	26	21.2	18.4	26.6	P48415	COPII vesicle coat protein required for ER transport vesicle budding	0	AcD3C13,Ace	y1,y2,y3,y4,y5,y6	3	1	5	4	2	2	17	17	3	1	5	4	2	2
	Other	RAD14	YMR201C	-	M	T	MTPEQKAKLEANR	1	13	13	-	30.4	45.9	47.5	30.6	39.9							-	0	15.5	17.1	0.2	9.5	17.1	P31244	Nucleotide excision repair (NER) protein	0	AcD3C13,Ace	y1,y2,y3,y4,y5,y6	1	1	1	3	1	1	8	8	1	1	1	3	1	1
	Other	SIC1	YLR079W	-	M	T	MTPSTPPR	1	8	8	100	-	100	-	-	-							0	-	0	-	-	-	0	P38634	Cyclin-dependent kinase inhibitor (CKI)	0	Ace	y1,y3	1	0	1	0	0	0	2
	Other	EFT1	YOR133W	-	M	V	MVAFTVDQMR	1	10	10	32.5	-	-	-	-	-							0	-	-	-	-	-	0	P32324	Elongation factor 2 (EF-2), also encoded by EFT2	0	AcD3C13,Ace	y1	2	0	0	0	0	0	2
	Other	RPS3	YNL178W	-	M	V	MVALISKKR	1	9	9	42.4	-	-	-	-	-							0	-	-	-	-	-	0	P05750	Protein component of the small (40S) ribosomal subunit	0	AcD3C13,Ace	y1	2	0	0	0	0	0	2
	Other	RPO21	YDL140C	-	M	V	MVGQQYSSAPLR	1	12	12	-	-	34.3	-	-	-							-	-	0	-	-	-	0	P04050	RNA polymerase II largest subunit B220	0	AcD3C13	y3	0	0	1	0	0	0	1
	Other	RPS27A	YKL156W	-	M	V	MVLVQDLLHPTAASEAR	1	17	17	0	-	-	-	0	-							0	-	-	-	0	-	0	P35997	Protein component of the small (40S) ribosomal subunit	P38711 (1-17)	AcD3C13	y1,y5	1	0	0	0	1	0	2
	Other	GET4	YOR164C	-	M	V	MVPAESNAVQAKLAKTLQR	1	19	19	3.8	7.7	-	9.2	9.5	10.7							0	3.9	-	5.4	5.7	6.9	6.9	Q12125	Protein involved in inserting tail-anchored proteins into ER membranes	0	AcD3C13	y1,y2,y4,y5,y6	1	1	0	4	1	1	8
	Other	MET6	YER091C	-	M	V	MVQSAVLGFPR	1	11	11	4.8	-	-	20	5.3	0							4.8	-	-	20	5.3	0	20	P05694	Cobalamin-independent methionine synthase	0	AcD3C13	y1,y4,y5,y6	1	0	0	3	1	1	6
	Other	ERG24	YNL280C	-	M	V	MVSALNPR	1	8	8	-	-	-	0	0	-							-	-	-	0	0	-	0	P32462	C-14 sterol reductase	0	AcD3C13	y4,y5	0	0	0	3	1	0	4
	Other	SKP1	YDR328C	-	M	V	MVTSNVVLVSGEGER	1	15	15	-	-	0	-	0	-							-	-	0	-	0	-	0	P52286	Evolutionarily conserved kinetochore protein	0	AcD3C13	y3,y5	0	0	1	0	1	0	2
	Other	YBR137W	YBR137W	-	M	V	MVVLDKKLLER	1	11	11	-	0.1	-	-	-	-							-	0	-	-	-	-	0	P38276	Protein with a role in ER delivery of tail-anchored membrane proteins	0	AcD3C13	y2	0	1	0	0	0	0	1
	Other	OAZ1	YPL052W	-	M	Y	MYEVIQKR	1	8	8	-	-	-	0	0	N.D.							-	-	-	0	0	-	0	Q02803	Regulator of ornithine decarboxylase Spe1p	0	AcD3C13	y4,y5,y6	0	0	0	3	1	1	5
	Other	PKH2	YOL100W	-	M	Y	MYFDKDNSMSPR	1	12	12	0	0	0	1.9	2.3	4							0	0	0	1.9	2.3	4	4	Q12236	Serine/threonine protein kinase	0	AcD3C13	y1,y2,y3,y4,y5,y6	1	1	1	3	1	1	8	8	1	1	1	3	1	1
	Other	TGL1	YKL140W	-	M	Y	MYFPFLGR	1	8	8	48.1	17.1	-	17.8	-	17							31.1	0.1	-	0.8	-	0	31.1	P34163	Steryl ester hydrolase	0	AcD3C13,Ace	y1,y2,y4,y6	2	1	0	3	0	2	8
	Other	PIP2	YOR363C	-	M	Y	MYFTDESSPAMNR	1	13	13	0	0	-	0	0	-							0	0	-	0	0	-	0	P52960	Autoregulatory, oleate-activated transcription factor	0	AcD3C13	y1,y2,y4,y5	1	2	0	3	1	0	7
	Other	PSF1	YDR013W	-	M	Y	MYGDLGNKLVLEAKR	1	15	15	0.3	N.D.	-	-	0	-							0.3	-	-	-	0	-	0.3	Q12488	Subunit of the GINS complex (Sld5p, Psf1p, Psf2p, Psf3p)	0	AcD3C13	y1,y2,y5	1	1	0	0	1	0	3
	Other	GIP2	YER054C	-	M	Y	MYIKAEQKPQQFER	1	14	14	-	16.4	12.6	8.5	9.6	49.7							-	7.9	4.1	0	1.1	41.2	41.2	P40036	Putative regulatory subunit of protein phosphatase Glc7p	0	AcD3C13	y2,y3,y4,y5,y6	0	2	2	6	2	2	14
	Other	MCA1	YOR197W	-	M	Y	MYPGSGR	1	7	7	100	100	100	100	-	-							0	0	0	0	-	-	0	Q08601	Ca2+-dependent cysteine protease	0	Ace	y1,y2,y3,y4	2	2	1	3	0	0	8
	Other	NUP157	YER105C	-	M	Y	MYSTPLKKR	1	9	9	100	100	100	100	100	100							0	0	0	0	0	0	0	P40064	Subunit of the inner ring of the nuclear pore complex (NPC)	0	Ace	y1,y2,y3,y4,y5,y6	1	3	3	3	3	1	14	14	1	3	3	3	3	1
	Other	EKI1	YDR147W	-	M	Y	MYTNYSLTSSDAMPR	1	15	15	60.2	-	-	-	-	-							0	-	-	-	-	-	0	Q03764	Ethanolamine kinase	0	AcD3C13,Ace	y1	2	0	0	0	0	0	2
	Other	TPK3	YKL166C	-	M	Y	MYVDPMNNNEIR	1	12	12	0	0.8	0	0	0	0							0	0.8	0	0	0	0	0.8	P05986	cAMP-dependent protein kinase catalytic subunit	0	AcD3C13	y1,y2,y3,y4,y5,y6	4	1	2	4	2	1	14	14	4	1	2	4	2	1
	Other	RNR1	YER070W	-	M	Y	MYVYKR	1	6	6	56.2	57.2	-	-	82.8	-							0	1	-	-	26.6	-	26.6	P21524	Major isoform of large subunit of ribonucleotide-diphosphate reductase	0	AcD3C13,Ace	y1,y2,y5	7	1	0	0	1	0	9
	None	HRI1	YLR301W	-	M	P	MPALLKR	1	7	7	-	0	-	0	0	0							-	0	-	0	0	0	0	Q05905	Protein of unknown function that interacts with Sec72p and Hrr25p	0	AcD3C13	y2,y4,y5,y6	0	1	0	3	1	1	6
	None	ADE13	YLR359W	-	M	P	MPDYDNYTTPLSSR	1	14	14	0	0	0	0	0	0							0	0	0	0	0	0	0	Q05911	Adenylosuccinate lyase	0	AcD3C13	y1,y2,y3,y4,y5,y6	1	2	1	3	2	1	10	10	1	2	1	3	2	1
	None	RPS19A	YOL121C	-	M	P	MPGVSVR	1	7	7	0	-	-	-	-	-							0	-	-	-	-	-	0	P07280	Protein component of the small (40S) ribosomal subunit	0	AcD3C13	y1	1	0	0	0	0	0	1
	None	TSC13	YDL015C	-	M	P	MPITIKSR	1	8	8	-	0	-	-	0	-							-	0	-	-	0	-	0	Q99190	Enoyl reductase	0	AcD3C13	y2,y5	0	1	0	0	1	0	2
	None	GPM1	YKL152C	-	M	P	MPKLVLVR	1	8	8	0	0	0	0	0	0							0	0	0	0	0	0	0	P00950	Tetrameric phosphoglycerate mutase	0	AcD3C13	y1,y2,y3,y4,y5,y6	2	2	2	5	2	1	14	14	2	2	2	5	2	1
	None	HEM13	YDR044W	M	P	A	PAPQDPR	2	8	7	0	0	0	0	-	0							0	0	0	0	-	0	0	P11353	Coproporphyrinogen III oxidase	0	AcD3C13	y1,y2,y3,y4,y6	2	2	2	5	0	1	12
	None	ARC18	YLR370C	M	P	A	PAYHSTFPVDPNTDR	2	16	15	0	0	0	-	0	0							0	0	0	-	0	0	0	Q05933	Subunit of the ARP2/3 complex	0	AcD3C13	y1,y2,y3,y5,y6	3	1	2	0	1	1	8
	None	IVY1	YDR229W	M	P	D	PDNNTEQLQGSPSSDQR	2	18	17	0	0	0	0	0	0							0	0	0	0	0	0	0	Q04934	Phospholipid-binding protein that interacts with both Ypt7p and Vps33p	0	AcD3C13	y1,y2,y3,y4,y5,y6	2	2	2	6	1	1	14	14	2	2	2	6	1	1
	None	SRV2	YNL138W	M	P	D	PDSKYTMQGYNLVKLLKR	2	19	18	0	-	-	0	0	-							0	-	-	0	0	-	0	P17555	CAP (cyclase-associated protein)	0	AcD3C13	y1,y4,y5	1	0	0	4	2	0	7
	None	YER079W	YER079W	M	P	D	PDSSHSISSKDVASAISLYDQSIYTNNR	2	29	28	0	-	-	0	-	-							0	-	-	0	-	-	0	P40052	Putative protein of unknown function	0	AcD3C13	y1,y4	1	0	0	4	0	0	5
	None	ADE13	YLR359W	M	P	D	PDYDNYTTPLSSR	2	14	13	0	0	0	0	-	0							0	0	0	0	-	0	0	Q05911	Adenylosuccinate lyase	0	AcD3C13	y1,y2,y3,y4,y6	6	3	3	5	0	1	18
	None	KOG1	YHR186C	M	P	E	PEIYGPQPLKPLNTVMR	2	18	17	-	-	-	0	0	-							-	-	-	0	0	-	0	P38873	Subunit of TORC1	0	AcD3C13	y4,y5	0	0	0	5	1	0	6
	None	CMR1	YDL156W	M	P	E	PELTEFQKKR	2	11	10	0	-	-	-	-	-							0	-	-	-	-	-	0	Q12510	Nuclear protein with a role in protein quality control	0	AcD3C13	y1	1	0	0	0	0	0	1
	None	ASG1	YIL130W	M	P	E	PEQAQQGEQSVKR	2	14	13	0	0	0	0	0	-							0	0	0	0	0	-	0	P40467	Zinc cluster protein proposed to be a transcriptional regulator	0	AcD3C13	y1,y2,y3,y4,y5	3	4	1	3	2	0	13
	None	AVT1	YJR001W	M	P	E	PEQEPLSPNGR	2	12	11	-	4.5	-	-	-	-							-	0	-	-	-	-	0	P47082	Vacuolar transporter	0	AcD3C13	y2	0	1	0	0	0	0	1
	None	TPO5	YKL174C	M	P	E	PEYTLLADNIR	2	12	11	0	0.5	-	-	0	-							0	0.5	-	-	0	-	0.5	P36029	Protein involved in excretion of putrescine and spermidine	0	AcD3C13	y1,y2,y5	2	2	0	0	1	0	5
	None	OYE3	YPL171C	M	P	F	PFVKGFEPISLR	2	13	12	-	0.8	-	-	0	-							-	0.8	-	-	0	-	0.8	P41816	Conserved NADPH oxidoreductase containing flavin mononucleotide (FMN)	0	AcD3C13	y2,y5	0	1	0	0	3	0	4
	None	FOX2	YKR009C	M	P	G	PGNLSFKDR	2	10	9	-	0	-	0	0	0							-	0	-	0	0	0	0	Q02207	3-hydroxyacyl-CoA dehydrogenase and enoyl-CoA hydratase	0	AcD3C13	y2,y4,y5,y6	0	2	0	4	3	1	10
	None	EGD1	YPL037C	M	P	I	PIDQEKLAKLQKLSANNKVGGTR	2	24	23	-	0	-	0	0	-							-	0	-	0	0	-	0	Q02642	Subunit beta1 of the nascent polypeptide-associated complex (NAC)	0	AcD3C13	y2,y4,y5	0	6	0	9	3	0	18
	None	SOK2	YMR016C	M	P	I	PIGNPINTNDIKSNR	2	16	15	0	-	0	0	-	-							0	-	0	0	-	-	0	P53438	Nuclear protein that negatively regulates pseudohyphal differentiation	0	AcD3C13	y1,y3,y4	1	0	2	4	0	0	7
	None	SDO1	YLR022C	M	P	I	PINQPSGQIKLTNVSLVR	2	19	18	0	-	-	-	-	-							0	-	-	-	-	-	0	Q07953	Guanine nucleotide exchange factor (GEF) for Ria1p	0	AcD3C13	y1	1	0	0	0	0	0	1
	None	TSC13	YDL015C	M	P	I	PITIKSR	2	8	7	0	0.1	0	0	0	0							0	0.1	0	0	0	0	0.1	Q99190	Enoyl reductase	0	AcD3C13	y1,y2,y3,y4,y5,y6	1	1	3	5	2	1	13	13	1	1	3	5	2	1
	None	CMK2	YOL016C	M	P	K	PKESEVINSEFHVDVQDPER	2	21	20	-	0.9	-	0	0	-							-	0.9	-	0	0	-	0.9	P22517	Calmodulin-dependent protein kinase	0	AcD3C13	y2,y4,y5	0	2	0	4	3	0	9
	None	RNR2	YJL026W	M	P	K	PKETPSKAAADALSDLEIKDSKSNLNKELETLR	2	34	33	-	5.8	-	-	-	-							-	0	-	-	-	-	0	P09938	Ribonucleotide-diphosphate reductase (RNR), small subunit	0	AcD3C13	y2	0	1	0	0	0	0	1
	None	GPM1	YKL152C	M	P	K	PKLVLVR	2	8	7	0	0	0	0	0	0							0	0	0	0	0	0	0	P00950	Tetrameric phosphoglycerate mutase	0	Ace,AcD3C13	y1,y2,y3,y4,y5,y6	96	96	112	73	57	83	517	517	1.68421	1.68421	1.96491	1.2807	1	1.45614
	None	GRS2	YPR081C	M	P	L	PLMSNSER	2	9	8	0	0	0	0	0	-							0	0	0	0	0	-	0	Q06817	Glycine-tRNA synthetase, not expressed under normal growth conditions	0	AcD3C13	y1,y2,y3,y4,y5	1	2	1	3	2	0	9
	None	RAS2	YNL098C	M	P	L	PLNKSNIR	2	9	8	0	0.5	0	0	-	0							0	0.5	0	0	-	0	0.5	P01120	GTP-binding protein	0	AcD3C13	y1,y2,y3,y4,y6	2	1	2	3	0	2	10
	None	CKA2	YOR061W	M	P	L	PLPPSTLNQKSNR	2	14	13	0	3.3	0	0	0	-							0	3.3	0	0	0	-	3.3	P19454	Alpha' catalytic subunit of casein kinase 2 (CK2)	0	AcD3C13	y1,y2,y3,y4,y5	1	1	3	4	2	0	11
	None	MFT1	YML062C	M	P	L	PLSQKQIDQVR	2	12	11	0	4.1	0	0	0	-							0	4.1	0	0	0	-	4.1	P33441	Subunit of the THO complex	0	AcD3C13	y1,y2,y3,y4,y5	1	2	1	3	1	0	8
	None	THR4	YCR053W	M	P	N	PNASQVYR	2	9	8	0	0	0	0	0	0							0	0	0	0	0	0	0	P16120	Threonine synthase	0	AcD3C13	y1,y2,y3,y4,y5,y6	17	12	30	7	13	10	89	89	2.42857	1.71429	4.28571	1	1.85714	1.42857
	None	SIR4	YDR227W	M	P	N	PNDNKTPNR	2	10	9	0	1	-	0	0	-							0	1	-	0	0	-	1	P11978	SIR protein involved in assembly of silent chromatin domains	0	AcD3C13	y1,y2,y4,y5	1	1	0	3	1	0	6
	None	KIN2	YLR096W	M	P	N	PNPNTADYLVNPNFR	2	16	15	0	1	0	-	0	-							0	1	0	-	0	-	1	P13186	Serine/threonine protein kinase involved in regulation of exocytosis	0	AcD3C13	y1,y2,y3,y5	1	1	1	0	1	0	4
	None	YLR345W	YLR345W	M	P	N	PNVLSDDEELLNGLGSEIMKPSR	2	24	23	0	0	-	0	0	0							0	0	-	0	0	0	0	Q06137	Similar to 6-phosphofructo-2-kinase enzymes	0	AcD3C13	y1,y2,y4,y5,y6	1	2	0	5	4	2	14
	None	GPH1	YPR160W	M	P	P	PPASTSTTNDMITEEPTSPHQIPR	2	25	24	0	0	-	-	-	0							0	0	-	-	-	0	0	P06738	Glycogen phosphorylase required for the mobilization of glycogen	0	AcD3C13	y1,y2,y6	2	1	0	0	0	1	4
	None	APL2	YKL135C	M	P	P	PPLDKR	2	7	6	-	N.D.	-	-	-	-							-	-	-	-	-	-	0	P36000	Beta-adaptin subunit of the clathrin-associated protein (AP-1) complex	0	AcD3C13	y2	0	1	0	0	0	0	1
	None	NST1	YNL091W	M	P	P	PPNSKSKR	2	9	8	0	0	-	0	0	-							0	0	-	0	0	-	0	P53935	Protein of unknown function	0	AcD3C13	y1,y2,y4,y5	1	1	0	3	1	0	6
	None	CRT10	YOL063C	M	P	P	PPQIPNENDDLFTR	2	15	14	0	0	-	-	-	-							0	0	-	-	-	-	0	Q08226	Protein involved in transcriptional regulation of RNR2 and RNR3	0	AcD3C13	y1,y2	1	1	0	0	0	0	2
	None	ARB1	YER036C	M	P	P	PPVSASKAKR	2	11	10	0	-	-	-	-	-							0	-	-	-	-	-	0	P40024	ATPase of the ATP-binding cassette (ABC) family	0	AcD3C13	y1	2	0	0	0	0	0	2
	None	NSA2	YER126C	M	P	Q	PQNDYIER	2	9	8	0	0	0	-	0	2.7							0	0	0	-	0	2.7	2.7	P40078	Protein constituent of 66S pre-ribosomal particles	0	AcD3C13	y1,y2,y3,y5,y6	2	1	1	0	1	1	6
	None	QCR7	YDR529C	M	P	Q	PQSFTSIAR	2	10	9	0	0	0	0	0	-							0	0	0	0	0	-	0	P00128	Subunit 7 of ubiquinol cytochrome-c reductase (Complex III)	0	AcD3C13	y1,y2,y3,y4,y5	2	4	4	6	3	0	19
	None	YGL114W	YGL114W	M	P	Q	PQSTPSQEVQR	2	12	11	0	0.6	0	0	-	0							0	0.6	0	0	-	0	0.6	P53134	Putative protein of unknown function	0	AcD3C13	y1,y2,y3,y4,y6	1	1	1	3	0	1	7
	None	ESS1	YJR017C	M	P	S	PSDVASR	2	8	7	-	0	-	-	0	0							-	0	-	-	0	0	0	P22696	Peptidylprolyl-cis/trans-isomerase (PPIase)	0	AcD3C13	y2,y5,y6	0	1	0	0	1	1	3
	None	IES5	YER092W	M	P	S	PSKDPESVIDKEIR	2	15	14	-	-	0	0	-	-							-	-	0	0	-	-	0	P40060	Non-essential INO80 chromatin remodeling complex subunit	0	AcD3C13	y3,y4	0	0	1	3	0	0	4
	None	UTP8	YGR128C	M	P	S	PSLSQPFR	2	9	8	0	0	0	0	0	-							0	0	0	0	0	-	0	P53276	Nucleolar protein required for export of tRNAs from the nucleus	0	AcD3C13	y1,y2,y3,y4,y5	1	1	1	3	2	0	8
	None	GUS1	YGL245W	M	P	S	PSTLTINGKAPIVAYAELIAAR	2	23	22	0	0	-	0	0	0							0	0	-	0	0	0	0	P46655	Glutamyl-tRNA synthetase (GluRS)	0	AcD3C13	y1,y2,y4,y5,y6	4	2	0	6	3	2	17
	None	FBP1	YLR377C	M	P	T	PTLVNGPR	2	9	8	-	3.5	0	0	-	0							-	3.5	0	0	-	0	3.5	P09201	Fructose-1,6-bisphosphatase	0	AcD3C13	y2,y3,y4,y6	0	4	2	4	0	1	11
	None	PRS3	YHL011C	M	P	T	PTNSIKLLAPDVHR	2	15	14	0	-	-	-	-	-							0	-	-	-	-	-	0	P38689	5-phospho-ribosyl-1(alpha)-pyrophosphate synthetase	0	AcD3C13	y1	1	0	0	0	0	0	1
	None	YNL040W	YNL040W	M	P	T	PTPMTPVKVGALACQR	2	17	16	-	0	0	0	0	0							-	0	0	0	0	0	0	P53960	Putative protein of unknown function	0	AcD3C13	y2,y3,y4,y5,y6	0	1	1	3	1	1	7
	112 unique alternative N-termini (105 accessions)
	NatA	YPI1	YFR003C	M	A	M	AMGSEQQQTVGSR	7	19	13							35	38	36	34.8	31	24	11	14	12	10.8	7	0	14	P43587	Regulatory subunit of the type I protein phosphatase (PP1) Glc7p	0	Ace,AcD3C13	y1,y2,y3,y4,y5,y6	4	2	3	4	4	4	21	21	2	1	1.5	2	2	2
	NatA	VMA22	YHR060W	M	A	Q	AQNMDTTDEQYLR	7	19	13							100	100	97.8	100	97.9	-	2.2	2.2	0	2.2	0.1	-	2.2	P38784	Protein that is required for vacuolar H+-ATPase (V-ATPase) function	0	Ace	y1,y2,y3,y4,y5	3	2	2	4	1	0	12
	NatA	YFR006W	YFR006W	M	G	E	GEVANVNEIPVKIR	55	68	14							52.1	-	-	-	-	-	0	-	-	-	-	-	0	P43590	Putative X-Pro aminopeptidase	0	Ace	y1	2	0	0	0	0	0	2
	NatA	MAK11	YKL021C	M	S	A	SAIGDKNQFR	56	65	10							100	100	100	100	100	98.4	1.6	1.6	1.6	1.6	1.6	0	1.6	P20484	Protein involved in an early step of 60S ribosomal subunit biogenesis	0	Ace	y1,y2,y3,y4,y5,y6	4	2	1	4	2	1	14	14	4	2	1	4	2	1
	NatA	DIG1	YPL049C	M	S	A	SAMNPYMPMNR	190	200	11							14.4	19.9	-	18.9	18.5	17.6	0	5.5	-	4.5	4.1	3.2	5.5	Q03063	MAP kinase-responsive inhibitor of the Ste12p transcription factor	0	AcD3C13,Ace	y1,y2,y4,y5,y6	8	4	0	3	3	3	21
	NatA	RBA50	YDR527W	M	S	D	SDEQIVQER	93	101	9							100	86.5	-	-	-	-	13.5	0	-	-	-	-	13.5	Q04418	Protein involved in transcription	0	Ace	y1,y2	1	1	0	0	0	0	2
	NatA	MXR2	YCL033C	M	S	D	SDESNDVKWNDALTPLQLMVLR	35	56	22							-	100	-	-	-	-	-	0	-	-	-	-	0	P25566	Methionine-R-sulfoxide reductase	0	Ace	y2	0	1	0	0	0	0	1
	NatA	UFE1	YOR075W	M	S	D	SDLTPIFR	3	10	8							-	-	100	-	-	-	-	-	0	-	-	-	0	P41834	t-SNARE protein required for retrograde vesicular traffic	0	Ace	y3	0	0	1	0	0	0	1
	NatA	FUN19	YAL034C	M	S	D	SDYSNNSPYGR	51	61	11							-	100	100	100	-	-	-	0	0	0	-	-	0	P28003	Non-essential protein of unknown function	0	Ace	y2,y3,y4	0	1	1	3	0	0	5
	NatA	DID4	YKL002W	M	S	E	SEATGLLAGMNR	107	118	12							52.5	42.8	-	47	53.2	-	9.7	0	-	4.2	10.4	-	10.4	P36108	Class E Vps protein of the ESCRT-III complex	0	AcD3C13,Ace	y1,y2,y4,y5	2	2	0	3	2	0	9
	NatA	SRO9	YCL037C	M	S	F	SFGGDTNLILAALR	309	322	14							31.8	-	-	-	21.7	30.9	10.1	-	-	-	0	9.2	10.1	P25567	Cytoplasmic RNA-binding protein	0	AcD3C13,Ace	y1,y5,y6	4	0	0	0	3	2	9
	NatA	TRM5	YHR070W	M	S	G	SGVFPYNPPVNR	21	32	12							100	-	-	-	-	-	0	-	-	-	-	-	0	P38793	tRNA(m(1)G37)methyltransferase	0	Ace	y1	1	0	0	0	0	0	1
	NatA	GUT1	YHL032C	M	S	K	SKIMEDLR	35	42	8							100	100	100	100	100	100	0	0	0	0	0	0	0	P32190	Glycerol kinase	0	Ace	y1,y2,y3,y4,y5,y6	1	2	4	5	4	2	18	18	1	2	4	5	4	2
	NatA	HPA3	YEL066W	M	S	N	SNEEPEKMVNDR	20	31	12							100	100	100	100	100	100	0	0	0	0	0	0	0	P39979	D-Amino acid N-acetyltransferase that detoxifies D-amino acids	0	Ace	y1,y2,y3,y4,y5,y6	6	5	11	7	5	6	40	40	1.2	1	2.2	1.4	1	1.2
	NatA	SGT2	YOR007C	M	S	N	SNPGAMQNIQKMMQDPSIR	278	296	19							80.5	55.7	-	-	-	52.1	28.4	3.6	-	-	-	0	28.4	Q12118	Glutamine-rich cytoplasmic cochaperone	0	Ace,AcD3C13	y1,y2,y6	3	3	0	0	0	2	8
	NatA	CDC9	YDL164C	M	S	S	SSSLPSSAGKKPKQATLAR	25	43	19							100	100	100	100	100	-	0	0	0	0	0	-	0	P04819	DNA ligase found in the nucleus and mitochondria	0	Ace	y1,y2,y3,y4,y5	1	2	3	4	2	0	12
	NatA	RPN13	YLR421C	M	S	S	SSTVIKFR	4	11	8							N.D.	-	100	100	100	100	-	-	0	0	0	0	0	O13563	Subunit of the 19S regulatory particle of the 26S proteasome lid	0	Ace	y1,y3,y4,y5,y6	2	0	3	5	1	1	12
	NatA	EMI1	YDR512C	M	S	T	STKYPTTMSCR	98	108	11							-	95	-	-	100	-	-	0	-	-	5	-	5	Q04406	Non-essential protein of unknown function	0	Ace	y2,y5	0	1	0	0	1	0	2
	NatA	GLR1	YPL091W	M	S	T	STNTKHYDYLVIGGGSGGVASAR	18	40	23							96.8	-	100	95.5	94.3	94.3	2.5	-	5.7	1.2	0	0	5.7	P41921	Cytosolic and mitochondrial glutathione oxidoreductase	0	Ace	y1,y3,y4,y5,y6	1	0	1	4	1	2	9
	NatA	AIM29	YKR074W	M	S	T	STTFHDYDLEEPLTSNAR	10	27	18							-	100	-	100	100	100	-	0	-	0	0	0	0	P36154	Putative protein of unknown function	0	Ace	y2,y4,y5,y6	0	4	0	4	1	1	10
	NatA	YSA1	YBR111C	M	S	T	STVKGKPEDAKIIEAR	21	36	16							100	100	100	100	100	100	0	0	0	0	0	0	0	Q01976	Nudix hydrolase family member with ADP-ribose pyrophosphatase activity	0	Ace	y1,y2,y3,y4,y5,y6	2	6	10	6	6	4	34	34	1	3	5	3	3	2
	NatA	GRS1	YBR121C	M	S	V	SVEDIKKAR	25	33	9							100	99.5	100	100	100	100	0.5	0	0.5	0.5	0.5	0.5	0.5	P38088	Cytoplasmic and mitochondrial glycyl-tRNA synthase	0	Ace	y1,y2,y3,y4,y5,y6	5	4	5	4	4	3	25	25	1.66667	1.33333	1.66667	1.33333	1.33333	1
	NatA	ERV1	YGR029W	M	T	D	TDNPPQEGLSGR	8	19	12							95.2	94.4	89.6	89.6	94.3	91.5	5.6	4.8	0	0	4.7	1.9	5.6	P27882	Flavin-linked sulfhydryl oxidase of the mitochondrial IMS	0	Ace	y1,y2,y3,y4,y5,y6	1	1	1	3	1	1	8	8	1	1	1	3	1	1
	NatA	ALA1	YOR335C	M	T	I	TIGDKQKWTATNVR	27	40	14							-	0	-	-	-	-	-	0	-	-	-	-	0	P40825	Cytoplasmic and mitochondrial alanyl-tRNA synthetase	0	AcD3C13	y2	0	1	0	0	0	0	1
	NatA	STE23	YLR389C	M	T	S	TSNFKTFNLDFLKPDLDER	54	72	19							100	100	-	-	100	-	0	0	-	-	0	-	0	Q06010	Metalloprotease	0	Ace	y1,y2,y5	1	1	0	0	1	0	3
	NatA	DMA2	YNL116W	M	T	S	TSNSSSASNANTTSSSGINPR	20	40	21							77	93.3	92	90	86.6	91.4	0	16.3	15	13	9.6	14.4	16.3	P53924	Ubiquitin-protein ligase (E3)	0	Ace	y1,y2,y3,y4,y5,y6	1	2	1	3	1	2	10	10	1	2	1	3	1	2
	NatA	EHD3	YDR036C	M	T	T	TTQPQLNVTDAPPVLFTVQDTAR	26	48	23							-	-	-	87.2	-	-	-	-	-	0	-	-	0	P28817	3-hydroxyisobutyryl-CoA hydrolase	0	Ace	y4	0	0	0	4	0	0	4
	NatA	YPL108W	YPL108W	M	V	E	VEKNYSTGFR	14	23	10							-	49.2	-	-	-	-	-	0	-	-	-	-	0	Q02872	Cytoplasmic protein of unknown function	0	Ace	y2	0	1	0	0	0	0	1
	NatA	COM2	YER130C	M	V	S	VSDDELEVNER	137	147	11							100	-	-	-	-	-	0	-	-	-	-	-	0	P39959	Transcription factor that binds IME1 Upstream Activation Signal (UAS)	0	Ace	y1	1	0	0	0	0	0	1
	NatB	SGT2	YOR007C	A	M	D	MDCISEAFGFER	37	48	12							-	38.5	-	-	32.9	-	-	5.6	-	-	0	-	5.6	Q12118	Glutamine-rich cytoplasmic cochaperone	0	Ace,AcD3C13	y2,y5	0	1	0	0	2	0	3
	NatB	ATG16	YMR159C	S	M	D	MDDLLIR	24	30	7							100	100	-	100	100	100	0	0	-	0	0	0	0	Q03818	Conserved protein involved in autophagy	0	Ace	y1,y2,y4,y5,y6	2	2	0	4	1	2	11
	NatB	PSY2	YNL201C	P	M	D	MDEDTEQAVSVNTEPKR	14	30	17							-	-	N.D.	-	-	-	-	-	-	-	-	-	0	P40164	Subunit of protein phosphatase PP4 complex	0	Ace	y3	0	0	1	0	0	0	1
	NatB	RPT4	YOR259C	F	M	D	MDEVDAIGGR	280	289	10							7.6	4.6	5.7	4.4	5.7	4.9	3.2	0.2	1.3	0	1.3	0.5	3.2	P53549	ATPase of the 19S regulatory particle of the 26S proteasome	0	Ace,AcD3C13	y1,y2,y3,y4,y5,y6	3	2	1	3	1	3	13	13	3	2	1	3	1	3
	NatB	ALK1	YGL021W	P	M	D	MDFETSFEEFVEDKR	26	40	15							100	-	-	-	-	-	0	-	-	-	-	-	0	P43633	Protein kinase	0	Ace	y1	1	0	0	0	0	0	1
	NatB	RPN10	YHR200W	F	M	D	MDFGVDPSMDPELAMALR	216	233	18							-	-	-	-	-	N.D.	-	-	-	-	-	-	0	P38886	Non-ATPase base subunit of the 19S RP of the 26S proteasome	0	Ace	y6	0	0	0	0	0	1	1
	NatB	EFT1	YOR133W	L	M	D	MDKVTNVR	13	20	8							0	3.1	15.3	7.5	10.2	24.5	0	3.1	15.3	7.5	10.2	24.5	24.5	P32324	Elongation factor 2 (EF-2), also encoded by EFT2	0	AcD3C13,Ace	y1,y2,y3,y4,y5,y6	3	3	2	3	2	3	16	16	1.5	1.5	1	1.5	1	1.5
	NatB	PPH3	YDR075W	M	M	D	MDLDKIIASLR	2	12	11							100	100	-	100	100	-	0	0	-	0	0	-	0	P32345	Catalytic subunit of protein phosphatase PP4 complex	0	Ace	y1,y2,y4,y5	1	1	0	3	2	0	7
	NatB	ATP3	YBR039W	A	M	D	MDNASKNAGDMINR	270	283	14							-	39.8	19.5	12.2	18.2	-	-	27.6	7.3	0	6	-	27.6	P38077	Gamma subunit of the F1 sector of mitochondrial F1F0 ATP synthase	0	AcD3C13,Ace	y2,y3,y4,y5	0	2	3	3	2	0	10
	NatB	YAT2	YER024W	E	M	D	MDNAVNNPPKR	761	771	11							-	-	33.9	-	-	-	-	-	0	-	-	-	0	P40017	Carnitine acetyltransferase	0	Ace,AcD3C13	y3	0	0	2	0	0	0	2
	NatB	LAM6	YLR072W	A	M	D	MDNELNAVKPVVEEGGMDGAR	13	33	21							-	100	100	100	100	100	-	0	0	0	0	0	0	Q08001	Sterol transporter that transfers sterols between membranes	0	Ace	y2,y3,y4,y5,y6	0	1	1	4	1	1	8
	NatB	HPC2	YBR215W	N	M	D	MDNKNTPER	148	156	9							-	-	100	-	94.3	-	-	-	5.7	-	0	-	5.7	Q01448	Subunit of the HIR complex	0	Ace	y3,y5	0	0	2	0	1	0	3
	NatB	YAT1	YAR035W	S	M	D	MDQYER	157	162	6							-	-	N.D.	-	-	-	-	-	-	-	-	-	0	P80235	Outer mitochondrial carnitine acetyltransferase	0	Ace	y3	0	0	1	0	0	0	1
	NatB	FYV8	YGR196C	S	M	D	MDTNEADTTFNTPTR	216	230	15							-	-	83.3	-	84.7	-	-	-	0	-	1.4	-	1.4	P46949	Protein of unknown function	0	Ace	y3,y5	0	0	1	0	1	0	2
	NatB	VID22	YLR373C	A	M	D	MDTQVQSAER	4	13	10							100	100	100	100	100	100	0	0	0	0	0	0	0	Q05934	Glycosylated integral membrane protein localized to plasma membrane	0	Ace	y1,y2,y3,y4,y5,y6	5	4	4	4	3	2	22	22	2.5	2	2	2	1.5	1
	NatB	VMA22	YHR060W	N	M	D	MDTTDEQYLR	10	19	10							100	100	100	100	100	-	0	0	0	0	0	-	0	P38784	Protein that is required for vacuolar H+-ATPase (V-ATPase) function	0	Ace	y1,y2,y3,y4,y5	3	1	1	3	1	0	9
	NatB	VTI1	YMR197C	Q	M	D	MDVEVNNSIGDASER	55	69	15							-	-	100	-	-	-	-	-	0	-	-	-	0	Q04338	Protein involved in cis-Golgi membrane traffic	0	Ace	y3	0	0	1	0	0	0	1
	NatB	YJR015W	YJR015W	N	M	E	MEADEEYCR	16	24	9							100	-	-	-	-	-	0	-	-	-	-	-	0	P47090	Putative protein of unknown function	0	Ace	y1	1	0	0	0	0	0	1
	NatB	DAT1	YML113W	D	M	E	MEAVDALR	61	68	8							100	-	-	-	-	-	0	-	-	-	-	-	0	P13483	DNA binding protein that recognizes oligo(dA).oligo(dT) tracts	0	Ace	y1	1	0	0	0	0	0	1
	NatB	FKH2	YNL068C	A	M	E	MEAYTPER	693	700	8							93.4	56.6	23.6	8.5	-	-	84.9	48.1	15.1	0	-	-	84.9	P41813	Forkhead family transcription factor	0	AcD3C13,Ace	y1,y2,y3,y4	1	1	2	3	0	0	7
	NatB	DAL7	YIR031C	L	M	E	MEDAATAEVSR	455	465	11							3.1	0.9	11.7	4.6	4.2	19.5	2.2	0	10.8	3.7	3.3	18.6	18.6	P21826	Malate synthase	P30952 (455-465)	Ace,AcD3C13	y1,y2,y3,y4,y5,y6	1	3	6	8	2	6	26	26	1	3	6	8	2	6
	NatB	OTU2	YHL013C	N	M	E	MEDILAR	13	19	7							100	98.2	-	-	100	100	1.8	0	-	-	1.8	1.8	1.8	P38747	Protein of unknown function	0	Ace	y1,y2,y5,y6	1	1	0	0	2	1	5
	NatB	RPG1	YBR079C	E	M	E	MEEAIEQR	909	916	8							-	-	-	-	86.9	73.7	-	-	-	-	13.2	0	13.2	P38249	eIF3a subunit of the eukaryotic translation initiation factor 3 (eIF3)	0	Ace	y5,y6	0	0	0	0	1	1	2
	NatB	GLK1	YCL040W	Y	M	E	MEEINKITKLPQELR	259	273	15							-	-	-	-	-	43.2	-	-	-	-	-	0	0	P17709	Glucokinase	0	Ace,AcD3C13	y6	0	0	0	0	0	4	4
	NatB	SHM2	YLR058C	R	M	E	MEILCQQR	83	90	8							68	8.9	-	33	9	22	59.1	0	-	24.1	0.1	13.1	59.1	P37291	Cytosolic serine hydroxymethyltransferase	0	AcD3C13,Ace	y1,y2,y4,y5,y6	1	2	0	3	2	1	9
	NatB	UMP1	YBR173C	E	M	E	MEIVNR	88	93	6							-	94.1	-	-	76	-	-	18.1	-	-	0	-	18.1	P38293	Chaperone required for correct maturation of the 20S proteasome	0	Ace	y2,y5	0	1	0	0	1	0	2
	NatB	ADH1	YOL086C	K	M	E	MEKGQIVGR	333	341	9							2.2	-	5.3	0	2.6	25.6	2.2	-	5.3	0	2.6	25.6	25.6	P00330	Alcohol dehydrogenase	0	AcD3C13,Ace	y1,y3,y4,y5,y6	1	0	2	5	3	4	15
	NatB	MBR1	YKL093W	R	M	E	MEKTTDKPLSAGDMNDEYSR	3	22	20							-	96.1	87.7	89.1	-	-	-	8.4	0	1.4	-	-	8.4	P23493	Protein involved in mitochondrial functions and stress response	0	Ace	y2,y3,y4	0	1	1	4	0	0	6
	NatB	TIF1	YKR059W	D	M	E	MELDENLLR	27	35	9							79.1	36.6	11.9	7.8	17.4	27.4	71.3	28.8	4.1	0	9.6	19.6	71.3	P10081	Translation initiation factor eIF4A	0	Ace,AcD3C13	y1,y2,y3,y4,y5,y6	1	2	2	3	2	2	12	12	1	2	2	3	2	2
	NatB	UMP1	YBR173C	T	M	E	MEMEIVNR	86	93	8							-	76.1	N.D.	-	-	100	-	0	-	-	-	23.9	23.9	P38293	Chaperone required for correct maturation of the 20S proteasome	0	AcD3C13,Ace	y2,y3,y6	0	1	1	0	0	1	3
	NatB	YMR31	YFR049W	F	M	E	MENYKPFR	57	64	8							-	-	-	18.8	-	-	-	-	-	0	-	-	0	P19955	Subunit of the mitochondrial alpha-ketoglutarate dehydrogenase	0	AcD3C13,Ace	y4	0	0	0	4	0	0	4
	NatB	YDR262W	YDR262W	A	M	E	MEPSFVR	19	25	7							95.1	95.3	100	100	100	-	0	0.2	4.9	4.9	4.9	-	4.9	Q12331	Putative protein of unknown function	0	Ace	y1,y2,y3,y4,y5	1	2	1	3	2	0	9
	NatB	FBP1	YLR377C	L	M	E	MEQAGGKAVNDR	300	311	12							-	6.1	34.4	20.8	-	-	-	0	28.3	14.7	-	-	28.3	P09201	Fructose-1,6-bisphosphatase	0	Ace,AcD3C13	y2,y3,y4	0	1	1	4	0	0	6
	NatB	OTU2	YHL013C	G	M	E	MESGENLENMEDILAR	4	19	16							100	100	100	100	100	100	0	0	0	0	0	0	0	P38747	Protein of unknown function	0	Ace	y1,y2,y3,y4,y5,y6	7	3	2	4	2	3	21	21	3.5	1.5	1	2	1	1.5
	NatB	DMA2	YNL116W	A	M	E	MESIDTAPQQQEPR	98	111	14							61.1	47.2	17.7	-	-	-	43.4	29.5	0	-	-	-	43.4	P53924	Ubiquitin-protein ligase (E3)	0	AcD3C13,Ace	y1,y2,y3	1	1	1	0	0	0	3
	NatB	MLP1	YKR095W	P	M	E	MESIQNGENSDER	8	20	13							100	100	100	100	100	100	0	0	0	0	0	0	0	Q02455	Myosin-like protein associated with the nuclear envelope	0	Ace	y1,y2,y3,y4,y5,y6	1	1	1	3	1	1	8	8	1	1	1	3	1	1
	NatB	PGI1	YBR196C	S	M	E	MESNGKSVTR	366	375	10							-	86.3	38.9	20.6	40.7	81.5	-	65.7	18.3	0	20.1	60.9	65.7	P12709	Glycolytic enzyme phosphoglucose isomerase	0	AcD3C13,Ace	y2,y3,y4,y5,y6	0	1	2	4	2	4	13
	NatB	ABZ2	YMR289W	D	M	E	MESYDEGGLVANPNFEVLATFR	11	32	22							-	-	100	-	-	-	-	-	0	-	-	-	0	Q03266	Aminodeoxychorismate lyase (4-amino-4-deoxychorismate lyase)	0	Ace	y3	0	0	1	0	0	0	1
	NatB	ATG17	YLR423C	L	M	E	METNVAEQFSR	191	201	11							-	-	-	-	-	68.5	-	-	-	-	-	0	0	Q06410	Scaffold protein responsible for phagophore assembly site organization	0	Ace	y6	0	0	0	0	0	1	1
	NatB	EIS1	YMR031C	T	M	E	METTSLSSQTNSR	164	176	13							48.3	38.1	12.5	3.8	15.6	-	44.5	34.3	8.7	0	11.8	-	44.5	Q05050	Component of the eisosome required for proper eisosome assembly	0	AcD3C13,Ace	y1,y2,y3,y4,y5	1	2	2	3	2	0	10
	NatB	SAS4	YDR181C	T	M	E	MEVEPEVIR	358	366	9							100	100	100	100	100	100	0	0	0	0	0	0	0	Q04003	Subunit of the SAS complex (Sas2p, Sas4p, Sas5p)	0	Ace	y1,y2,y3,y4,y5,y6	1	1	1	3	1	1	8	8	1	1	1	3	1	1
	NatB	HYP2	YEL034W	N	M	E	MEVPVVKR	80	87	8							51.8	25.7	-	4.4	11.5	21.2	47.4	21.3	-	0	7.1	16.8	47.4	P23301	Translation elongation factor eIF-5A	0	Ace,AcD3C13	y1,y2,y4,y5,y6	2	1	0	3	1	2	9
	NatB	LSP1	YPL004C	A	M	E	MEVVASER	72	79	8							-	-	18.2	-	12.8	38.2	-	-	5.4	-	0	25.4	25.4	Q12230	Eisosome core component	0	Ace,AcD3C13	y3,y5,y6	0	0	1	0	1	2	4
	NatB	ACC1	YNR016C	K	M	E	MEYEITNYSER	14	24	11							-	-	34.8	35	42.2	-	-	-	0	0.2	7.4	-	7.4	Q00955	Acetyl-CoA carboxylase, biotin containing enzyme	0	AcD3C13,Ace	y3,y4,y5	0	0	1	3	2	0	6
	NatB	CNA1	YLR433C	T	M	N	MNAGVLPR	488	495	8							-	-	-	-	-	24	-	-	-	-	-	0	0	P23287	Calcineurin A	0	Ace	y6	0	0	0	0	0	1	1
	NatB	PCK1	YKR097W	K	M	N	MNATVGSTSEVEQKIR	6	21	16							100	100	100	100	100	100	0	0	0	0	0	0	0	P10963	Phosphoenolpyruvate carboxykinase	0	Ace	y1,y2,y3,y4,y5,y6	1	8	3	5	4	1	22	22	1	8	3	5	4	1
	NatB	SAT4	YCR008W	G	M	N	MNDNNAAIPQQTPR	4	17	14							-	100	100	100	100	97.3	-	2.7	2.7	2.7	2.7	0	2.7	P25333	Ser/Thr protein kinase involved in salt tolerance	0	Ace	y2,y3,y4,y5,y6	0	1	1	3	1	1	7
	NatB	YMR253C	YMR253C	E	M	N	MNDTSLQLPSTTR	23	35	13							-	100	-	-	100	100	-	0	-	-	0	0	0	Q04835	Putative protein of unknown function	0	Ace	y2,y5,y6	0	2	0	0	1	1	4
	NatB	ORC1	YML065W	A	M	N	MNEDETLR	905	912	8							100	-	-	-	-	-	0	-	-	-	-	-	0	P54784	Largest subunit of the origin recognition complex	Q06409 (639-646)	Ace	y1	1	0	0	0	0	0	1
	NatB	CWC15	YDR163W	V	M	N	MNEEKQDVVGSGNLQETR	68	85	18							-	-	-	-	100	-	-	-	-	-	0	-	0	Q03772	Non-essential protein involved in pre-mRNA splicing	0	Ace	y5	0	0	0	0	1	0	1
	NatB	ATG22	YCL038C	D	M	N	MNESVTNYR	9	17	9							100	97.6	100	100	100	100	2.4	0	2.4	2.4	2.4	2.4	2.4	P25568	Vacuolar integral membrane protein required for efflux of amino acids	0	Ace	y1,y2,y3,y4,y5,y6	1	1	1	4	1	2	10	10	1	1	1	4	1	2
	NatB	SYH1	YPL105C	T	M	N	MNNAALLQR	34	42	9							100	100	100	-	-	-	0	0	0	-	-	-	0	Q02875	Protein of unknown function that influences nuclear pore distribution	0	Ace	y1,y2,y3	1	1	1	0	0	0	3
	NatB	MOG1	YJR074W	S	M	N	MNNKEVELYGGAITTVVPPGFIDASTLR	31	58	28							100	-	-	-	-	100	0	-	-	-	-	0	0	P47123	Conserved nuclear protein that interacts with GTP-Gsp1p	0	Ace	y1,y6	1	0	0	0	0	1	2
	NatB	URE2	YNL229C	M	M	N	MNNNGNQVSNLSNALR	2	17	16							100	100	100	100	100	100	0	0	0	0	0	0	0	P23202	Nitrogen catabolite repression transcriptional regulator	0	Ace	y1,y2,y3,y4,y5,y6	2	3	2	4	2	2	15	15	1	1.5	1	2	1	1
	NatB	SGT2	YOR007C	L	M	N	MNNPALR	315	321	7							94.2	72.7	24.2	11.6	32.4	-	82.6	61.1	12.6	0	20.8	-	82.6	Q12118	Glutamine-rich cytoplasmic cochaperone	0	Ace,AcD3C13	y1,y2,y3,y4,y5	1	2	2	3	1	0	9
	NatB	KNS1	YLL019C	N	M	N	MNNSTTTGPANNTSSNKTFLDNFEETR	17	43	27							-	-	100	-	-	-	-	-	0	-	-	-	0	P32350	Protein kinase involved in negative regulation of PolIII transcription	0	Ace	y3	0	0	1	0	0	0	1
	NatB	VPS60	YDR486C	S	M	N	MNQAQQSLSNR	24	34	11							82.5	-	-	78.2	82.3	-	4.3	-	-	0	4.1	-	4.3	Q03390	Protein involved in late endosome to vacuole transport	0	Ace,AcD3C13	y1,y4,y5	1	0	0	3	2	0	6
	NatB	PPH22	YDL188C	D	M	N	MNSDDGKNNTKAR	25	37	13							100	100	91.8	87.8	97.4	98.2	12.2	12.2	4	0	9.6	10.4	12.2	P23595	Catalytic subunit of protein phosphatase 2A (PP2A)	0	Ace	y1,y2,y3,y4,y5,y6	1	1	1	3	1	1	8	8	1	1	1	3	1	1
	NatB	TAL1	YLR354C	L	M	N	MNSTEPFPR	265	273	9							0	11.2	6.1	1.6	4.8	16.6	0	11.2	6.1	1.6	4.8	16.6	16.6	P15019	Transaldolase, enzyme in the non-oxidative pentose phosphate pathway	0	Ace,AcD3C13	y1,y2,y3,y4,y5,y6	1	1	2	3	2	4	13	13	1	1	2	3	2	4
	NatB	MON2	YNL297C	A	M	N	MNTGGFDSMQR	3	13	11							100	100	100	100	100	100	0	0	0	0	0	0	0	P48563	Protein with a role in endocytosis and vacuole integrity	0	Ace	y1,y2,y3,y4,y5,y6	6	4	2	5	5	5	27	27	3	2	1	2.5	2.5	2.5
	NatB	NAS2	YIL007C	N	M	N	MNVKSNQDAR	111	120	10							100	-	-	-	-	-	0	-	-	-	-	-	0	P40555	Proteasome-interacting protein	0	Ace	y1	1	0	0	0	0	0	1
	NatB	ORC3	YLL004W	K	M	N	MNVSEFADAQR	10	20	11							N.D.	100	100	-	100	100	-	0	0	-	0	0	0	P54790	Subunit of the origin recognition complex (ORC)	0	Ace	y1,y2,y3,y5,y6	1	1	1	0	1	1	5
	NatB	FUN19	YAL034C	N	M	N	MNYIGKDDSQSIFR	15	28	14							-	100	100	100	100	-	-	0	0	0	0	-	0	P28003	Non-essential protein of unknown function	0	Ace	y2,y3,y4,y5	0	1	1	3	1	0	6
	NatB	VMA4	YOR332W	K	M	Q	MQAFIR	20	25	6							70.5	71.5	-	-	-	78.3	0	1	-	-	-	7.8	7.8	P22203	Subunit E of the V1 domain of the vacuolar H+-ATPase (V-ATPase)	0	Ace	y1,y2,y6	1	1	0	0	0	1	3
	NatB	PAT1	YCR077C	S	M	Q	MQDLER	144	149	6							-	76.8	89.4	-	-	75	-	1.8	14.4	-	-	0	14.4	P25644	Deadenylation-dependent mRNA-decapping factor	P46679 (21-26)	Ace	y2,y3,y6	0	1	1	0	0	1	3
	NatB	KKQ8	YKL168C	V	M	Q	MQEEKKR	3	9	7							15.8	16.3	25.2	28.3	28.9	31.9	0	0.5	9.4	12.5	13.1	16.1	16.1	P36004	Putative serine/threonine protein kinase with unknown cellular role	0	Ace,AcD3C13	y1,y2,y3,y4,y5,y6	1	2	4	4	2	2	15	15	1	2	4	4	2	2
	NatB	TDA2	YER071C	S	M	Q	MQIEIKDGR	3	11	9							5.9	12.7	10.8	13.9	13.8	16.1	0	6.8	4.9	8	7.9	10.2	10.2	P40045	Protein of unknown function	0	AcD3C13,Ace	y1,y2,y3,y4,y5,y6	1	7	4	6	5	3	26	26	1	7	4	6	5	3
	NatB	COP1	YDL145C	K	M	Q	MQNIAQTR	723	730	8							66.2	58.1	22.7	-	19.9	36.4	46.3	38.2	2.8	-	0	16.5	46.3	P53622	Alpha subunit of COPI vesicle coatomer complex	0	AcD3C13,Ace	y1,y2,y3,y5,y6	2	1	2	0	1	2	8
	NatB	YCK1	YHR135C	Q	M	Q	MQQLQMQQLQQQQQQQQYAQKTEADMR	394	420	27							-	-	-	-	95.7	-	-	-	-	-	0	-	0	P23291	Palmitoylated plasma membrane-bound casein kinase I (CK1) isoform	0	Ace	y5	0	0	0	0	1	0	1
	NatB	TY1B-H	YHR214C-B	K	M	Q	MQSDTQEANDIVTLANLQYNGSTPADAFETKVTNIIDR	297	334	38							-	-	-	-	100	-	-	-	-	-	0	-	0	O13535	Retrotransposon TYA Gag and TYB Pol genes	O74302 (259-296)^AP0C2I2 (259-296)^AP0C2I3 (259-296)^AP0C2I4 (297-334)^AP0C2I5 (259-296)^AP0C2I6 (259-296)^AP0C2I7 (259-296)^AP0C2I8 (259-296)^AP0C2I9 (259-296)^AP0C2J0 (259-296)^AP0C2J1 (259-296)^AP0CX57 (259-296)^AP0CX58 (259-296)^AP0CX59 (259-296)^AP0CX60 (259-296)^AP0CX65 (259-296)^AP0CX66 (259-296)^AP0CX67 (259-296)^AP0CX68 (259-296)^AP0CX69 (259-296)^AP0CX70 (259-296)^AP0CX71 (259-296)^AP0C…	Ace	y5	0	0	0	0	2	0	2
	NatB	SWC4	YGR002C	E	M	Q	MQTALKR	365	371	7							-	100	-	-	-	-	-	0	-	-	-	-	0	P53201	Component of the Swr1p complex that incorporates Htz1p into chromatin	0	Ace	y2	0	1	0	0	0	0	1
	NatC	ARO4	YBR249C	P	M	F	MFAANGMPKVNQGAEEDVR	6	24	19							-	100	-	100	100	100	-	0	-	0	0	0	0	P32449	3-deoxy-D-arabino-heptulosonate-7-phosphate (DAHP) synthase	0	Ace	y2,y4,y5,y6	0	1	0	4	2	1	8
	NatC	SPG4	YMR107W	V	M	F	MFSKEYR	37	43	7							-	62.4	100	94.8	76.9	-	-	0	37.6	32.4	14.5	-	37.6	Q04438	Protein required for high temperature survival during stationary phase	0	Ace	y2,y3,y4,y5	0	1	2	4	1	0	8
	NatC	ICL2	YPR006C	T	M	I	MINNKTFNR	4	12	9							-	-	-	32.7	63.3	-	-	-	-	0	30.6	-	30.6	Q12031	2-methylisocitrate lyase of the mitochondrial matrix	0	AcD3C13,Ace	y4,y5	0	0	0	4	2	0	6
	NatC	PEP3	YLR148W	M	M	I	MITDPR	636	641	6							100	100	-	-	-	-	0	0	-	-	-	-	0	P27801	Component of CORVET membrane tethering complex	0	Ace	y1,y2	1	1	0	0	0	0	2
	NatC	RGR1	YLR071C	Q	M	L	MLANEER	10	16	7							2.3	3.7	10.3	N.D.	N.D.	-	0	1.4	8	-	-	-	8	P19263	Alpha' catalytic subunit of casein kinase 2 (CK2)	0	Ace,AcD3C13	y1,y2,y3,y4,y5	1	1	2	3	1	0	8
	NatC	LAP2	YNL045W	K	M	L	MLPLSIEQR	40	48	9							5.8	10.5	10.4	10.6	13	10.9	0	4.7	4.6	4.8	7.2	5.1	7.2	Q10740	Leucyl aminopeptidase yscIV with epoxide hydrolase activity	0	Ace,AcD3C13	y1,y2,y3,y4,y5,y6	11	20	32	11	21	13	108	108	1	1.81818	2.90909	1	1.90909	1.18182
	NatC	PCD1	YLR151C	R	M	L	MLSSKQLIENLIR	8	20	13							58.7	-	-	55.5	65.1	65.5	3.2	-	-	0	9.6	10	10	Q12524	8-oxo-dGTP diphosphatase	0	AcD3C13,Ace	y1,y4,y5,y6	2	0	0	3	2	3	10
	Other	MRP51	YPL118W	E	M	G	MGVPIVSNIGR	93	103	11							-	-	-	100	-	-	-	-	-	0	-	-	0	Q02950	Mitochondrial ribosomal protein of the small subunit	0	Ace	y4	0	0	0	3	0	0	3
	Other	SNF12	YNR023W	V	M	K	MKPSNGKGSR	5	14	10							-	-	N.D.	-	-	-	-	-	-	-	-	-	0	P53628	73 kDa subunit of the SWI/SNF chromatin remodeling complex	0	Ace	y3	0	0	1	0	0	0	1
	Other	BUG1	YDL099W	R	M	K	MKQLEEAR	12	19	8							-	33.3	100	37.9	26.2	27.7	-	7.1	73.8	11.7	0	1.5	73.8	Q12191	Cis-golgi localized protein involved in ER to Golgi transport	0	Ace,AcD3C13	y2,y3,y4,y5,y6	0	2	2	3	1	1	9
	Other	HOT1	YMR172W	L	M	M	MMPTTLKDGYR	37	47	11							-	-	-	-	N.D.	-	-	-	-	-	-	-	0	Q03213	Transcription factor for glycerol biosynthetic genes	0	Ace	y5	0	0	0	0	1	0	1
	Other	ABD1	YBR236C	W	M	S	MSQEDYDR	11	18	8							-	-	-	-	0	-	-	-	-	-	0	-	0	P32783	Methyltransferase	0	Ace	y5	0	0	0	0	1	0	1

## Sheet: Table S5
	Table S5: List of Nt-acetylation affected annotated true N-termini.
	71 unique annotated N-termini (71 accessions) (start 1,2 and iMet compliant)
											Annotated N-termini (NtAc %)						Difference in N-terminal acetylation
	NAT type	Standard name	Systematic name	P1	P1'	P2'	Sequence	Start	End	Length AA	6 hrs	3 days	8 days	9 days, 0% Glu	9 days, 2% Glu	9 days, 10% Glu	6 hrs	3 days	8 days	9 days, 0% Glu	9 days, 2% Glu	9 days, 10% Glu	Max. diff Nt-Ac (max(NtAc) - min(NtAc) in %)	Uniprot identifier	Brief Description
	NatA	RPL7A	YGL076C	M	A	A	AAEKILTPESQLKKSKAQQKTAEQVAAER	2	30	29	12.3	43.9	43	47.1	50.4	-	0	31.6	30.7	34.8	38.1	-	38.1	P05737	Ribosomal 60S subunit protein L7A
	NatA	FAA2	YER015W	M	A	A	AAPDYALTDLIESDPR	2	17	16	-	57	34.4	35.7	43.3	36.2	-	22.6	0	1.3	8.9	1.8	22.6	P39518	Medium chain fatty acyl-CoA synthetase
	NatA	COX12	YLR038C	M	A	D	ADQENSPLHTVGFDAR	2	17	16	45.8	44.1	82.1	78.7	-	36.3	9.5	7.8	45.8	42.4	-	0	45.8	Q01519	Subunit VIb of cytochrome c oxidase
	NatA	THO1	YER063W	M	A	D	ADYSSLTVVQLKDLLTKR	2	19	18	52.3	63	-	84.5	81.4	82.2	0	10.7	-	32.2	29.1	29.9	32.2	P40040	Conserved nuclear RNA-binding protein
	NatA	APD1	YBR151W	M	A	F	AFLNIFKQKR	2	11	10	13.3	22	-	29.1	32.8	49.2	0	8.7	-	15.8	19.5	35.9	35.9	P38281	Protein of unknown function
	NatA	PUP1	YOR157C	M	A	G	AGLSFDNYQR	2	11	10	26.9	13.5	-	-	10.1	15.2	16.8	3.4	-	-	0	5.1	16.8	P25043	Beta 2 subunit of the 20S proteasome
	NatA	YVH1	YIR026C	M	A	G	AGNANSVDEEVTR	2	14	13	93.5	82.7	-	-	92.6	82	11.5	0.7	-	-	10.6	0	11.5	Q02256	Dual specificity protein phosphatase
	NatA	SDS3	YIL084C	M	A	I	AIQKVSNKDLSR	2	13	12	10.9	14.9	-	0	6.4	-	10.9	14.9	-	0	6.4	-	14.9	P40505	Component of the Rpd3L histone deacetylase complex
	NatA	RPS14B	YJL191W	M	A	N	ANDLVQAR	2	9	8	44.5	55.2	54.1	54.1	53	50.5	0	10.7	9.6	9.6	8.5	6	10.7	P39516	Protein component of the small (40S) ribosomal subunit
	NatA	PCL8	YPL219W	M	A	N	ANDQDPNKSLINDALTR	2	18	17	73.9	91.6	-	100	85.9	-	0	17.7	-	26.1	12	-	26.1	Q08966	Cyclin
	NatA	ADE17	YMR120C	M	A	N	ANYTKTAILSVYDKTGLLDLAR	2	23	22	18	16.4	-	40.4	14.8	-	3.2	1.6	-	25.6	0	-	25.6	P38009	Enzyme of 'de novo' purine biosynthesis
	NatA	SAW1	YAL027W	M	A	P	APSIATVKIAR	2	12	11	-	41.6	22	26.3	-	-	-	19.6	0	4.3	-	-	19.6	P39735	5'- and 3'-flap DNA binding protein
	NatA	UTP22	YGR090W	M	A	T	ATSVKR	2	7	6	21	-	41.6	-	-	-	0	-	20.6	-	-	-	20.6	P53254	Component of the small-subunit processome
	NatA	YLR361C-A	YLR361C-A	M	A	V	AVSNNNNNNNSKER	2	15	14	9.9	30.1	31.6	32.1	22.5	32.8	0	20.2	21.7	22.2	12.6	22.9	22.9	Q3E795	Putative protein of unknown function
	NatA	SHG1	YBR258C	M	A	Y	AYNQEDSKR	2	10	9	73	84.6	86.3	81.5	68.3	76.7	4.7	16.3	18	13.2	0	8.4	18	P38337	Subunit of the COMPASS (Set1C) complex
	NatA	SRB2	YHR041C	M	G	K	GKSAVIFVER	2	11	10	0.3	0.1	-	10.9	N.D.	-	0.2	0	-	10.8	-	-	10.8	P34162	Subunit of the RNA polymerase II mediator complex
	NatA	RSA3	YLR221C	M	S	A	SAGDISAINIKSVKKNR	2	18	17	41.5	71.5	-	70.3	71.2	-	0	30	-	28.8	29.7	-	30	Q05942	Protein with a likely role in ribosomal maturation
	NatA	MPC3	YGR243W	M	S	A	SASAFNFAFR	2	11	10	-	-	59.5	-	96.8	-	-	-	0	-	37.3	-	37.3	P53311	Highly conserved subunit of the mitochondrial pyruvate carrier (MPC)
	NatA	TMC1	YOR052C	M	S	D	SDINEIEIPSR	2	12	11	100	74.4	100	94.5	-	-	25.6	0	25.6	20.1	-	-	25.6	Q08422	AN1-type zinc finger protein of unknown function
	NatA	DPH1	YIL103W	M	S	G	SGSTESKKQPR	2	12	11	87	99.1	100	-	100	100	0	12.1	13	-	13	13	13	P40487	Protein required for synthesis of diphthamide
	NatA	IDP3	YNL009W	M	S	K	SKIKVVHPIVEMDGDEQTR	2	20	19	-	90.2	67.5	66.6	72.3	-	-	23.6	0.9	0	5.7	-	23.6	P53982	Peroxisomal NADP-dependent isocitrate dehydrogenase
	NatA	YML108W	YML108W	M	S	K	SKSNTYR	2	8	7	100	85.3	89.4	86.1	-	100	14.7	0	4.1	0.8	-	14.7	14.7	Q03759	Protein of unknown function
	NatA	CBC2	YPL178W	M	S	L	SLEEFDEVKYDHSTKR	2	17	16	89.8	97.5	-	100	100	100	0	7.7	-	10.2	10.2	10.2	10.2	Q08920	Small subunit of the heterodimeric cap binding complex with Sto1p
	NatA	GUP1	YGL084C	M	S	L	SLISILSPLITSEGLDSR	2	19	18	84.3	73.9	-	74.2	74.7	75.2	10.4	0	-	0.3	0.8	1.3	10.4	P53154	Plasma membrane protein involved in remodeling GPI anchors
	NatA	YNR021W	YNR021W	M	S	S	SSSIFGPLTGFLER	2	15	14	95.8	84.1	-	87.5	100	100	11.7	0	-	3.4	15.9	15.9	15.9	P53723	Putative protein of unknown function
	NatA	ATG22	YCL038C	M	S	Y	SYGTINDMNESVTNYR	2	17	16	-	60.3	-	55.4	58.3	69.1	-	4.9	-	0	2.9	13.7	13.7	P25568	Vacuolar integral membrane protein required for efflux of amino acids
	NatA	UFD2	YDL190C	M	T	A	TAIEDILQITTDPSDTR	2	18	17	36.9	42.2	31.6	41.1	42.8	-	5.3	10.6	0	9.5	11.2	-	11.2	P54860	Ubiquitin chain assembly factor (E4)
	NatA	GPM2	YDL021W	M	T	A	TASTPSNVMTLFLLR	2	16	15	-	-	-	-	73.2	63	-	-	-	-	10.2	0	10.2	Q12008	Homolog of Gpm1p phosphoglycerate mutase
	NatA	TUP1	YCR084C	M	T	A	TASVSNTQNKLNELLDAIR	2	20	19	87.2	88.8	-	83.1	81.9	78.1	9.1	10.7	-	5	3.8	0	10.7	P16649	General repressor of transcription
	NatA	GLY1	YEL046C	M	T	E	TEFELPPKYITAANDLR	2	18	17	71.9	93.4	-	-	97.3	96.8	0	21.5	-	-	25.4	24.9	25.4	P37303	Threonine aldolase
	NatA	FAA4	YMR246W	M	T	E	TEQYSVAVGEAANEHETAPR	2	21	20	65	77.9	-	69.4	77.6	76.8	0	12.9	-	4.4	12.6	11.8	12.9	P47912	Long chain fatty acyl-CoA synthetase
	NatA	OTU2	YHL013C	M	T	G	TGMESGENLENMEDILAR	2	19	18	5.2	26.5	32.6	35.5	30.6	32.6	0	21.3	27.4	30.3	25.4	27.4	30.3	P38747	Protein of unknown function
	NatA	VHS3	YOR054C	M	T	N	TNKSSLKNNR	2	11	10	10.6	17.9	17.2	22.3	26.1	31.5	0	7.3	6.6	11.7	15.5	20.9	20.9	Q08438	Negative regulatory subunit of protein phosphatase 1 Ppz1p
	NatA	TPS1	YBR126C	M	T	T	TTDNAKAQLTSSSGGNIIVVSNR	2	24	23	34.3	44.2	46.2	47.5	49.4	55.9	0	9.9	11.9	13.2	15.1	21.6	21.6	Q00764	Synthase subunit of trehalose-6-P synthase/phosphatase complex
	NatA	TPS2	YDR074W	M	T	T	TTTAQDNSPKKR	2	13	12	79	85.7	89.8	88.1	89.1	91.2	0	6.7	10.8	9.1	10.1	12.2	12.2	P31688	Phosphatase subunit of the trehalose-6-P synthase/phosphatase complex
	NatA	PBP4	YDL053C	M	T	T	TTTSTTSVDGR	2	12	11	68.3	90.7	90.6	-	84	81.1	0	22.4	22.3	-	15.7	12.8	22.4	Q07362	Pbp1p binding protein
	NatA	SOG2	YOR353C	M	V	A	VATSSKR	2	8	7	80	86.4	91	-	-	82.4	0	6.4	11	-	-	2.4	11	Q08817	Key component of the RAM signaling network
	NatB	SPO7	YAL009W	-	M	E	MEPESIGDVGNHAQDDSASIVSGPR	1	25	25	68	100	-	-	-	-	0	32	-	-	-	-	32	P18410	Putative regulatory subunit of Nem1p-Spo7p phosphatase holoenzyme
	NatB	BRL1	YHR036W	-	M	E	MESFENLSIR	1	10	10	100	-	-	-	96.2	85.6	14.4	-	-	-	10.6	0	14.4	P38770	Essential nuclear envelope integral membrane protein
	NatB	SED5	YLR026C	-	M	N	MNIKDR	1	6	6	80.5	94.7	93.7	94.4	95.1	95.6	0	14.2	13.2	13.9	14.6	15.1	15.1	Q01590	cis-Golgi t-SNARE syntaxin
	NatB	QDR3	YBR043C	-	M	Q	MQAQGSQSNVGSLR	1	14	14	100	-	-	-	-	86.8	13.2	-	-	-	-	0	13.2	P38227	Multidrug transporter of the major facilitator superfamily
	NatB	RAD16	YBR114W	-	M	Q	MQEGGFIR	1	8	8	31.2	56.5	66.8	73.7	57.6	61.4	0	25.3	35.6	42.5	26.4	30.2	42.5	P31244	Nucleotide excision repair (NER) protein
	NatB	RAS1	YOR101W	-	M	Q	MQGNKSTIR	1	9	9	26.9	46.3	52.5	47.9	57.9	64	0	19.4	25.6	21	31	37.1	37.1	P01119	GTPase involved in G-protein signaling in adenylate cyclase activation
	NatB	OXP1	YKL215C	-	M	Q	MQKGNIR	1	7	7	24.9	33	34.7	32.9	33.3	37.2	0	8.1	9.8	8	8.4	12.3	12.3	P28273	5-oxoprolinase
	NatB	PFK1	YGR240C	-	M	Q	MQSQDSCYGVAFR	1	13	13	51.2	60.9	63.4	64	63.2	66	0	9.7	12.2	12.8	12	14.8	14.8	P16861	Alpha subunit of heterooctameric phosphofructokinase
	NatB	ECM9	YKR004C	-	M	Q	MQSSLPLCR	1	9	9	-	52.5	54.2	-	49.6	31.2	-	21.3	23	-	18.4	0	23	Q02202	Non-essential protein of unknown function
	NatB	IPK1	YDR315C	-	M	Q	MQVIGR	1	6	6	79.5	52.7	-	-	-	44.2	35.3	8.5	-	-	-	0	35.3	Q06667	Inositol 1,3,4,5,6-pentakisphosphate 2-kinase
	NatC	PTC7	YHR076W	-	M	F	MFANVGFR	1	8	8	15.2	-	-	-	4	8.8	11.2	-	-	-	0	4.8	11.2	P38797	Type 2C serine/threonine protein phosphatase (PP2C)
	NatC	RRN11	YML043C	-	M	F	MFEVPITLTNR	1	11	11	60	-	-	-	-	79.7	0	-	-	-	-	19.7	19.7	Q04712	Component of the core factor (CF) rDNA transcription factor complex
	NatC	CPS1	YJL172W	-	M	I	MIALPVEKAPR	1	11	11	6.5	15.3	0	-	-	-	6.5	15.3	0	-	-	-	15.3	P27614	Vacuolar carboxypeptidase S
	NatC	SMY2	YBR172C	-	M	I	MIAPDSQR	1	8	8	33.7	59.4	100	89.8	53.4	57.4	0	25.7	66.3	56.1	19.7	23.7	66.3	P32909	GYF domain protein
	NatC	ISF1	YMR081C	-	M	I	MIASEIFER	1	9	9	25.2	36.9	81.4	76.1	36.6	41.5	0	11.7	56.2	50.9	11.4	16.3	56.2	P32488	Serine-rich, hydrophilic protein
	NatC	RTT101	YJL047C	-	M	I	MINESVSKR	1	9	9	2.8	6.1	26.8	23.3	12.3	12.8	0	3.3	24	20.5	9.5	10	24	P47050	Cullin subunit of a Roc1p-dependent E3 ubiquitin ligase complex
	NatC	ACM1	YPL267W	-	M	I	MISPSKKR	1	8	8	86.3	-	-	-	94.4	98.2	0	-	-	-	8.1	11.9	11.9	Q08981	Pseudosubstrate inhibitor of the APC/C
	NatC	PRP19	YLL036C	-	M	L	MLCAISGKVPR	1	11	11	76.4	88	88.1	88.9	91.1	89.1	0	11.6	11.7	12.5	14.7	12.7	14.7	P32523	Splicing factor associated with the spliceosome
	NatC	NIC96	YFR002W	-	M	L	MLETLR	1	6	6	3.8	14.3	-	16.2	17.1	20.6	0	10.5	-	12.4	13.3	16.8	16.8	P34077	Linker nucleoporin component of the nuclear pore complex (NPC)
	NatC	PDC2	YDR081C	-	M	L	MLSIQQR	1	7	7	12.7	28.3	-	35.4	30.5	29.4	0	15.6	-	22.7	17.8	16.7	22.7	P32896	Transcription factor for thiamine-regulated genes
	Other	FBA1	YKL060C	-	M	G	MGVEQILKR	1	9	9	26.2	12.2	-	7.7	7.2	8.3	19	5	-	0.5	0	1.1	19	P14540	Fructose 1,6-bisphosphate aldolase
	Other	SHH3	YMR118C	-	M	K	MKATIQR	1	7	7	-	30.2	-	-	14.6	-	-	15.6	-	-	0	-	15.6	Q04487	Putative mitochondrial inner membrane protein of unknown function
	Other	PBP1	YGR178C	-	M	K	MKGNFR	1	6	6	71.9	93.4	100	100	93.8	92	0	21.5	28.1	28.1	21.9	20.1	28.1	P53297	Component of glucose deprivation induced stress granules
	Other	POF1	YCL047C	-	M	K	MKKTFEQFR	1	9	9	-	-	92.4	89.9	87.6	74.2	-	-	18.2	15.7	13.4	0	18.2	P25576	Nicotinamide mononucleotide-specific adenylyltransferase (NMNAT)
	Other	RPS6A	YPL090C	-	M	K	MKLNISYPVNGSQKTFEIDDEHR	1	23	23	0	2.2	0	0	0	11	0	2.2	0	0	0	11	11	P0CX37	Protein component of the small (40S) ribosomal subunit
	Other	TOM70	YNL121C	-	M	K	MKSFITR	1	7	7	18	46.7	45.6	49.8	55.9	56.1	0	28.7	27.6	31.8	37.9	38.1	38.1	P07213	Component of the TOM (translocase of outer membrane) complex
	Other	YNR034W-A	YNR034W-A	-	M	K	MKSSIPITEVLPR	1	13	13	1.9	4.5	13	15.6	13.9	19.1	0	2.6	11.1	13.7	12	17.2	17.2	Q3E841	Protein of unknown function
	Other	ATG8	YBL078C	-	M	K	MKSTFKSEYPFEKR	1	14	14	25.9	27.6	64.6	62.6	44	38	0	1.7	38.7	36.7	18.1	12.1	38.7	P38182	Component of autophagosomes and Cvt vesicles
	Other	SEC16	YPL085W	-	M	T	MTPEAKKR	1	8	8	6.6	26.5	33.2	32.6	27.8	25	0	19.9	26.6	26	21.2	18.4	26.6	P48415	COPII vesicle coat protein required for ER transport vesicle budding
	Other	RAD14	YMR201C	-	M	T	MTPEQKAKLEANR	1	13	13	-	30.4	45.9	47.5	30.6	39.9	-	0	15.5	17.1	0.2	9.5	17.1	P28519	Protein that recognizes and binds damaged DNA during NER
	Other	MET6	YER091C	-	M	V	MVQSAVLGFPR	1	11	11	4.8	-	-	20	5.3	0	4.8	-	-	20	5.3	0	20	P05694	Cobalamin-independent methionine synthase
	Other	TGL1	YKL140W	-	M	Y	MYFPFLGR	1	8	8	48.1	17.1	-	17.8	-	17	31.1	0.1	-	0.8	-	0	31.1	P34163	Steryl ester hydrolase
	Other	GIP2	YER054C	-	M	Y	MYIKAEQKPQQFER	1	14	14	-	16.4	12.6	8.5	9.6	49.7	-	7.9	4.1	0	1.1	41.2	41.2	P40036	Putative regulatory subunit of protein phosphatase Glc7p
	Other	RNR1	YER070W	-	M	Y	MYVYKR	1	6	6	56.2	57.2	-	-	82.8	-	0	1	-	-	26.6	-	26.6	P21524	Major isoform of large subunit of ribonucleotide-diphosphate reductase

## Sheet: Table S6
	Table S6: List of Nt-acetylation affected alternative N-termini.
	33 unique alternative N-termini (30 accessions)
											Alternative N-termini (NtAc %)						Difference in N-terminal acetylation
	NAT type	Standard name	Systematic name	P1	P1'	P2'	Sequence	Start	End	Length AA	6 hrs	3 days	8 days	9 days, 0% Glu	9 days, 2% Glu	9 days, 10% Glu	6 hrs	3 days	8 days	9 days, 0% Glu	9 days, 2% Glu	9 days, 10% Glu	Max. diff Nt-Ac (max(NtAc) - min(NtAc) in %)	Uniprot identifier	Brief Description
	NatA	YPI1	YFR003C	M	A	M	AMGSEQQQTVGSR	7	19	13	35	38	36	34.8	31	24	11	14	12	10.8	7	0	14	P43587	Regulatory subunit of the type I protein phosphatase (PP1) Glc7p
	NatA	RBA50	YDR527W	M	S	D	SDEQIVQER	93	101	9	100	86.5	-	-	-	-	13.5	0	-	-	-	-	13.5	Q04418	Protein involved in transcription
	NatA	DID4	YKL002W	M	S	E	SEATGLLAGMNR	107	118	12	52.5	42.8	-	47	53.2	-	9.7	0	-	4.2	10.4	-	10.4	P36108	Class E Vps protein of the ESCRT-III complex
	NatA	SRO9	YCL037C	M	S	F	SFGGDTNLILAALR	309	322	14	31.8	-	-	-	21.7	30.9	10.1	-	-	-	0	9.2	10.1	P25567	Cytoplasmic RNA-binding protein
	NatA	SGT2	YOR007C	M	S	N	SNPGAMQNIQKMMQDPSIR	278	296	19	80.5	55.7	-	-	-	52.1	28.4	3.6	-	-	-	0	28.4	Q12118	Glutamine-rich cytoplasmic cochaperone
	NatA	DMA2	YNL116W	M	T	S	TSNSSSASNANTTSSSGINPR	20	40	21	77	93.3	92	90	86.6	91.4	0	16.3	15	13	9.6	14.4	16.3	P53924	Ubiquitin-protein ligase (E3)
	NatB	EFT1	YOR133W	L	M	D	MDKVTNVR	13	20	8	0	3.1	15.3	7.5	10.2	24.5	0	3.1	15.3	7.5	10.2	24.5	24.5	P32324	Elongation factor 2 (EF-2), also encoded by EFT2
	NatB	ATP3	YBR039W	A	M	D	MDNASKNAGDMINR	270	283	14	-	39.8	19.5	12.2	18.2	-	-	27.6	7.3	0	6	-	27.6	P38077	Gamma subunit of the F1 sector of mitochondrial F1F0 ATP synthase
	NatB	FKH2	YNL068C	A	M	E	MEAYTPER	693	700	8	93.4	56.6	23.6	8.5	-	-	84.9	48.1	15.1	0	-	-	84.9	P41813	Forkhead family transcription factor
	NatB	DAL7	YIR031C	L	M	E	MEDAATAEVSR	455	465	11	3.1	0.9	11.7	4.6	4.2	19.5	2.2	0	10.8	3.7	3.3	18.6	18.6	P21826	Malate synthase
	NatB	RPG1	YBR079C	E	M	E	MEEAIEQR	909	916	8	-	-	-	-	86.9	73.7	-	-	-	-	13.2	0	13.2	P38249	eIF3a subunit of the eukaryotic translation initiation factor 3 (eIF3)
	NatB	SHM2	YLR058C	R	M	E	MEILCQQR	83	90	8	68	8.9	-	33	9	22	59.1	0	-	24.1	0.1	13.1	59.1	P37291	Cytosolic serine hydroxymethyltransferase
	NatB	UMP1	YBR173C	E	M	E	MEIVNR	88	93	6	-	94.1	-	-	76	-	-	18.1	-	-	0	-	18.1	P38293	Chaperone required for correct maturation of the 20S proteasome
	NatB	ADH1	YOL086C	K	M	E	MEKGQIVGR	333	341	9	2.2	-	5.3	0	2.6	25.6	2.2	-	5.3	0	2.6	25.6	25.6	P00330	Alcohol dehydrogenase
	NatB	TIF1	YKR059W	D	M	E	MELDENLLR	27	35	9	79.1	36.6	11.9	7.8	17.4	27.4	71.3	28.8	4.1	0	9.6	19.6	71.3	P10081	Translation initiation factor eIF4A
	NatB	UMP1	YBR173C	T	M	E	MEMEIVNR	86	93	8	-	76.1	N.D.	-	-	100	-	0	-	-	-	23.9	23.9	P38293	Chaperone required for correct maturation of the 20S proteasome
	NatB	FBP1	YLR377C	L	M	E	MEQAGGKAVNDR	300	311	12	-	6.1	34.4	20.8	-	-	-	0	28.3	14.7	-	-	28.3	P09201	Fructose-1,6-bisphosphatase
	NatB	DMA2	YNL116W	A	M	E	MESIDTAPQQQEPR	98	111	14	61.1	47.2	17.7	-	-	-	43.4	29.5	0	-	-	-	43.4	P53924	Ubiquitin-protein ligase (E3)
	NatB	PGI1	YBR196C	S	M	E	MESNGKSVTR	366	375	10	-	86.3	38.9	20.6	40.7	81.5	-	65.7	18.3	0	20.1	60.9	65.7	P12709	Glycolytic enzyme phosphoglucose isomerase
	NatB	EIS1	YMR031C	T	M	E	METTSLSSQTNSR	164	176	13	48.3	38.1	12.5	3.8	15.6	-	44.5	34.3	8.7	0	11.8	-	44.5	Q05050	Component of the eisosome required for proper eisosome assembly
	NatB	HYP2	YEL034W	N	M	E	MEVPVVKR	80	87	8	51.8	25.7	-	4.4	11.5	21.2	47.4	21.3	-	0	7.1	16.8	47.4	P23301	Translation elongation factor eIF-5A
	NatB	LSP1	YPL004C	A	M	E	MEVVASER	72	79	8	-	-	18.2	-	12.8	38.2	-	-	5.4	-	0	25.4	25.4	Q12230	Eisosome core component
	NatB	SGT2	YOR007C	L	M	N	MNNPALR	315	321	7	94.2	72.7	24.2	11.6	32.4	-	82.6	61.1	12.6	0	20.8	-	82.6	Q12118	Glutamine-rich cytoplasmic cochaperone
	NatB	PPH22	YDL188C	D	M	N	MNSDDGKNNTKAR	25	37	13	100	100	91.8	87.8	97.4	98.2	12.2	12.2	4	0	9.6	10.4	12.2	P23595	Catalytic subunit of protein phosphatase 2A (PP2A)
	NatB	TAL1	YLR354C	L	M	N	MNSTEPFPR	265	273	9	0	11.2	6.1	1.6	4.8	16.6	0	11.2	6.1	1.6	4.8	16.6	16.6	P15019	Transaldolase, enzyme in the non-oxidative pentose phosphate pathway
	NatB	PAT1	YCR077C	S	M	Q	MQDLER	144	149	6	-	76.8	89.4	-	-	75	-	1.8	14.4	-	-	0	14.4	P25644	Deadenylation-dependent mRNA-decapping factor
	NatB	KKQ8	YKL168C	V	M	Q	MQEEKKR	3	9	7	15.8	16.3	25.2	28.3	28.9	31.9	0	0.5	9.4	12.5	13.1	16.1	16.1	P36004	Putative serine/threonine protein kinase with unknown cellular role
	NatB	TDA2	YER071C	S	M	Q	MQIEIKDGR	3	11	9	5.9	12.7	10.8	13.9	13.8	16.1	0	6.8	4.9	8	7.9	10.2	10.2	P40045	Protein of unknown function
	NatB	COP1	YDL145C	K	M	Q	MQNIAQTR	723	730	8	66.2	58.1	22.7	-	19.9	36.4	46.3	38.2	2.8	-	0	16.5	46.3	P53622	Alpha subunit of COPI vesicle coatomer complex
	NatC	SPG4	YMR107W	V	M	F	MFSKEYR	37	43	7	-	62.4	100	94.8	76.9	-	-	0	37.6	32.4	14.5	-	37.6	Q04438	Protein required for high temperature survival during stationary phase
	NatC	ICL2	YPR006C	T	M	I	MINNKTFNR	4	12	9	-	-	-	32.7	63.3	-	-	-	-	0	30.6	-	30.6	Q12031	2-methylisocitrate lyase of the mitochondrial matrix
	NatC	PCD1	YLR151C	R	M	L	MLSSKQLIENLIR	8	20	13	58.7	-	-	55.5	65.1	65.5	3.2	-	-	0	9.6	10	10	Q12524	8-oxo-dGTP diphosphatase
	Other	BUG1	YDL099W	R	M	K	MKQLEEAR	12	19	8	-	33.3	100	37.9	26.2	27.7	-	7.1	73.8	11.7	0	1.5	73.8	Q12191	Cis-golgi localized protein involved in ER to Golgi transport
