# Supplementary material for: N-terminal Acetylation Levels Are Maintained During Acetyl-CoA Deficiency in Saccharomyces cerevisiae
Source: Mol Cell Proteomics. 2018 Aug 27;17(12):2309–23. doi: 10.1074/mcp.RA118.000982 (PMC6283290; doi:10.1074/mcp.RA118.000982)
Supplement: supplemental Table S1 [file 139627_1_supp_189089_pdf65f.xlsx]

## Sheet: Table S7 | Identified proteins
	Table S7: Complete list of 2,707 yeast proteins identified by shotgun proteomics using LC-MS/MS. Proteins are sorted alphabetically on Protein name (column C). Columns from left to right contain the Uniprot protein IDs, Majority protein IDs, the protein and gene names, the number of identified peptides, the number of identified MS/MS spectra, the sequence coverage, the molecular weight, the PEP s…
	Protein IDs	Majority protein IDs	Protein names	Gene names	Peptides	MS/MS count	Sequence coverage [%]	Mol. weight [kDa]	PEP score	LFQ intensity 6 h #1	LFQ intensity 6 h #2	LFQ intensity 6 h #3	LFQ intensity 3 days #1	LFQ intensity 3 days #2	LFQ intensity 3 days #3	LFQ intensity 8 days #1	LFQ intensity 8 days #2	LFQ intensity 8 days #3	LFQ intensity 9 days 0% Glu #1	LFQ intensity 9 days 0% Glu #2	LFQ intensity 9 days 0% Glu #3	LFQ intensity 9 days 2% Glu #1	LFQ intensity 9 days 2% Glu #2	LFQ intensity 9 days 2% Glu #3	LFQ intensity 9 days 10% Glu #1	LFQ intensity 9 days 10% Glu #2
	P39714	P39714	(R,R)-butanediol dehydrogenase	BDH1	7	53	24.6	41.582	56.329	24335000	28971000	38874000	91836000	60871000	87177000	91013000	112010000	110100000	65037000	74143000	89143000	106170000	74527000	78372000	52130000	48340000
	Q08972	Q08972	[NU+] prion formation protein 1	NEW1	24	143	20.2	134.33	323.31	313530000	306750000	331010000	138330000	108710000	130190000	94232000	97980000	105840000	96975000	103970000	105260000	183390000	155850000	194550000	188930000	181510000
	P25367	P25367	[PIN+] prion protein RNQ1	RNQ1	3	24	15.8	42.579	16.315	39510000	22063000	26647000	31943000	30946000	25978000	33055000	22679000	40757000	20262000	19154000	47683000	23158000	0	28394000	36106000	35248000
	P53170	P53170	[Pyruvate dehydrogenase (acetyl-transferring)] kinase 2, mitochondrial	PKP2	3	8	4.7	57.293	6.3245	0	0	0	0	3719700	0	5554200	5191800	4624700	4144200	4626800	4733300	0	0	4166100	0	3892700
	Q12511	Q12511	[Pyruvate dehydrogenase [acetyl-transferring]]-phosphatase 1, mitochondrial	PTC5	5	38	9.6	63.668	12.324	18360000	19091000	13902000	19250000	16090000	16157000	10150000	23100000	17069000	19791000	22627000	19006000	22153000	14011000	13308000	11315000	14903000
	P25646	P25646	[Pyruvate dehydrogenase [acetyl-transferring]]-phosphatase 2, mitochondrial	PTC6	1	7	2.5	49.42	3.1822	0	0	0	0	0	0	0	0	0	0	0	0	0	0	1552700	0	0
	P40545	P40545	1-(5-phosphoribosyl)-5-[(5-phosphoribosylamino)methylideneamino] imidazole-4-carboxamide isomerase	HIS6	4	36	16.9	29.556	21.171	18348000	17828000	15514000	30129000	21251000	19467000	25412000	28693000	26871000	19821000	17757000	22144000	12298000	26027000	21632000	21439000	29748000
	Q03677	Q03677	1,2-dihydroxy-3-keto-5-methylthiopentene dioxygenase	ADI1	3	24	16.2	20.879	7.0332	6772500	10387000	7283900	12225000	18344000	16078000	24499000	26575000	26049000	19614000	20854000	23482000	7352600	12772000	18008000	0	14581000
	P38631;P40989	P38631;P40989	1,3-beta-glucan synthase component FKS1;1,3-beta-glucan synthase component GSC2	FKS1;GSC2	14	33	7.9	214.85	71.413	306950000	236290000	264840000	12072000	10337000	40187000	9733500	9936100	11011000	11327000	6738300	8853200	8442300	9016800	8702100	7656300	8141400
	P22146	P22146	1,3-beta-glucanosyltransferase GAS1	GAS1	4	39	6.1	59.582	150.42	398620000	304860000	325030000	169040000	156090000	107920000	67139000	101250000	90642000	40719000	49724000	42388000	97569000	46610000	49767000	51535000	79416000
	Q08193	Q08193	1,3-beta-glucanosyltransferase GAS5	GAS5	2	22	5.6	51.869	46.235	50048000	48847000	49675000	18910000	26923000	24205000	12409000	12326000	10282000	16469000	16002000	30565000	13880000	9605700	8982900	7335500	8141800
	P32775	P32775	1,4-alpha-glucan-branching enzyme	GLC3	21	196	32.4	81.115	323.31	26021000	28241000	25135000	658580000	675050000	593920000	601490000	461640000	594800000	620590000	555560000	594430000	605330000	602890000	553610000	452190000	442810000
	P38910	P38910	10 kDa heat shock protein, mitochondrial	HSP10	5	40	52.8	11.372	27.627	80003000	90449000	61011000	139910000	134840000	134760000	105970000	128880000	161130000	122270000	148080000	142740000	159950000	156490000	125370000	148560000	157900000
	P22943	P22943	12 kDa heat shock protein	HSP12	9	403	70.6	11.693	323.31	315970000	315260000	323950000	7954200000	10008000000	7479300000	8456300000	6976000000	7561300000	8358600000	11440000000	8151100000	5480200000	7347600000	6265800000	5137300000	4652400000
	P39990	P39990	13 kDa ribonucleoprotein-associated protein	SNU13	3	46	32.5	13.569	323.31	137230000	128590000	92607000	41995000	76489000	109770000	50950000	89325000	48854000	47903000	59811000	58895000	70959000	55064000	46277000	57977000	57470000
	P53314	P53314	2,3-cyclic-nucleotide 3-phosphodiesterase	CPD1	1	13	5.9	26.731	4.5932	0	0	0	0	0	0	0	0	0	0	0	0	0	0	1415000	0	0
	P25040	P25040	20S rRNA accumulation protein 4	TSR4	2	6	3.9	45.993	4.4182	11977000	14930000	12160000	0	0	7320500	0	0	0	0	0	0	0	0	9675200	0	0
	Q08444	Q08444	20S-pre-rRNA D-site endonuclease NOB1	NOB1	11	33	25.7	51.741	25.257	27207000	61940000	52760000	11286000	6552800	16001000	6815700	7924700	9186400	12151000	7456600	11767000	6560700	14316000	12552000	11779000	9592300
	P38961	P38961	25S rRNA (adenine(645)-N(1))-methyltransferase	RRP8	2	24	4.6	45.985	4.9065	44822000	17686000	51388000	4668000	4323400	4867200	5255700	3918400	0	5918200	0	5904900	4697900	5298400	6159000	4576600	0
	P53972	P53972	25S rRNA (cytosine(2278)-C(5))-methyltransferase	RCM1	1	2	1.8	56.177	2.5558	0	0	0	0	0	0	0	0	0	0	0	0	0	0	495810	0	0
	P40991	P40991	25S rRNA (cytosine(2870)-C(5))-methyltransferase	NOP2	9	84	11.7	69.811	103.3	63113000	55826000	59270000	32460000	34487000	31555000	44740000	49074000	48340000	58491000	42757000	32242000	37446000	36275000	37633000	48033000	37311000
	P40327	P40327	26S protease regulatory subunit 4 homolog	RPT2	11	42	23.8	48.828	27.418	57866000	82626000	46816000	66399000	46263000	62607000	35715000	65105000	45046000	26044000	31804000	50737000	72714000	37340000	43025000	40561000	42975000
	P33297	P33297	26S protease regulatory subunit 6A	RPT5	9	84	25.3	48.255	127.14	147900000	132850000	121540000	123540000	91754000	114590000	76871000	100180000	127310000	100460000	83846000	134180000	200700000	130030000	120130000	127000000	129520000
	P33298	P33298	26S protease regulatory subunit 6B homolog	RPT3	10	54	21.5	47.893	153.45	47200000	53661000	46239000	50400000	55363000	59226000	94111000	114780000	69132000	78377000	95025000	63024000	38513000	72664000	87656000	64259000	87151000
	P33299	P33299	26S protease regulatory subunit 7 homolog	RPT1	9	79	22.3	51.982	87.913	73009000	83508000	83506000	75026000	77257000	68076000	86119000	109460000	97058000	91249000	93640000	76102000	80527000	94851000	79862000	85899000	98161000
	Q01939	Q01939	26S protease regulatory subunit 8 homolog	RPT6	7	52	19.3	45.271	31.088	20678000	38175000	31805000	42519000	36741000	43900000	44567000	62856000	58084000	34288000	36809000	34975000	36653000	38656000	36181000	55616000	64873000
	P53549	P53549	26S protease subunit RPT4	RPT4	10	97	19.9	49.408	306.6	187760000	173100000	187340000	209890000	164140000	225880000	257030000	235390000	238620000	245790000	235260000	259500000	200900000	288350000	313180000	308880000	234280000
	O94742	O94742	26S proteasome complex subunit SEM1	SEM1	1	12	13.5	10.386	19.467	0	0	0	0	0	0	0	0	0	0	0	0	0	0	12818000	0	0
	P38764	P38764	26S proteasome regulatory subunit RPN1	RPN1	21	183	19.6	109.49	275.75	360010000	369050000	337790000	359760000	296050000	314100000	314690000	313490000	260190000	326890000	297100000	313780000	222240000	371850000	371020000	323720000	296020000
	P38886	P38886	26S proteasome regulatory subunit RPN10	RPN10	6	52	25.4	29.747	152.31	67918000	45372000	75626000	73115000	70902000	84245000	63676000	127480000	81237000	75407000	88975000	68463000	71191000	71758000	101790000	95696000	76476000
	P32496	P32496	26S proteasome regulatory subunit RPN12	RPN12	7	41	24.5	31.919	25.686	77728000	77826000	92002000	63209000	58655000	74645000	63586000	60188000	56988000	64439000	73161000	72530000	56327000	51509000	63893000	39429000	41211000
	O13563	O13563	26S proteasome regulatory subunit RPN13	RPN13	5	31	34.6	17.902	52.851	56373000	55822000	47673000	40910000	60545000	43427000	46906000	36815000	43663000	45875000	43537000	43573000	64685000	49918000	58264000	31948000	50267000
	P53196	P53196	26S proteasome regulatory subunit RPN14	RPN14	3	12	7.7	46.382	112.91	0	6957200	5195800	0	13624000	12182000	14514000	19964000	15105000	11671000	0	12179000	10759000	14288000	15637000	17922000	21071000
	P32565	P32565	26S proteasome regulatory subunit RPN2	RPN2	17	70	14.2	104.23	187.21	125910000	113010000	123270000	125630000	94586000	131760000	131100000	165940000	146620000	117830000	91060000	105250000	182230000	109830000	89450000	105420000	122660000
	P40016	P40016	26S proteasome regulatory subunit RPN3	RPN3	6	34	10.7	60.392	16.578	59401000	43713000	45527000	53425000	44861000	45577000	47120000	48564000	53245000	53586000	63862000	47777000	69024000	62776000	60821000	55289000	59740000
	Q12250	Q12250	26S proteasome regulatory subunit RPN5	RPN5	8	92	20	51.768	103.22	129050000	106750000	89089000	123100000	112370000	106730000	85626000	108060000	119030000	105600000	125660000	92675000	104360000	140690000	131910000	126770000	132870000
	Q12377	Q12377	26S proteasome regulatory subunit RPN6	RPN6	6	64	14.3	49.773	20.71	20074000	14190000	16135000	20707000	34900000	18545000	18274000	31615000	27251000	22088000	29381000	34553000	16438000	35655000	27484000	22608000	23268000
	Q06103	Q06103	26S proteasome regulatory subunit RPN7	RPN7	8	88	18.2	48.958	63.233	138510000	115380000	107010000	107530000	98411000	105720000	117440000	97014000	144620000	121230000	133130000	113830000	131590000	132350000	111050000	123750000	108710000
	Q08723	Q08723	26S proteasome regulatory subunit RPN8	RPN8	8	34	29.3	38.312	73.583	46186000	46713000	52399000	17268000	29479000	19960000	21921000	17406000	28852000	18238000	42951000	26566000	58794000	31148000	49483000	28344000	34537000
	Q04062	Q04062	26S proteasome regulatory subunit RPN9	RPN9	8	56	15.8	45.782	23.364	51860000	53923000	45420000	57925000	55355000	79559000	73182000	102310000	77176000	49372000	54888000	53772000	81415000	46466000	53587000	70176000	85729000
	P25582	P25582	27S pre-rRNA (guanosine(2922)-2-O)-methyltransferase	SPB1	2	3	2.7	96.484	4.9369	0	7384800	6564100	0	0	0	0	0	0	0	0	0	0	0	0	0	0
	P38787	P38787	2-dehydropantoate 2-reductase	PAN5	5	9	13.5	42.821	9.5921	0	0	0	0	0	0	0	0	0	0	0	0	12267000	0	0	0	0
	P38773;P38774	P38773;P38774	2-deoxyglucose-6-phosphate phosphatase 2;2-deoxyglucose-6-phosphate phosphatase 1	DOG2;DOG1	3	12	20.3	27.165	8.1927	3933500	0	2322900	5652600	4194100	6279100	3375100	8145000	9833700	3685200	5379700	5248600	2647000	5086600	7549400	9350500	6605800
	P06208	P06208	2-isopropylmalate synthase	LEU4	15	140	17.3	68.408	134.34	111120000	89258000	88829000	196900000	195640000	181940000	245520000	260880000	221200000	222470000	206970000	201480000	197060000	173430000	189380000	177070000	178000000
	Q12166	Q12166	2-isopropylmalate synthase 2, mitochondrial	LEU9	8	2	12.9	67.199	19.379	0	7631800	10339000	0	0	0	0	0	0	0	0	0	0	0	0	0	0
	P49017	P49017	2-methoxy-6-polyprenyl-1,4-benzoquinol methylase, mitochondrial	COQ5	6	31	16.3	34.684	23.569	15665000	16378000	0	37728000	23407000	38862000	22833000	61642000	30468000	23250000	23695000	20634000	12607000	24364000	34002000	20020000	42384000
	P20967	P20967	2-oxoglutarate dehydrogenase, mitochondrial	KGD1	21	198	22.3	114.41	145.84	77345000	73506000	95860000	566910000	535510000	512830000	573950000	723470000	621810000	645000000	655150000	624750000	422080000	716010000	574850000	584730000	585250000
	P32179	P32179	3(2),5-bisphosphate nucleotidase	MET22	3	23	7.8	39.149	10.051	0	9442100	10217000	0	6231700	10093000	10766000	15668000	11073000	13148000	6023300	9534000	4486300	8699700	9633800	12756000	15944000
	Q05871	Q05871	3,2-trans-enoyl-CoA isomerase	ECI1	2	6	6.8	31.698	2.9857	0	0	0	0	0	0	0	0	0	0	13042000	0	0	0	0	0	0
	Q99258	Q99258	3,4-dihydroxy-2-butanone 4-phosphate synthase	RIB3	9	118	39.4	22.567	323.31	81332000	133750000	157060000	125560000	92560000	133510000	157180000	203550000	165850000	117780000	101380000	119080000	90459000	112150000	128010000	165030000	180410000
	P22434	P22434	3,5-cyclic-nucleotide phosphodiesterase 1	PDE1	1	3	3.5	42.016	2.592	0	0	0	0	0	0	0	0	0	0	0	0	0	2615900	0	0	0
	P06776	P06776	3,5-cyclic-nucleotide phosphodiesterase 2	PDE2	1	7	2.7	60.999	4.7006	0	0	0	0	0	0	0	0	0	0	0	0	0	0	4575900	0	0
	P25619	P25619	30 kDa heat shock protein	HSP30	4	49	18.1	37.044	93.445	0	0	0	86978000	89339000	63084000	150980000	185660000	193020000	234120000	254160000	178960000	171220000	191800000	146910000	105870000	113170000
	P10662	P10662	37S ribosomal protein MRP1, mitochondrial	MRP1	4	19	16.5	36.728	10.265	10476000	21481000	11282000	12960000	11228000	7966600	12001000	12225000	8976500	10248000	12243000	14305000	16491000	14094000	23357000	13028000	12747000
	P32902	P32902	37S ribosomal protein MRP4, mitochondrial	MRP4	3	29	9.4	44.151	31.294	5513800	7293400	6195800	3774900	0	2546800	4692800	5202100	6274700	7470200	8004200	5674600	5353900	6300800	6335300	5567700	4402400
	Q02950	Q02950	37S ribosomal protein MRP51, mitochondrial	MRP51	2	4	6.7	39.445	2.6851	0	0	0	0	0	0	15231000	16773000	0	14786000	0	0	0	0	0	0	16074000
	P27929	P27929	37S ribosomal protein NAM9, mitochondrial	NAM9	3	13	5.6	56.355	5.2942	3298200	6418900	7071400	3284400	0	0	1861700	10599000	6149100	1208800	2296600	2778800	0	3340200	4444700	0	3221100
	P17558	P17558	37S ribosomal protein PET123, mitochondrial	PET123	1	8	3.5	35.998	10.531	0	0	0	0	0	0	0	0	0	0	0	0	0	0	0	0	0
	P40033	P40033	37S ribosomal protein RSM18, mitochondrial	RSM18	1	16	5.8	15.835	2.9833	0	0	0	0	0	0	0	0	0	0	0	0	0	0	3297700	0	0
	Q03246	Q03246	37S ribosomal protein S17, mitochondrial	MRPS17	3	8	14.3	27.635	5.1106	5703000	10787000	6251100	0	4410700	0	0	5213700	0	5042100	6154500	0	7184700	5282500	6369800	5906500	0
	P42847	P42847	37S ribosomal protein S18, mitochondrial	MRPS18	1	2	5.5	24.563	2.8194	0	0	0	0	0	0	0	0	0	0	0	0	0	0	2161700	0	0
	Q01163	Q01163	37S ribosomal protein S23, mitochondrial	RSM23	4	5	8	50.866	4.2579	8538800	8824600	10632000	0	0	0	0	0	0	6004500	11474000	7745100	0	7596900	0	0	0
	Q03976	Q03976	37S ribosomal protein S24, mitochondrial	RSM24	2	18	7.8	37.393	6.3464	8515600	8383000	8863800	7555100	5532000	8079300	10598000	10444000	11437000	16418000	10623000	12681000	0	0	9591100	8315100	0
	P40496	P40496	37S ribosomal protein S25, mitochondrial	RSM25	1	9	4.9	30.513	6.0545	10961000	0	14476000	10268000	0	0	0	0	0	11145000	9998700	11813000	7972600	0	0	0	0
	P21771	P21771	37S ribosomal protein S28, mitochondrial	MRPS28	3	3	8.7	33.057	2.4236	6852100	0	5900300	0	0	0	0	0	0	0	0	0	0	0	0	0	0
	P53292	P53292	37S ribosomal protein S35, mitochondrial	MRPS35	2	5	8.1	39.575	2.508	0	0	0	0	0	0	5239100	0	0	0	4002800	0	0	0	0	0	0
	P33759	P33759	37S ribosomal protein S5, mitochondrial	MRPS5	3	12	10.7	34.883	6.4987	0	0	0	0	0	0	0	0	0	0	0	0	3716700	0	0	0	0
	P47150	P47150	37S ribosomal protein S7, mitochondrial	RSM7	2	4	8.1	27.816	4.7554	5426500	6366100	9984600	0	0	0	0	0	0	0	0	0	5690700	4210600	0	3622300	0
	Q03799	Q03799	37S ribosomal protein S8, mitochondrial	MRPS8	3	16	21.9	17.47	15.041	9360400	9385300	15197000	6271400	6181900	4517000	0	9748200	8482100	11227000	7926300	7832900	0	0	7419900	5717500	5960300
	P19955	P19955	37S ribosomal protein YMR-31, mitochondrial	YMR31	3	33	30.9	13.689	83.139	17128000	16651000	27829000	143770000	59051000	107570000	48311000	47628000	92647000	86909000	77537000	97432000	106150000	92098000	109600000	103580000	90754000
	P12683	P12683	3-hydroxy-3-methylglutaryl-coenzyme A reductase 1	HMG1	3	10	4	115.62	4.6768	14974000	11575000	8040100	3577700	5332600	0	6001800	5508600	0	6278900	8531200	6161200	5836900	6077400	5078000	0	0
	P12684	P12684	3-hydroxy-3-methylglutaryl-coenzyme A reductase 2	HMG2	4	23	4.4	115.69	10.47	6902300	13499000	11469000	6643900	10423000	9819900	8394200	15565000	10987000	5856600	8119100	5669000	12070000	7850400	11347000	9576000	7747100
	P47096	P47096	3-hydroxyanthranilate 3,4-dioxygenase	BNA1	3	27	24.9	20.235	11.345	10325000	0	19354000	21667000	18846000	17606000	22390000	20196000	19491000	22226000	19133000	21866000	10390000	20517000	21399000	22043000	0
	P28817	P28817	3-hydroxyisobutyryl-CoA hydrolase, mitochondrial	EHD3	8	40	14	56.288	88.737	16033000	19461000	23377000	31661000	24985000	37745000	41464000	52355000	41641000	28653000	40936000	37200000	26000000	28557000	33322000	34067000	43525000
	P07264	P07264	3-isopropylmalate dehydratase	LEU1	12	41	13.9	85.793	21.598	43904000	56687000	67403000	45056000	35995000	55370000	68122000	70981000	62289000	26076000	24444000	32414000	34706000	23370000	31579000	39221000	39846000
	P27796	P27796	3-ketoacyl-CoA thiolase, peroxisomal	POT1	5	18	12.5	44.73	75.576	0	0	0	28624000	23044000	20959000	28828000	20796000	26242000	31280000	31269000	30395000	26509000	26193000	28169000	20297000	23750000
	Q12452	Q12452	3-keto-steroid reductase	ERG27	4	18	10.7	39.724	39.133	69991000	63256000	51316000	8042200	0	7847300	0	7293800	0	5229300	3266300	6084200	6770400	6267700	7958200	6063300	5394700
	P35731	P35731	3-oxoacyl-[acyl-carrier-protein] reductase	OAR1	1	3	4	31.184	2.9611	0	0	0	0	0	0	0	0	0	0	0	0	0	0	2208500	0	0
	P46654;P32905	P46654;P32905	40S ribosomal protein S0-B;40S ribosomal protein S0-A	RPS0B;RPS0A	11	102	63.9	27.962	290.56	1638900000	1616600000	1551900000	241950000	305830000	359490000	206780000	225470000	282710000	183900000	137830000	478580000	695340000	143700000	205160000	180650000	206860000
	Q08745;P46784	Q08745;P46784	40S ribosomal protein S10-A;40S ribosomal protein S10-B	RPS10A;RPS10B	4	26	44.8	12.739	9.7808	256490000	248470000	261220000	70788000	107140000	0	55357000	0	0	76670000	111520000	0	64219000	39841000	0	31822000	0
	P0CX48;P0CX47	P0CX48;P0CX47	40S ribosomal protein S11-B;40S ribosomal protein S11-A	RPS11B;RPS11A	11	222	55.8	17.749	125.74	2469100000	2489300000	2469600000	735280000	851390000	756550000	584580000	814080000	844160000	748530000	863030000	809060000	660390000	760920000	830440000	679800000	755230000
	P48589	P48589	40S ribosomal protein S12	RPS12	6	88	55.9	15.471	93.579	1796600000	1208000000	1447300000	697830000	412560000	605220000	387720000	315120000	347610000	475440000	294080000	723880000	723270000	499730000	488640000	462350000	411160000
	P05756	P05756	40S ribosomal protein S13	RPS13	8	44	56.3	17.029	25.452	440620000	353000000	432880000	123900000	187350000	147320000	149400000	118610000	73207000	130640000	264930000	162320000	223610000	158220000	126790000	116810000	124510000
	P06367	P06367	40S ribosomal protein S14-A	RPS14A	9	20	55.5	14.536	2.4296	0	0	0	0	0	0	0	0	0	0	0	0	0	0	21489000	0	0
	P39516	P39516	40S ribosomal protein S14-B	RPS14B	9	145	55.8	14.65	198.02	3146700000	2279400000	2214700000	477070000	692480000	558600000	679820000	443280000	580540000	692500000	753070000	563950000	1114100000	759250000	740800000	536310000	505260000
	Q01855	Q01855	40S ribosomal protein S15	RPS15	6	81	57	16.002	230.88	507220000	416020000	498590000	131690000	138770000	164850000	103660000	149770000	140950000	148640000	81779000	120020000	86502000	68939000	117990000	58611000	73234000
	P0CX52;P0CX51	P0CX52;P0CX51	40S ribosomal protein S16-B;40S ribosomal protein S16-A	RPS16B;RPS16A	9	163	59.4	15.847	119.26	1899000000	2187200000	1953800000	419670000	367580000	376670000	395290000	329330000	381680000	379680000	405470000	405480000	434860000	366690000	332580000	267290000	296030000
	P14127;P02407	P14127;P02407	40S ribosomal protein S17-B;40S ribosomal protein S17-A	RPS17B;RPS17A	10	110	61.8	15.803	49.735	1392100000	1141700000	879420000	269870000	201120000	313100000	299790000	280010000	320780000	245590000	126010000	347820000	280110000	232430000	224900000	192940000	183290000
	P0CX56;P0CX55	P0CX56;P0CX55	40S ribosomal protein S18-B;40S ribosomal protein S18-A	RPS18B;RPS18A	13	270	64.4	17.037	323.31	3999800000	3536400000	3746500000	893930000	961890000	732170000	982990000	785400000	852120000	860360000	1044200000	909560000	1040900000	878220000	819600000	699460000	621090000
	P07281;P07280	P07281;P07280	40S ribosomal protein S19-B;40S ribosomal protein S19-A	RPS19B;RPS19A	7	220	45.1	15.891	323.31	1578400000	2034500000	1593900000	588440000	428940000	635850000	771840000	676620000	776310000	742430000	662910000	724250000	472680000	557400000	569290000	474950000	374430000
	P33442	P33442	40S ribosomal protein S1-A	RPS1A	17	19	50.6	28.743	10.477	469220000	433790000	448500000	38836000	0	31101000	32394000	6636500	72313000	47582000	22366000	57964000	107080000	0	37494000	38222000	26513000
	P23248	P23248	40S ribosomal protein S1-B	RPS1B	18	169	55.3	28.812	323.31	1486700000	1602500000	1573400000	464780000	500270000	543710000	496350000	558400000	602290000	482030000	461680000	412460000	311560000	369550000	307670000	359440000	449260000
	P25443	P25443	40S ribosomal protein S2	RPS2	14	133	60.6	27.449	97.938	1263600000	1129500000	1026700000	376910000	475150000	376720000	456290000	376470000	305130000	286840000	403540000	264580000	307020000	320200000	366020000	285750000	416770000
	P38701	P38701	40S ribosomal protein S20	RPS20	12	182	62	13.907	323.31	2295500000	2512300000	2368100000	724570000	615230000	543660000	838480000	591850000	499310000	750820000	606830000	822500000	597280000	637010000	611760000	422280000	463670000
	P0C0V8	P0C0V8	40S ribosomal protein S21-A	RPS21A	8	3	77	9.7457	3.2076	0	0	0	0	0	0	0	0	0	0	0	0	0	0	1769200	0	0
	Q3E754	Q3E754	40S ribosomal protein S21-B	RPS21B	8	237	77	9.7597	218.96	1478300000	1826100000	1420000000	334700000	480480000	446860000	412620000	571810000	476670000	584210000	513170000	651760000	285040000	360390000	554570000	498080000	392110000
	Q3E7Y3;P0C0W1	Q3E7Y3;P0C0W1	40S ribosomal protein S22-B;40S ribosomal protein S22-A	RPS22B;RPS22A	9	97	56.9	14.626	99.553	1461200000	1502500000	1314800000	197930000	249610000	239700000	321560000	308630000	340740000	219030000	276650000	247930000	174440000	165990000	213500000	211700000	160160000
	P0CX30;P0CX29	P0CX30;P0CX29	40S ribosomal protein S23-B;40S ribosomal protein S23-A	RPS23B;RPS23A	5	55	32.4	16.038	29.714	486530000	625660000	728190000	168870000	207600000	180630000	291230000	274770000	247410000	163420000	250600000	110020000	100030000	134300000	112410000	120580000	183550000
	P0CX32;P0CX31	P0CX32;P0CX31	40S ribosomal protein S24-B;40S ribosomal protein S24-A	RPS24B;RPS24A	6	76	43	15.329	225.09	2638300000	2135500000	1603400000	420860000	358600000	450580000	565080000	472810000	663490000	386010000	570590000	502540000	401470000	472270000	469630000	381360000	365240000
	Q3E792;P0C0T4	Q3E792;P0C0T4	40S ribosomal protein S25-A;40S ribosomal protein S25-B	RPS25A;RPS25B	5	120	38.9	12.039	255.92	1730400000	1557900000	1598300000	434990000	460450000	381870000	600190000	452000000	652300000	472890000	577720000	550170000	283670000	422810000	470940000	343120000	412680000
	P39938;P39939	P39938;P39939	40S ribosomal protein S26-A;40S ribosomal protein S26-B	RPS26A;RPS26B	4	44	37	13.505	18.406	1016400000	573060000	533830000	80476000	140450000	73464000	208090000	82342000	103430000	153300000	297430000	131520000	166540000	98486000	80653000	62811000	78196000
	P38711;P35997	P38711;P35997	40S ribosomal protein S27-B;40S ribosomal protein S27-A	RPS27B;RPS27A	3	41	37.8	8.8653	48.573	918090000	829580000	1168500000	461680000	372360000	426190000	357140000	381980000	401320000	288040000	318600000	304470000	278300000	283100000	259750000	290470000	326730000
	Q3E7X9;P0C0X0	Q3E7X9;P0C0X0	40S ribosomal protein S28-A;40S ribosomal protein S28-B	RPS28A;RPS28B	3	36	37.3	7.5917	24.473	204800000	183410000	245250000	55961000	81826000	82249000	72509000	47969000	90421000	70825000	73666000	89903000	151610000	42349000	122700000	63265000	41504000
	P41057	P41057	40S ribosomal protein S29-A	RPS29A	5	110	66.1	6.6606	178.57	736640000	591680000	597050000	218430000	176910000	172030000	138690000	178960000	142890000	121780000	132550000	211120000	127770000	117100000	77505000	76736000	132950000
	P41058	P41058	40S ribosomal protein S29-B	RPS29B	6	111	66.1	6.7276	127.59	997350000	1106900000	882910000	330140000	214690000	292930000	260380000	395390000	356950000	312710000	532750000	391980000	154200000	306270000	209940000	218160000	263020000
	P05750	P05750	40S ribosomal protein S3	RPS3	18	284	74.2	26.502	323.31	1746100000	2109200000	1798400000	507460000	484140000	492550000	611170000	579260000	468270000	529690000	552130000	443680000	565830000	565730000	578880000	487470000	528000000
	P0CX34;P0CX33	P0CX34;P0CX33	40S ribosomal protein S30-B;40S ribosomal protein S30-A	RPS30B;RPS30A	5	12	33.3	7.1184	18.685	238220000	474970000	389450000	8216000	12541000	13294000	7736900	9611300	9797500	7724100	9482300	14213000	20834000	6186800	8195200	4998600	7089400
	P0CX36;P0CX35	P0CX36;P0CX35	40S ribosomal protein S4-B;40S ribosomal protein S4-A	RPS4B;RPS4A	20	378	56.3	29.41	323.31	4669500000	4030200000	4244900000	1148700000	1011500000	1174200000	1279800000	1085000000	1256600000	1142300000	1334200000	1348600000	1082000000	1105400000	1149300000	907360000	1115700000
	P26783	P26783	40S ribosomal protein S5	RPS5	14	277	58.7	25.038	323.31	3274100000	3375400000	2955700000	653720000	866360000	638350000	790930000	635430000	799940000	684450000	768120000	690400000	832610000	664560000	721460000	683760000	715990000
	P0CX38;P0CX37	P0CX38;P0CX37	40S ribosomal protein S6-B;40S ribosomal protein S6-A	RPS6B;RPS6A	11	195	47	26.996	323.31	1893500000	1376000000	1426000000	381930000	541440000	432580000	635520000	496770000	483050000	586190000	583980000	505280000	721940000	572730000	538840000	374920000	342730000
	P26786	P26786	40S ribosomal protein S7-A	RPS7A	15	183	70.5	21.622	323.31	1243900000	1502200000	1231400000	477600000	512220000	475920000	522090000	531220000	519570000	406760000	489580000	368240000	347800000	416230000	423050000	376210000	601260000
	P48164	P48164	40S ribosomal protein S7-B	RPS7B	12	12	47.9	21.634	10.046	126220000	97598000	30035000	26270000	24379000	17680000	32239000	17664000	9775600	12599000	33617000	12594000	27718000	16289000	0	23587000	21511000
	P0CX40;P0CX39	P0CX40;P0CX39	40S ribosomal protein S8-B;40S ribosomal protein S8-A	RPS8B;RPS8A	11	236	53	22.489	323.31	1366500000	1659500000	1531700000	306180000	398500000	539130000	320070000	459830000	288880000	285440000	363840000	518850000	927880000	353220000	414030000	234410000	292270000
	O13516	O13516	40S ribosomal protein S9-A	RPS9A	18	3	63.5	22.443	5.0294	0	0	5381900	0	0	0	0	0	0	0	0	0	0	0	0	0	0
	P05755	P05755	40S ribosomal protein S9-B	RPS9B	18	196	63.1	22.298	164.01	1765000000	2009000000	1765600000	592100000	553200000	652470000	665290000	779860000	550040000	537700000	557560000	582610000	417890000	593770000	602870000	520240000	721760000
	P17649	P17649	4-aminobutyrate aminotransferase	UGA1	16	150	35.2	52.946	323.31	37649000	44498000	44970000	338850000	256130000	348700000	285750000	400080000	275970000	298230000	282310000	329100000	292770000	341220000	352440000	349220000	366430000
	P40011	P40011	4-hydroxy-4-methyl-2-oxoglutarate aldolase	YER010C	4	31	15	25.563	8.2097	15068000	9833700	13590000	30203000	43924000	22985000	15473000	16757000	23164000	20108000	39215000	20629000	56320000	30323000	18181000	22835000	32563000
	P32378	P32378	4-hydroxybenzoate polyprenyltransferase, mitochondrial	COQ2	2	4	5.1	41.001	2.706	0	0	0	0	0	0	0	4883500	0	0	0	0	0	0	0	0	0
	P19881	P19881	4-nitrophenylphosphatase	PHO13	3	5	11.2	34.624	4.6248	7836400	13604000	13319000	0	0	5349700	0	0	4387000	0	0	0	0	0	0	6572200	7259300
	P22147	P22147	5-3 exoribonuclease 1	XRN1	25	119	15.2	175.46	66.746	139420000	181730000	154360000	68122000	53839000	74619000	65465000	88314000	72208000	70300000	67395000	67848000	51231000	80516000	96535000	80151000	80212000
	Q02792	Q02792	5-3 exoribonuclease 2	RAT1	6	20	7.1	115.93	45.962	13525000	11705000	9421200	6715500	8994500	6678800	7066300	5617100	7378800	0	8943000	0	7343900	8954100	7812400	6501800	7124300
	P25642	P25642	54S ribosomal protein IMG2, mitochondrial	IMG2	1	2	8.2	16.38	2.3712	0	0	0	0	0	0	0	0	0	0	0	0	0	0	3148900	0	0
	Q04599	Q04599	54S ribosomal protein L1, mitochondrial	MRPL1	3	7	9.5	30.996	4.3341	0	0	0	0	0	0	0	0	0	0	0	0	0	0	0	10535000	0
	P36521	P36521	54S ribosomal protein L11, mitochondrial	MRPL11	3	17	19.3	28.515	15.007	4384500	9728100	6656400	7665900	6892700	6513100	5457000	6015100	6248900	4837400	13032000	4413500	6126900	11204000	11445000	4692100	9286900
	P53163	P53163	54S ribosomal protein L12, mitochondrial	MNP1	5	32	22.7	20.65	9.1572	15581000	20883000	18106000	19130000	21346000	17484000	36680000	36693000	29007000	19324000	21140000	16382000	0	18842000	19640000	16997000	5701900
	Q02204	Q02204	54S ribosomal protein L13, mitochondrial	MRPL13	1	16	6.8	30.271	12.69	0	0	0	0	0	0	0	0	0	0	0	0	0	0	2542800	0	0
	P36528	P36528	54S ribosomal protein L17, mitochondrial	MRPL17	3	31	13.2	32.212	14.936	10960000	18196000	21713000	19547000	14266000	24277000	16750000	18900000	24421000	23582000	21565000	23238000	27242000	25659000	25950000	21911000	22730000
	P22354	P22354	54S ribosomal protein L20, mitochondrial	MRPL20	4	11	21.5	22.392	10.363	6502600	5670700	6670600	0	8650700	0	0	0	0	9875300	9178100	12922000	9673200	8243100	7611200	8243800	4378500
	P53881	P53881	54S ribosomal protein L22, mitochondrial	MRPL22	2	11	7.1	34.897	16.471	0	0	2157500	0	0	0	0	0	6644300	0	0	2366000	0	0	2441000	1909900	0
	P36525	P36525	54S ribosomal protein L24, mitochondrial	MRPL24	1	1	4.3	30.049	2.6922	0	0	0	0	0	0	0	0	0	0	0	0	0	0	445750	0	0
	P36526	P36526	54S ribosomal protein L27, mitochondrial	MRPL27	1	10	8.9	16.492	6.0374	0	0	0	0	0	0	0	0	0	0	0	0	0	0	2177000	0	0
	P36527	P36527	54S ribosomal protein L28, mitochondrial	MRPL28	2	8	12.9	17.342	3.8592	0	9532800	9646100	0	8694800	0	7530700	8572800	9786800	8658800	8784700	8404100	13469000	6956100	10494000	11840000	13558000
	P36516	P36516	54S ribosomal protein L3, mitochondrial	MRPL3	2	6	4.9	43.999	4.7438	0	7645200	0	0	0	7947900	7036600	0	0	0	0	0	0	0	0	7991000	8769900
	P20084	P20084	54S ribosomal protein L33, mitochondrial	MRPL33	3	13	40.7	9.5311	11.731	12982000	27334000	19388000	19427000	0	13798000	16752000	0	0	25003000	16898000	24301000	33843000	42972000	24965000	19592000	0
	P36531	P36531	54S ribosomal protein L36, mitochondrial	MRPL36	1	7	6.8	20.09	8.7066	0	0	0	0	0	0	0	0	0	0	0	0	0	0	13108000	0	0
	P35996	P35996	54S ribosomal protein L38, mitochondrial;54S ribosomal protein L34, mitochondrial	MRPL38	3	4	16.7	14.904	9.1423	0	0	4028900	6315000	0	0	6697200	0	0	0	0	0	20113000	0	0	0	0
	P36534	P36534	54S ribosomal protein L40, mitochondrial	MRPL40	2	2	7.4	33.751	4.0143	0	0	0	0	0	0	0	0	0	0	0	0	0	4963300	0	0	0
	P40858	P40858	54S ribosomal protein L49, mitochondrial	MRPL49	1	2	8.1	18.387	3.2179	0	0	0	0	0	0	0	0	0	0	0	4176600	0	0	0	0	0
	Q06090	Q06090	54S ribosomal protein L51, mitochondrial	MRPL51	2	4	15.7	16.123	4.0107	0	7164700	9228100	0	11947000	0	0	0	0	0	0	0	0	0	0	0	0
	P32904	P32904	54S ribosomal protein L6, mitochondrial	MRPL6	2	4	9.8	23.889	7.332	9700800	9388600	10598000	0	0	0	0	0	0	0	0	0	0	0	0	0	13176000
	P22353	P22353	54S ribosomal protein L8, mitochondrial	MRPL8	1	6	4.2	26.945	2.6017	0	11779000	10777000	0	0	0	0	0	7907600	0	0	0	0	0	11164000	0	8621200
	P32611	P32611	54S ribosomal protein RML2, mitochondrial	RML2	2	7	4.6	43.785	3.9663	0	0	0	0	0	0	0	3670300	6007900	0	0	0	0	0	0	2527400	0
	P51998	P51998	54S ribosomal protein YmL6, mitochondrial	YML6	2	2	7	31.969	2.5314	4468800	4203100	4894400	0	3516200	0	0	0	0	0	3607100	0	13225000	3844600	0	0	0
	Q03782	Q03782	56 kDa U1 small nuclear ribonucleoprotein component	SNU56	2	6	6.5	56.498	5.6508	0	0	2296000	0	0	2832400	4616000	4555400	0	0	0	0	0	0	0	0	0
	P09950	P09950	5-aminolevulinate synthase, mitochondrial	HEM1	8	37	14.6	59.362	57.622	38377000	39908000	51229000	16509000	16143000	18526000	38116000	33782000	30690000	30797000	28241000	32040000	49895000	44558000	29154000	32217000	38989000
	P12904	P12904	5-AMP-activated protein kinase subunit gamma	SNF4	2	3	9	36.401	2.2485	0	0	0	0	0	0	0	0	0	0	0	0	3003800	0	0	0	0
	P05694	P05694	5-methyltetrahydropteroyltriglutamate--homocysteine methyltransferase	MET6	22	203	30.8	85.859	323.31	311790000	304570000	257880000	290300000	283050000	292200000	307310000	285070000	291690000	271800000	332320000	297180000	366800000	361700000	362760000	501720000	484110000
	P28273	P28273	5-oxoprolinase	OXP1	8	19	7.2	140.43	22.137	16376000	16622000	20393000	16471000	12513000	12758000	14620000	12820000	12800000	19862000	16617000	16307000	21287000	18271000	23348000	15415000	13054000
	P50861	P50861	6,7-dimethyl-8-ribityllumazine synthase	RIB4	3	75	24.3	18.555	147.92	112960000	114100000	77956000	289520000	288870000	326750000	306190000	403550000	422940000	321680000	357730000	387910000	279880000	363510000	356530000	357710000	461280000
	P05317	P05317	60S acidic ribosomal protein P0	RPP0	13	151	47.4	33.717	320.74	1428300000	1806500000	1524400000	405480000	553050000	559380000	519740000	550320000	489330000	486790000	478320000	487220000	584790000	506420000	496490000	418340000	505850000
	P05318	P05318	60S acidic ribosomal protein P1-alpha	RPP1A	3	65	50.9	10.908	323.31	333640000	465390000	389650000	86570000	110100000	58666000	75561000	48436000	59765000	79801000	71525000	90886000	350120000	58810000	56283000	70728000	67363000
	P10622	P10622	60S acidic ribosomal protein P1-beta	RPP1B	1	5	15.1	10.667	9.5661	0	0	0	0	0	0	0	0	0	0	0	0	0	10375000	0	0	0
	P05319	P05319	60S acidic ribosomal protein P2-alpha	RPP2A	2	29	29.2	10.746	188.67	539040000	384830000	207970000	32824000	56209000	43370000	51992000	32675000	54715000	59854000	53503000	57872000	77862000	64043000	40135000	36508000	35679000
	P02400	P02400	60S acidic ribosomal protein P2-beta	RPP2B	5	51	34.5	11.05	96.414	296200000	185350000	224500000	39337000	102260000	38416000	128190000	33122000	44471000	77862000	95298000	44373000	211920000	89503000	39305000	57015000	44939000
	P38861	P38861	60S ribosomal export protein NMD3	NMD3	6	31	11	59.095	19.798	45297000	19183000	25844000	10817000	14619000	10106000	13338000	23948000	18622000	18626000	11703000	21261000	31305000	12023000	21652000	14849000	9378700
	P41805	P41805	60S ribosomal protein L10	RPL10	17	239	60.6	25.361	323.31	1896300000	2216000000	2373700000	585000000	619800000	723350000	561210000	704430000	687570000	418490000	549420000	421730000	326550000	368560000	415930000	408430000	452190000
	Q3E757;P0C0W9	Q3E757;P0C0W9	60S ribosomal protein L11-B;60S ribosomal protein L11-A	RPL11B;RPL11A	6	103	29.9	19.749	52.216	1759300000	907360000	1523600000	273560000	176780000	464140000	284100000	247680000	329300000	269180000	103380000	413410000	337620000	199520000	313860000	192210000	193610000
	P0CX54;P0CX53	P0CX54;P0CX53	60S ribosomal protein L12-B;60S ribosomal protein L12-A	RPL12B;RPL12A	3	110	21.2	17.822	31.268	974960000	467310000	664230000	277970000	248960000	215170000	218620000	139120000	166090000	286890000	315260000	269150000	410670000	363790000	201950000	227630000	170250000
	Q12690;P40212	Q12690;P40212	60S ribosomal protein L13-A;60S ribosomal protein L13-B	RPL13A;RPL13B	7	184	25.6	22.554	191.1	3151100000	2658200000	2590700000	976640000	829720000	870910000	1100900000	1232900000	1117200000	1018100000	928490000	971410000	881490000	769690000	887290000	630550000	859990000
	P36105	P36105	60S ribosomal protein L14-A	RPL14A	9	49	47.8	15.167	21.066	1055400000	621630000	851630000	137910000	119920000	135210000	82123000	66302000	79762000	103420000	93161000	81907000	45639000	88838000	111820000	59029000	54588000
	P38754	P38754	60S ribosomal protein L14-B	RPL14B	9	108	47.8	15.153	323.31	1223600000	1041600000	1036800000	271040000	295940000	343550000	262240000	274810000	282170000	306550000	360310000	274180000	350420000	360560000	387880000	211980000	272110000
	P05748	P05748	60S ribosomal protein L15-A	RPL15A	9	128	33.8	24.422	323.31	1868900000	1798100000	1809000000	431570000	483820000	604730000	453800000	430770000	476740000	424880000	633110000	461040000	390180000	473320000	492140000	377570000	407870000
	P54780	P54780	60S ribosomal protein L15-B	RPL15B	8	8	33.3	24.422	3.5249	0	39121000	0	0	0	16723000	13353000	14398000	15829000	9711200	0	17784000	0	22538000	13755000	13778000	12286000
	P26784	P26784	60S ribosomal protein L16-A	RPL16A	15	220	56.8	22.201	231.46	1783600000	1874000000	1965400000	615150000	432010000	516470000	551390000	569960000	546200000	379900000	470040000	536410000	505820000	432440000	411620000	379000000	415320000
	P26785	P26785	60S ribosomal protein L16-B	RPL16B	14	175	52	22.249	247.31	1012700000	1035800000	926690000	389710000	317270000	327430000	383550000	274650000	302980000	285090000	475730000	354400000	296620000	210520000	293350000	322840000	199860000
	P05740	P05740	60S ribosomal protein L17-A	RPL17A	9	124	47.3	20.549	242.24	1157100000	1035900000	1249900000	417870000	372580000	422350000	457310000	422490000	399990000	354740000	264640000	382140000	537040000	274500000	261290000	287940000	337410000
	P46990	P46990	60S ribosomal protein L17-B	RPL17B	9	52	47.3	20.551	4.4694	190010000	93247000	95798000	47842000	37700000	33597000	47391000	26047000	24755000	28827000	40701000	35356000	56075000	39797000	46420000	27956000	40133000
	P0CX50;P0CX49	P0CX50;P0CX49	60S ribosomal protein L18-B;60S ribosomal protein L18-A	RPL18B;RPL18A	8	179	36.6	20.563	120.4	1826900000	1690400000	1276000000	421930000	338500000	338790000	354120000	363800000	394750000	335140000	491740000	347620000	312100000	249760000	304950000	278220000	376670000
	P0CX83;P0CX82	P0CX83;P0CX82	60S ribosomal protein L19-B;60S ribosomal protein L19-A	RPL19B;RPL19A	10	197	35.4	21.704	248.18	2460800000	2859000000	2845400000	792240000	696570000	1006400000	846460000	1004600000	1130200000	784150000	983960000	891720000	524250000	687820000	693520000	711570000	838070000
	P0CX44;P0CX43	P0CX44;P0CX43	60S ribosomal protein L1-B;60S ribosomal protein L1-A	RPL1B;RPL1A	11	109	48.8	24.485	63.125	1334000000	1510400000	1659400000	346160000	330200000	433010000	215540000	294210000	372530000	286390000	300820000	367830000	380310000	322130000	405680000	330040000	308440000
	P0CX24;P0CX23	P0CX24;P0CX23	60S ribosomal protein L20-B;60S ribosomal protein L20-A	RPL20B;RPL20A	8	106	43	20.437	36.214	1674900000	1245000000	1275800000	510840000	491190000	396950000	381550000	262630000	318860000	590220000	707020000	486990000	500320000	585220000	568190000	274910000	238740000
	Q02753	Q02753	60S ribosomal protein L21-A	RPL21A	9	244	57.5	18.242	302.32	3404400000	3815900000	3677800000	1029300000	838920000	1225400000	928880000	1685600000	1822100000	1408900000	1452700000	1585300000	835690000	1088400000	1522800000	1370800000	1597600000
	Q12672	Q12672	60S ribosomal protein L21-B	RPL21B	9	51	57.5	18.274	91.927	253970000	129500000	134600000	0	0	66137000	76821000	669630000	710340000	125880000	0	88540000	0	114640000	0	96316000	80352000
	P05749;P56628	P05749;P56628	60S ribosomal protein L22-A;60S ribosomal protein L22-B	RPL22A;RPL22B	1	29	5.8	13.693	2.2978	0	0	0	0	0	0	0	0	0	0	0	0	0	0	63855000	0	0
	P0CX42;P0CX41	P0CX42;P0CX41	60S ribosomal protein L23-B;60S ribosomal protein L23-A	RPL23B;RPL23A	6	18	45.3	14.473	13.611	331280000	449860000	355990000	18073000	24407000	24341000	37747000	29168000	17210000	68433000	7585700	29760000	76741000	24393000	71031000	31464000	8744100
	P04449	P04449	60S ribosomal protein L24-A	RPL24A	9	99	34.2	17.613	112.4	738430000	991690000	945130000	227340000	230230000	254170000	308860000	301180000	253310000	262020000	270060000	201270000	152420000	206570000	204300000	198160000	260440000
	P24000	P24000	60S ribosomal protein L24-B	RPL24B	9	22	34.2	17.547	11.025	290140000	105430000	248720000	29070000	55747000	32280000	39329000	32695000	36858000	67708000	71048000	30804000	46877000	32665000	48406000	21422000	27320000
	P04456	P04456	60S ribosomal protein L25	RPL25	9	124	48.6	15.757	193.02	1487500000	1585600000	1474400000	378100000	436760000	415460000	457510000	483990000	449370000	350670000	399730000	520810000	281810000	335150000	298880000	259150000	372600000
	P05743	P05743	60S ribosomal protein L26-A	RPL26A	10	20	47.2	14.234	21.822	131600000	140970000	130770000	74272000	70723000	0	64410000	0	57279000	65306000	80780000	0	55422000	69471000	98254000	66115000	0
	P53221	P53221	60S ribosomal protein L26-B	RPL26B	10	149	47.2	14.235	257.88	2410400000	2615400000	2147600000	497850000	528970000	539950000	474840000	448560000	484900000	565400000	456710000	714840000	672370000	566640000	559120000	427560000	491710000
	P0C2H7;P0C2H6	P0C2H7;P0C2H6	60S ribosomal protein L27-B;60S ribosomal protein L27-A	RPL27B;RPL27A	8	131	48.5	15.505	196.13	2244600000	1373000000	1802900000	404960000	328320000	445620000	552330000	369120000	388340000	324130000	325540000	457690000	315950000	288860000	263840000	199930000	302870000
	P02406	P02406	60S ribosomal protein L28	RPL28	6	59	38.9	16.721	24.303	1491000000	1613000000	1453400000	270690000	152120000	241970000	510650000	255400000	298430000	396470000	508740000	441780000	312430000	401260000	322920000	230630000	312320000
	P0CX46;P0CX45	P0CX46;P0CX45	60S ribosomal protein L2-B;60S ribosomal protein L2-A	RPL2B;RPL2A	15	260	55.1	27.408	323.31	3233500000	3743000000	3695400000	1830500000	977400000	1122500000	902790000	1591100000	1429800000	1563500000	1419000000	1524200000	980150000	1289100000	1022400000	1125400000	914630000
	P14126	P14126	60S ribosomal protein L3	RPL3	27	413	59.9	43.757	323.31	4368200000	4765700000	4558000000	1369000000	1381800000	1562300000	1631500000	2069700000	1902700000	1330100000	1366900000	1251100000	675820000	1175300000	1099600000	1088400000	1377300000
	P14120	P14120	60S ribosomal protein L30	RPL30	3	27	40	11.415	26.126	109350000	128090000	116730000	4277200	7179500	12375000	11309000	7605900	2152800	6251300	11341000	14640000	19057000	10574000	13195000	2334800	5014500
	P0C2H8	P0C2H8	60S ribosomal protein L31-A	RPL31A	7	102	46.9	12.953	33.13	1147100000	1298300000	992030000	336660000	298290000	270740000	328500000	301920000	306420000	278600000	408200000	392610000	224200000	310630000	240610000	212740000	272450000
	P0C2H9	P0C2H9	60S ribosomal protein L31-B	RPL31B	7	10	46.9	12.967	6.8388	0	0	0	0	0	0	0	0	0	0	0	0	0	0	16461000	0	0
	P38061	P38061	60S ribosomal protein L32	RPL32	8	99	54.6	14.771	201.62	1466800000	1201900000	1136300000	300340000	163820000	339250000	369990000	367780000	309700000	203910000	205680000	369820000	321650000	295040000	263990000	213860000	301010000
	P05744	P05744	60S ribosomal protein L33-A	RPL33A	5	2	38.3	12.154	2.3803	0	0	0	0	0	0	0	0	0	0	0	0	12983000	0	0	0	0
	P41056	P41056	60S ribosomal protein L33-B	RPL33B	5	90	38.3	12.168	77.771	2155400000	1074700000	1028500000	522370000	240650000	240910000	301860000	255040000	234190000	489670000	441320000	600640000	410330000	361040000	405740000	205880000	272500000
	P87262;P40525	P87262;P40525	60S ribosomal protein L34-A;60S ribosomal protein L34-B	RPL34A;RPL34B	4	27	32.2	13.639	14.027	355640000	281960000	259410000	89331000	124690000	78595000	89438000	61816000	73438000	27546000	76235000	87059000	108480000	72295000	71058000	120060000	124660000
	P0CX85;P0CX84	P0CX85;P0CX84	60S ribosomal protein L35-B;60S ribosomal protein L35-A	RPL35B;RPL35A	8	99	43.3	13.909	77.464	1350600000	1972100000	1527400000	431550000	419060000	428130000	451240000	392020000	481880000	465840000	458430000	483520000	348100000	492880000	422120000	323310000	351920000
	P05745	P05745	60S ribosomal protein L36-A	RPL36A	10	16	58	11.124	7.7008	71121000	114030000	92820000	7751500	15327000	9874300	5947900	9938800	9409300	0	5979300	5430900	3038300	0	3266300	0	0
	O14455	O14455	60S ribosomal protein L36-B	RPL36B	10	132	58	11.135	247.44	1735600000	2371500000	1976700000	493220000	463670000	587370000	742180000	486020000	557910000	556790000	578110000	550270000	408910000	469950000	423940000	422160000	422750000
	P49166	P49166	60S ribosomal protein L37-A	RPL37A	4	31	39.8	9.8502	7.0087	93143000	143150000	86196000	41290000	38062000	25113000	33493000	32117000	10060000	31645000	28620000	21097000	10578000	21670000	17355000	24259000	29017000
	P51402	P51402	60S ribosomal protein L37-B	RPL37B	4	28	38.6	9.8682	13.356	17068000	38108000	35265000	12114000	0	10428000	24038000	21541000	16250000	2979100	11606000	7751600	0	7466200	5769800	11251000	13870000
	P49167	P49167	60S ribosomal protein L38	RPL38	5	20	53.8	8.8264	16.168	114640000	578450000	775930000	46463000	31557000	133060000	57618000	77042000	50623000	53066000	28189000	100960000	17697000	42960000	63933000	61319000	75305000
	P04650	P04650	60S ribosomal protein L39	RPL39	3	7	37.3	6.3415	8.3121	68775000	44614000	184390000	56818000	0	0	0	0	0	0	0	0	0	0	51080000	0	0
	P0CX28;P0CX27	P0CX28;P0CX27	60S ribosomal protein L42-B;60S ribosomal protein L42-A	RPL42B;RPL42A	4	28	23.6	12.211	62.107	1352800000	1722000000	1463300000	120460000	130500000	113840000	192470000	157860000	93813000	184710000	95513000	124430000	79650000	117010000	102800000	99840000	121590000
	P0CX26;P0CX25	P0CX26;P0CX25	60S ribosomal protein L43-B;60S ribosomal protein L43-A	RPL43B;RPL43A	10	137	69.6	10.091	123.5	1135000000	1008400000	970480000	336470000	379600000	305360000	576640000	515690000	436200000	428200000	395180000	309490000	157890000	380820000	298430000	276690000	359080000
	P10664	P10664	60S ribosomal protein L4-A	RPL4A	14	184	48.1	39.092	323.31	2349800000	3554500000	2638400000	572040000	746480000	914470000	926290000	988600000	1104200000	874640000	1009200000	770180000	673830000	666370000	736310000	646890000	781580000
	P49626	P49626	60S ribosomal protein L4-B	RPL4B	14	4	48.1	39.062	2.4474	0	0	0	0	0	0	0	0	0	0	0	0	0	0	3867700	0	0
	P26321	P26321	60S ribosomal protein L5	RPL5	12	145	66.3	33.714	323.31	1883400000	2281200000	1578000000	454120000	419490000	429290000	566960000	459620000	357890000	391380000	504690000	434950000	386550000	377670000	367800000	290760000	383270000
	Q02326	Q02326	60S ribosomal protein L6-A	RPL6A	10	26	47.2	19.961	61.04	232670000	177700000	258840000	55214000	0	52340000	13202000	75786000	95146000	22121000	0	0	0	0	18339000	55709000	76484000
	P05739	P05739	60S ribosomal protein L6-B	RPL6B	11	143	43.2	19.986	88.014	1819800000	1989400000	1827100000	439100000	463230000	401350000	406800000	296600000	406930000	381950000	477570000	372830000	330120000	410860000	355750000	291910000	393430000
	P05737	P05737	60S ribosomal protein L7-A	RPL7A	15	267	56.6	27.638	200.44	3314000000	2538600000	2989700000	590860000	563520000	718870000	600320000	599390000	710240000	818720000	886870000	863880000	725910000	575870000	676260000	492940000	494250000
	Q12213	Q12213	60S ribosomal protein L7-B	RPL7B	15	19	56.6	27.696	27.745	0	0	0	0	0	0	0	0	0	0	26752000	0	0	0	0	0	0
	P17076	P17076	60S ribosomal protein L8-A	RPL8A	20	28	60.9	28.124	9.4743	166250000	181350000	187140000	34648000	25364000	38176000	42435000	122890000	93007000	32017000	38256000	30694000	0	27031000	20781000	23025000	28807000
	P29453	P29453	60S ribosomal protein L8-B	RPL8B	21	241	64.5	28.111	303.19	2170200000	2578600000	2248600000	675330000	806890000	809020000	787750000	655250000	843800000	632640000	676980000	548810000	442820000	513770000	547140000	550450000	600920000
	P51401;P05738	P51401;P05738	60S ribosomal protein L9-B;60S ribosomal protein L9-A	RPL9B;RPL9A	7	96	34.6	21.657	106.89	1645900000	1967800000	1706100000	470110000	394580000	624240000	490620000	522160000	553020000	506030000	386950000	502960000	363910000	336230000	379520000	358210000	468300000
	P43586	P43586	60S ribosomal subunit assembly/export protein LOC1	LOC1	2	6	12.3	23.59	6.1868	7977200	23506000	47352000	3576900	0	0	3203600	0	0	4636200	0	0	3104800	0	0	3205100	0
	Q08962	Q08962	60S ribosome subunit biogenesis protein NIP7	NIP7	2	10	10.5	20.38	2.6783	0	0	19739000	0	0	0	0	0	0	0	0	0	0	0	0	0	0
	Q08287	Q08287	60S ribosome subunit biogenesis protein NOP8	NOP8	3	6	6.8	56.965	5.1018	0	0	0	0	0	0	0	0	0	0	0	0	3362600	0	0	0	0
	P40433	P40433	6-phosphofructo-2-kinase 1	PFK26	6	46	8.8	93.416	21.287	0	17814000	11774000	43398000	32430000	39731000	37158000	37241000	38163000	29833000	24359000	37683000	23246000	20831000	30382000	28097000	44131000
	P38720	P38720	6-phosphogluconate dehydrogenase, decarboxylating 1	GND1	24	146	65.6	53.543	323.31	684560000	606860000	544340000	506300000	442660000	414120000	422880000	343100000	366650000	510890000	523430000	539360000	705640000	625670000	660480000	604990000	603890000
	P53319	P53319	6-phosphogluconate dehydrogenase, decarboxylating 2	GND2	24	218	58.5	53.922	323.31	498940000	422370000	353630000	706200000	588780000	661900000	540350000	448040000	567610000	594740000	601540000	606820000	624940000	622450000	535320000	584230000	602230000
	P38858	P38858	6-phosphogluconolactonase 3	SOL3	4	26	15.7	27.784	9.2012	16948000	19978000	26298000	17070000	0	16037000	16356000	13438000	16911000	15398000	8896800	19034000	11512000	13238000	10905000	18380000	17474000
	P53315	P53315	6-phosphogluconolactonase 4	SOL4	5	31	19.6	28.447	14.312	0	6023200	6671700	83646000	30923000	104070000	65473000	35914000	75653000	78684000	36767000	98725000	93276000	43444000	43639000	35491000	18277000
	P50278	P50278	6-phosphogluconolactonase-like protein 1	SOL1	5	19	22.7	35.652	25.012	9713000	7274500	7074400	12248000	17557000	11009000	11433000	9564700	18977000	12693000	12725000	12332000	20831000	12802000	10492000	16666000	11018000
	P37262	P37262	6-phosphogluconolactonase-like protein 2	SOL2	3	3	14.9	34.501	9.1281	0	0	0	0	0	0	0	0	0	0	0	0	0	0	81051	0	0
	P16474	P16474	78 kDa glucose-regulated protein homolog	KAR2	30	372	38.9	74.467	323.31	702070000	846230000	845660000	1511700000	1345500000	1460300000	1303000000	1524100000	1433000000	1271200000	1235700000	1241100000	808550000	1264800000	1264600000	1340800000	1444900000
	P40024	P40024	ABC transporter ATP-binding protein ARB1	ARB1	14	166	21.8	68.376	163.77	313230000	313170000	304130000	125720000	138420000	131140000	136530000	197810000	155840000	126020000	149530000	123050000	171500000	139990000	132780000	171510000	161980000
	P07342	P07342	Acetolactate synthase catalytic subunit, mitochondrial	ILV2	7	84	11.2	74.936	97.493	130050000	166130000	151600000	151490000	74082000	112010000	110040000	186940000	172270000	164570000	132340000	154520000	152770000	175490000	183720000	219190000	124980000
	P25605	P25605	Acetolactate synthase small subunit, mitochondrial	ILV6	6	36	20.7	33.986	28.622	59955000	77547000	74708000	57168000	42716000	54821000	37646000	58967000	67604000	50603000	62105000	46837000	43201000	59315000	69155000	96420000	123820000
	P41338	P41338	Acetyl-CoA acetyltransferase	ERG10	10	68	32.7	41.728	83.396	86195000	84665000	128030000	96929000	74350000	112610000	119880000	195940000	160320000	64089000	46908000	63787000	47574000	46831000	57785000	51002000	67411000
	Q00955;P32874	Q00955	Acetyl-CoA carboxylase;Biotin carboxylase	ACC1	53	356	21.9	250.35	323.31	814880000	967970000	856910000	462410000	421800000	486120000	497280000	585260000	534940000	517090000	569910000	419510000	483370000	484890000	487510000	463020000	525690000
	P32316	P32316	Acetyl-CoA hydrolase	ACH1	26	457	56.8	58.711	323.31	43952000	47869000	53970000	1411900000	1215900000	1824700000	1667300000	1943200000	1898300000	1538300000	1944500000	2178700000	2182100000	1898700000	1728100000	1181400000	1449700000
	Q01574	Q01574	Acetyl-coenzyme A synthetase 1	ACS1	23	355	34.4	79.14	323.31	65115000	87391000	76190000	2492200000	2076700000	2556100000	2123700000	2302700000	2646700000	2582800000	2912900000	3028100000	807140000	1230700000	1457600000	677890000	668370000
	P52910	P52910	Acetyl-coenzyme A synthetase 2	ACS2	18	171	29.6	75.491	314.63	587500000	633050000	614740000	270800000	244880000	244840000	217410000	377290000	293430000	259750000	287630000	215170000	193860000	259090000	241380000	295900000	315360000
	P19414	P19414	Aconitate hydratase, mitochondrial	ACO1	38	532	53.6	85.367	323.31	429190000	381750000	396480000	3649900000	3670000000	3542700000	3027000000	3401700000	2905000000	2945300000	2851100000	2907800000	3983000000	2775800000	2953500000	2548000000	2505800000
	P60010	P60010	Actin	ACT1	20	524	69.3	41.689	323.31	2900400000	2579400000	2316200000	3224100000	2957200000	3100400000	4162900000	3301200000	3401700000	4297500000	4227200000	4353000000	3467400000	3938000000	3461400000	2823300000	3123800000
	P39013	P39013	Actin cytoskeleton-regulatory complex protein END3	END3	4	18	16	40.297	9.2322	10234000	5121900	11276000	8951600	8894200	7003300	10143000	7326200	12596000	12105000	11632000	9255400	5965800	11133000	9716300	8634400	5924000
	P32521	P32521	Actin cytoskeleton-regulatory complex protein PAN1	PAN1	13	109	9.4	160.27	147.16	52257000	61582000	52506000	57088000	54850000	48689000	56864000	70758000	48811000	39760000	48408000	43437000	33642000	45622000	52292000	49111000	54008000
	P32790	P32790	Actin cytoskeleton-regulatory complex protein SLA1	SLA1	8	68	5.5	135.85	29.725	49790000	39296000	44262000	41922000	31412000	36586000	46197000	40449000	40706000	37443000	49076000	39453000	24577000	40255000	40223000	36150000	37310000
	P38281	P38281	Actin patches distal protein 1	APD1	12	127	38.9	35.758	207.39	130080000	146190000	133200000	112840000	114510000	114610000	93464000	128750000	127560000	101910000	122420000	109740000	118970000	94272000	98186000	134890000	114920000
	P15891	P15891	Actin-binding protein	ABP1	21	225	35.6	65.575	262.16	232100000	270700000	287700000	407800000	395290000	393520000	357420000	461050000	424390000	374640000	335080000	330400000	227840000	317420000	359860000	413990000	471420000
	P46680	P46680	Actin-interacting protein 1	AIP1	16	133	28.9	67.325	155.24	103170000	111060000	119990000	254330000	251210000	252350000	204280000	272110000	245690000	196710000	259080000	222030000	308810000	245960000	246050000	262100000	300180000
	Q05123	Q05123	Actin-like protein ARP9	ARP9	2	5	4.3	53.074	3.6884	8426200	9383300	9344800	0	0	4523400	0	0	4454400	0	0	0	0	0	0	0	0
	P40494	P40494	Actin-regulating kinase PRK1	PRK1	1	3	1.4	91.031	2.4659	0	0	0	0	0	0	0	0	0	0	0	0	0	998050	0	0	0
	P32381	P32381	Actin-related protein 2	ARP2	10	78	23.8	44.073	128.8	66481000	101480000	91848000	118200000	115290000	115020000	100790000	147060000	142670000	110180000	114090000	92116000	98540000	107960000	92067000	103510000	139470000
	P38328	P38328	Actin-related protein 2/3 complex subunit 1	ARC40	5	47	12	42.474	23.722	56532000	37734000	45865000	79093000	94516000	45233000	59890000	60805000	65422000	79616000	125360000	72156000	79637000	95535000	80999000	71978000	68801000
	P53731	P53731	Actin-related protein 2/3 complex subunit 2	ARC35	7	80	22.5	39.566	253	44678000	48259000	49504000	71587000	71570000	86950000	77239000	116410000	106630000	66451000	66486000	62933000	76119000	76768000	80280000	85278000	65822000
	Q05933	Q05933	Actin-related protein 2/3 complex subunit 3	ARC18	2	25	12.4	20.578	39.377	0	38927000	0	0	29616000	51004000	22920000	27673000	45007000	21100000	27596000	41781000	76669000	37963000	0	74853000	0
	P40518	P40518	Actin-related protein 2/3 complex subunit 5	ARC15	2	2	11.7	17.134	3.0342	9884500	9526800	9578400	0	0	0	0	0	0	0	15649000	0	36953000	15261000	0	19623000	0
	P47117	P47117	Actin-related protein 3	ARP3	10	110	26.7	49.541	187.56	115360000	73222000	123850000	147700000	107980000	132220000	123740000	172530000	151310000	158780000	127400000	209080000	151730000	81589000	127020000	123770000	120570000
	P80428	P80428	Actin-related protein 4	ARP4	6	40	13.3	54.831	16.594	10795000	12961000	12547000	14772000	10537000	13510000	19396000	22734000	19675000	25965000	15798000	21878000	9764600	19747000	19989000	15590000	15707000
	P53946	P53946	Actin-related protein 5	ARP5	3	7	3.8	87.559	3.9572	5643400	6939200	0	0	0	0	4988900	0	0	0	0	5574400	0	8485300	0	0	7499500
	Q12406	Q12406	Actin-related protein 7	ARP7	5	9	13	53.81	7.2646	5802900	5519300	7908700	6050600	4139400	5366900	8385900	0	0	5933500	0	5949300	0	2714800	0	5187600	5733800
	P48361	P48361	Activator of SKN7 protein 10	ASK10	3	11	3.8	126.86	5.7733	0	0	4101600	3968400	0	0	0	0	0	0	0	0	0	0	0	0	0
	P32463	P32463	Acyl carrier protein, mitochondrial	ACP1	1	37	8	13.943	70.581	91346000	174270000	120120000	193900000	156570000	234580000	219020000	499480000	384590000	174450000	206540000	124980000	104900000	213470000	156530000	201320000	207120000
	P21147	P21147	Acyl-CoA desaturase 1	OLE1	5	14	13.5	58.402	29.894	133840000	161240000	131340000	0	0	6053300	4242400	4463400	4813800	3603100	4207200	4320400	0	3907500	2368800	6220500	5813700
	P31787	P31787	Acyl-CoA-binding protein	ACB1	6	30	54	10.061	45.268	153280000	261230000	125130000	80588000	151850000	169650000	269560000	58769000	66543000	129250000	158680000	132230000	429350000	47077000	192370000	59702000	151890000
	P13711	P13711	Acyl-coenzyme A oxidase	POX1	4	19	5.9	84.041	57.579	0	0	0	7326000	4829100	10515000	13651000	13584000	22812000	13720000	13796000	34236000	0	11375000	18362000	0	14118000
	P53909	P53909	Adenine deaminase	AAH1	4	8	11	39.635	19.935	62288000	46164000	60913000	0	0	0	0	0	0	0	0	0	0	0	0	0	0
	P49435	P49435	Adenine phosphoribosyltransferase 1	APT1	4	15	28.3	20.587	100.63	61372000	44985000	19410000	4315600	5205500	10112000	4569900	3691900	0	6296400	6900100	8615800	3034000	7340500	0	0	4659300
	P47143	P47143	Adenosine kinase	ADO1	13	104	48.8	36.372	137.31	387790000	569480000	468980000	293050000	309340000	375670000	200520000	372690000	290750000	202060000	128940000	237030000	192280000	179620000	223620000	256690000	246000000
	P39954	P39954	Adenosylhomocysteinase	SAH1	21	339	47.7	49.125	323.31	1379300000	1107100000	985880000	785600000	832050000	679820000	624570000	758320000	687200000	824570000	751550000	606980000	1334800000	1023500000	985790000	996360000	880750000
	P08678	P08678	Adenylate cyclase	CYR1	10	37	5.6	227.83	27.319	12698000	15976000	14014000	19374000	14694000	18699000	21364000	27263000	26601000	18122000	14589000	16661000	11109000	14590000	21305000	17817000	12804000
	P07170	P07170	Adenylate kinase	ADK1	17	257	68.5	24.254	323.31	625910000	843010000	735410000	1162400000	1130900000	1079300000	985010000	1139200000	1006700000	816560000	902510000	970270000	930020000	891780000	937550000	1212900000	1456000000
	Q12055	Q12055	Adenylate kinase isoenzyme 6 homolog FAP7	FAP7	3	4	13.2	22.723	4.9331	0	4283800	6948400	3020500	0	0	0	0	0	2362600	0	2180700	0	0	2321100	0	0
	Q05911	Q05911	Adenylosuccinate lyase	ADE13	14	188	29.3	54.51	228.73	231980000	224690000	245270000	246620000	230350000	201200000	213140000	175390000	190520000	220310000	234170000	192990000	251890000	246370000	225980000	217070000	223260000
	P80210	P80210	Adenylosuccinate synthetase	ADE12	11	116	29.1	48.279	83.934	141740000	131500000	132660000	127070000	145720000	134000000	142070000	170880000	163500000	149240000	182260000	137770000	121310000	159590000	150410000	160850000	153100000
	P17555	P17555	Adenylyl cyclase-associated protein	SRV2	11	61	22.8	57.521	54.446	145930000	98588000	108400000	162670000	158880000	140360000	157480000	158110000	145670000	155660000	121530000	137980000	161930000	171650000	159720000	186760000	219190000
	P38820	P38820	Adenylyltransferase and sulfurtransferase UBA4;Adenylyltransferase UBA4;Sulfurtransferase UBA4	UBA4	3	31	6.1	49.361	14.164	6649100	7070000	6763000	14456000	0	11848000	10396000	9525500	8897700	14602000	13866000	9930100	8927300	16908000	14776000	11839000	6883900
	P04710	P04710	ADP,ATP carrier protein 1	AAC1	7	49	22	34.12	18.205	24619000	57502000	42818000	148650000	146930000	147100000	156840000	198090000	159240000	96715000	108200000	86933000	116830000	67075000	112430000	123730000	191970000
	P18239;P18238	P18239	ADP,ATP carrier protein 2	PET9	19	449	50.9	34.426	323.31	387270000	436380000	384380000	1366700000	1331500000	1234400000	1337000000	1399100000	1280400000	1227500000	1252800000	1287600000	1679500000	1424600000	1407800000	1281800000	1230700000
	Q01976	Q01976	ADP-ribose pyrophosphatase	YSA1	4	38	16.9	26.087	161.75	25939000	23411000	28072000	50679000	73532000	82323000	67372000	127330000	108160000	52379000	75343000	57762000	58894000	73787000	84680000	90339000	111460000
	P19146;P11076	P19146;P11076	ADP-ribosylation factor 2;ADP-ribosylation factor 1	ARF2;ARF1	4	39	22.7	20.657	74.467	639940000	618760000	545700000	361900000	370800000	275930000	259020000	291060000	309780000	309110000	448910000	398260000	271690000	421210000	380620000	200280000	473520000
	P40529	P40529	ADP-ribosylation factor GTPase-activating protein effector protein 2	AGE2	3	2	11.4	32.638	3.9121	0	8827500	24463000	46580000	63782000	24581000	0	47883000	0	52510000	0	0	0	0	0	58977000	59174000
	P35197	P35197	ADP-ribosylation factor GTPase-activating protein GCS1	GCS1	10	68	33.5	39.296	110.8	93593000	81860000	89083000	39634000	30571000	29082000	33482000	31282000	38822000	43850000	45084000	39071000	52553000	44445000	38078000	44572000	31384000
	P38682	P38682	ADP-ribosylation factor GTPase-activating protein GLO3	GLO3	12	61	21.5	55.093	52.058	46239000	79576000	60704000	46857000	33373000	42885000	41413000	62053000	48046000	25164000	25637000	25205000	17963000	25472000	34682000	58359000	62548000
	Q06336	Q06336	ADP-ribosylation factor-binding protein GGA1	GGA1	8	63	10.8	62.319	239.9	17706000	11036000	10070000	80938000	74804000	73798000	53670000	83768000	108650000	75541000	84593000	60357000	39421000	70261000	63313000	77572000	78342000
	P38817	P38817	ADP-ribosylation factor-binding protein GGA2	GGA2	9	48	17.3	64.346	54.884	58064000	85236000	80014000	55954000	41620000	35078000	22991000	25037000	33306000	41472000	33223000	20765000	85218000	48361000	33837000	46385000	51755000
	P38116	P38116	ADP-ribosylation factor-like protein 1	ARL1	2	13	16.4	20.434	11.196	14066000	13178000	12619000	7057400	11090000	7206500	10027000	7021300	6648100	6135800	0	8587600	10662000	0	10319000	0	4810500
	Q06010	Q06010	A-factor-processing enzyme	STE23	5	23	4.5	117.58	8.5198	17896000	15361000	10213000	0	25264000	32834000	18721000	0	28922000	0	25383000	9822500	21326000	26540000	33779000	54712000	45110000
	P37898	P37898	Alanine/arginine aminopeptidase	AAP1	14	56	15.3	97.661	147.03	76439000	80333000	76747000	63861000	68584000	60692000	45024000	53896000	45149000	42371000	40558000	51018000	55884000	66648000	61462000	50847000	48161000
	P43567	P43567	Alanine--glyoxylate aminotransferase 1	AGX1	11	90	32.5	41.907	116.82	2931300	0	3763600	220880000	113630000	183630000	245210000	312390000	344540000	299340000	353270000	279570000	162100000	300910000	278330000	189440000	177930000
	P40825	P40825	Alanine--tRNA ligase, mitochondrial	ALA1	37	298	42.6	110.06	323.31	681300000	697860000	747260000	416790000	376210000	339230000	338160000	304160000	350310000	354290000	373240000	290530000	450920000	393790000	403200000	394920000	396260000
	P00330	P00330	Alcohol dehydrogenase 1	ADH1	17	651	58.9	36.849	323.31	5356700000	5129500000	5234700000	4777600000	7099200000	5368100000	6704100000	4346800000	5090900000	6791900000	7261300000	6479000000	8262800000	7036200000	6112900000	4532200000	4181300000
	P00331	P00331	Alcohol dehydrogenase 2	ADH2	11	36	35.1	36.731	19.031	11988000	4606300	0	103310000	115850000	104900000	317310000	125870000	132740000	286420000	292590000	293830000	93046000	176630000	365460000	106660000	147640000
	P07246	P07246	Alcohol dehydrogenase 3, mitochondrial	ADH3	8	62	21.6	40.369	42.696	74261000	103560000	63027000	238680000	161590000	177570000	184000000	176190000	243510000	151060000	175950000	162620000	239020000	258430000	198610000	200480000	325840000
	P38113	P38113	Alcohol dehydrogenase 5	ADH5	5	5	12.3	37.648	7.9581	0	0	0	12324000	23155000	0	40615000	0	0	0	25428000	0	33794000	0	0	0	0
	P40353	P40353	Alcohol O-acetyltransferase 1	ATF1	2	2	3.8	61.035	3.9132	0	2215800	0	0	0	0	0	0	0	0	0	0	0	0	0	0	0
	P47771	P47771	Aldehyde dehydrogenase [NAD(P)+] 1	ALD2	10	17	21.1	55.187	13.922	0	7723600	7997100	46601000	37716000	21510000	38708000	14943000	21167000	0	16407000	18025000	10301000	20754000	15220000	0	15825000
	P54114	P54114	Aldehyde dehydrogenase [NAD(P)+] 2	ALD3	11	65	27.1	55.385	44.455	13212000	8528400	0	246530000	213670000	231730000	147140000	82509000	150530000	135570000	116080000	171570000	207440000	124820000	192340000	117000000	75427000
	P40047	P40047	Aldehyde dehydrogenase 5, mitochondrial	ALD5	5	16	7.3	56.692	16.345	30716000	0	36744000	0	7016000	0	3581100	0	0	6238500	0	9288000	10568000	4614300	0	4700000	0
	P42838	P42838	Alkylphosphocholine resistance protein LEM3	LEM3	2	3	4.1	47.437	2.273	0	0	3367400	0	0	0	0	0	0	0	0	0	0	0	0	0	0
	Q00764	Q00764	Alpha,alpha-trehalose-phosphate synthase [UDP-forming] 56 kDa subunit	TPS1	11	58	24.2	56.147	27.413	44425000	96582000	63603000	294150000	319500000	309460000	241860000	367800000	368870000	259940000	208960000	261170000	721800000	172150000	182580000	199880000	294480000
	P27810	P27810	Alpha-1,2 mannosyltransferase KTR1	KTR1	2	8	4.6	46.022	22.179	28090000	32587000	15604000	8371100	0	0	6845800	0	0	0	0	6901000	0	0	0	0	0
	P53868	P53868	Alpha-1,2-mannosyltransferase ALG9	ALG9	4	11	9	63.776	10.029	16015000	42930000	19873000	20225000	24709000	20291000	18385000	22760000	33083000	14992000	15168000	20710000	35006000	15876000	21866000	20879000	15969000
	P38069	P38069	Alpha-1,2-mannosyltransferase MNN2	MNN2	10	36	17.4	67.773	39.596	82651000	82499000	97312000	38908000	55009000	53463000	64855000	30511000	35722000	44132000	48166000	39751000	30795000	49700000	32479000	21248000	18831000
	P46982	P46982	Alpha-1,2-mannosyltransferase MNN5	MNN5	3	7	4.3	67.204	5.8015	19960000	7003600	23907000	0	4007400	4708100	2561600	3017900	2780800	2674600	3006400	3817500	3913200	2804800	2896900	3370100	2297400
	P43636	P43636	Alpha-1,3/1,6-mannosyltransferase ALG2	ALG2	3	11	5.4	58.046	4.4436	0	13466000	5961300	5758000	0	7743600	7169400	0	5560300	4406900	7872100	12528000	0	5572100	5729100	7256000	3384000
	P22855	P22855	Alpha-mannosidase	AMS1	32	239	28.6	124.5	323.31	0	4970500	27780000	445230000	437440000	542020000	450190000	504080000	462430000	368760000	324600000	420580000	222800000	374810000	364470000	293620000	406910000
	P32602	P32602	Alpha-soluble NSF attachment protein	SEC17	4	11	12	32.802	12.652	22153000	0	23172000	20407000	20272000	30387000	0	15763000	0	18595000	19053000	19167000	57993000	20371000	19655000	0	0
	P40563	P40563	Altered inheritance of mitochondria protein 21	AIM21	9	72	16.5	74.762	26.948	16951000	18110000	21644000	34639000	23213000	31315000	32334000	42917000	34366000	31516000	29733000	28837000	16177000	24401000	24998000	30932000	44677000
	P47127	P47127	Altered inheritance of mitochondria protein 24, mitochondrial	AIM24	6	32	12.7	44.427	17.851	16163000	0	8415600	18366000	30804000	14450000	20825000	22623000	24231000	31170000	54074000	30502000	30249000	25606000	30936000	17565000	17973000
	P38266	P38266	Altered inheritance of mitochondria protein 3	AIM3	7	50	9	103.86	27.962	8315800	16093000	9982800	24000000	19454000	23027000	22761000	31955000	22781000	30340000	30354000	28989000	21042000	23066000	33547000	30153000	24124000
	Q08223	Q08223	Altered inheritance of mitochondria protein 39, mitochondrial	AIM39	2	19	5.8	45.85	6.0335	0	2511200	0	5195200	0	0	0	4688600	0	6221000	0	5291900	0	7109200	6290100	7116100	8339500
	Q12032	Q12032	Altered inheritance of mitochondria protein 41, mitochondrial	AIM41	4	14	13	21.229	6.1251	0	15746000	14974000	57512000	42573000	44559000	49454000	54543000	66836000	62543000	46286000	56119000	28023000	43997000	47034000	51474000	60555000
	P38885	P38885	Altered inheritance of mitochondria protein 46, mitochondrial	AIM46	4	13	15.5	34.113	9.1822	13227000	22201000	0	21557000	0	19193000	67289000	11230000	12245000	14856000	11603000	17347000	18858000	18545000	25567000	11031000	16959000
	Q07716	Q07716	Altered inheritance of mitochondria protein 6	AIM6	2	24	5.1	44.382	14.08	6800700	6869100	0	19101000	19431000	13281000	8526200	6185500	6847100	8386100	6311900	0	0	7780700	6370500	0	7408200
	P40053	P40053	Altered inheritance of mitochondria protein 9, mitochondrial	AIM9	13	71	22.6	72.413	89.229	64448000	100850000	97097000	117670000	99261000	90845000	115860000	118070000	127830000	103910000	98599000	125690000	204990000	123490000	103110000	125620000	128580000
	P36154	P36154	Altered inheritance rate of mitochondria protein 29	AIM29	2	10	9	18.436	2.6536	10442000	12788000	13698000	13913000	5260600	13754000	12512000	12046000	11997000	13385000	0	6139400	14269000	25491000	0	14398000	16978000
	P04046	P04046	Amidophosphoribosyltransferase	ADE4	10	83	15.9	56.719	53.896	80177000	64041000	76741000	50983000	56512000	51536000	84122000	90762000	71506000	68050000	50863000	49066000	53020000	48461000	52538000	54260000	67087000
	Q03266	Q03266	Aminodeoxychorismate lyase	ABZ2	2	4	5.3	42.639	3.4803	0	0	0	0	0	0	0	0	0	0	0	0	0	0	10418000	0	0
	P48015	P48015	Aminomethyltransferase, mitochondrial	GCV1	4	26	9.8	44.468	163.38	9901400	11947000	12508000	14573000	22292000	10806000	42043000	44961000	47076000	35073000	42260000	39599000	51944000	34082000	23107000	27738000	28558000
	P32454	P32454	Aminopeptidase 2, mitochondrial	APE2	19	189	20.4	107.75	309.93	176050000	186800000	243560000	532090000	357250000	361290000	278860000	277230000	315450000	300750000	359720000	412210000	407580000	345380000	399720000	397820000	349120000
	P37302	P37302	Aminopeptidase Y	APE3	9	114	19.6	60.137	201.96	485210000	320470000	397470000	571490000	585540000	536420000	548700000	392050000	527000000	617830000	494000000	602320000	365980000	503630000	521550000	392490000	372080000
	P32907	P32907	Ammonia transport outward protein 2	ATO2	2	6	8.9	30.701	6.0465	0	0	0	0	0	0	0	0	0	0	0	0	0	9605800	0	0	0
	P15274	P15274	AMP deaminase	AMD1	11	20	13.5	93.3	19.289	0	9514500	8687000	7946400	18741000	15446000	10515000	22416000	19795000	17386000	13434000	15189000	48475000	0	15588000	21172000	26357000
	P46683	P46683	Ankyrin repeat-containing protein YAR1	YAR1	7	83	38.5	22.355	236.43	91131000	100030000	96220000	96249000	103230000	91974000	138960000	103430000	103240000	96540000	123040000	106340000	96702000	116240000	133520000	144730000	136490000
	P25631	P25631	Ankyrin repeat-containing protein YCR051W		3	5	18.9	24.694	7.8809	0	5294700	0	0	0	0	0	0	0	0	0	0	0	0	0	0	0
	P53066	P53066	Ankyrin repeat-containing protein YGL242C		4	11	30.9	20.073	17.62	21163000	19714000	0	25496000	36079000	47353000	31979000	22171000	30252000	29894000	24639000	29853000	47886000	27053000	37150000	29702000	28087000
	P07285	P07285	Anthranilate phosphoribosyltransferase	TRP4	4	32	10.5	41.374	16.9	15320000	22490000	14040000	14912000	15483000	9882300	16065000	17341000	18838000	12593000	17200000	8176800	0	18448000	10509000	10958000	16678000
	P00899	P00899	Anthranilate synthase component 1	TRP2	9	137	23.9	56.767	105.64	203150000	186960000	183380000	125920000	97261000	99187000	78834000	92042000	90897000	98197000	90096000	121400000	127670000	121860000	123920000	103940000	114880000
	P35207	P35207	Antiviral helicase SKI2	SKI2	3	15	2.6	146.06	4.8002	4683700	4500100	6838400	4925800	4015900	5088000	4021000	0	4459500	4859800	3911200	3772100	0	4884500	4901300	4551500	3953400
	P53327	P53327	Antiviral helicase SLH1	SLH1	2	2	2.2	224.85	2.6932	0	2607500	0	0	0	0	0	0	0	0	0	0	0	0	0	0	472260
	Q02793	Q02793	Antiviral protein SKI8	SKI8	3	14	6.5	44.231	8.2277	9021800	0	7407200	7911900	12528000	9050800	0	7383000	0	8088100	0	26572000	13078000	0	6641700	9847800	14829000
	P36000	P36000	AP-1 complex subunit beta-1	APL2	4	19	5.5	81.868	7.9458	6776900	7248400	6474900	10766000	0	8273900	7114500	10474000	11542000	8329000	0	5033100	7677200	7432000	9749500	9260200	10709000
	Q12028	Q12028	AP-1 complex subunit gamma-1	APL4	3	15	4.9	93.623	8.7212	5790000	8405900	10437000	7217600	2988900	5019200	4939600	5485200	6581300	4942200	5068600	11601000	23640000	6679200	6054800	4364800	6497000
	P38749	P38749	AP-1-like transcription factor YAP3	YAP3	3	19	12.4	37.955	7.5657	17610000	5118100	5147000	16763000	21066000	17302000	9244000	14628000	9589800	11659000	11497000	8307800	0	15636000	14795000	13594000	11587000
	P38065	P38065	AP-2 complex subunit alpha	APL3	3	13	2.8	115.01	4.6982	0	6019400	8517200	4590700	0	0	4901000	8811300	0	4307000	0	4159100	0	4888900	4937200	9014500	9473400
	P27351	P27351	AP-2 complex subunit beta	APL1	4	17	6.3	80.452	8.3212	2471700	3250500	3202300	2652600	4149800	6714000	8832100	14676000	9119900	5737900	4701200	6895900	3898300	4246500	4260800	3840700	5112400
	Q99186	Q99186	AP-2 complex subunit mu	APM4	2	8	4.3	55.387	4.6789	0	0	0	0	0	0	0	0	0	0	0	0	7139400	4896600	0	7836200	0
	P46682	P46682	AP-3 complex subunit beta	APL6	5	11	6.9	91.606	9.3034	0	9585700	8464500	0	6019300	6127400	0	0	0	0	5961500	4635100	5360100	6481300	0	0	0
	P38153	P38153	AP-3 complex subunit mu	APM3	3	19	5.8	54.837	10.63	10035000	14107000	13429000	7089500	7002200	7293700	0	7374800	7733300	7299200	0	5309200	5111900	0	0	8377800	10721000
	P39993	P39993	ARF guanine-nucleotide exchange factor 2	GEA2	5	12	3.5	165.67	7.6896	24450000	21790000	20158000	20592000	18737000	16613000	18538000	16042000	17134000	15480000	17752000	16574000	15993000	20693000	23312000	20248000	20390000
	P00812	P00812	Arginase	CAR1	7	98	18.9	35.662	90.331	102910000	116690000	120020000	357250000	239530000	318150000	248900000	379910000	388840000	323510000	300670000	336100000	406420000	389770000	423410000	505350000	603870000
	Q04728	Q04728	Arginine biosynthesis bifunctional protein ArgJ, mitochondrial;Glutamate N-acetyltransferase;Amino-acid acetyltransferase;Arginine biosynthesis bifunctional protein ArgJ alpha chain;Arginine biosynthesis bifunctional protein ArgJ beta chain	ARG7	6	18	12.5	47.848	9.6664	33932000	27346000	24944000	15795000	10227000	14683000	13690000	17700000	15801000	0	18180000	15749000	41435000	20140000	15700000	19490000	12880000
	Q05506;P38714	Q05506	Arginine--tRNA ligase, cytoplasmic		23	186	39.2	69.524	149.26	357330000	329070000	295780000	283610000	295410000	297240000	298200000	273580000	275990000	275440000	277950000	265760000	350880000	347280000	358280000	333920000	322260000
	P04076	P04076	Argininosuccinate lyase	ARG4	15	167	24	51.989	251.76	84767000	72800000	64892000	209070000	187060000	186730000	198670000	266560000	262920000	216770000	235270000	233770000	166630000	218750000	229740000	210470000	197920000
	P22768	P22768	Argininosuccinate synthase	ARG1	8	53	19.5	46.927	19.308	43183000	35813000	40971000	60816000	64230000	64829000	64333000	86078000	98125000	81115000	91728000	70591000	123920000	89773000	74938000	74847000	70419000
	P38840	P38840	Aromatic amino acid aminotransferase 2	ARO9	9	26	13.8	58.527	18.337	41421000	64695000	43809000	36998000	40456000	29658000	27787000	32623000	33023000	60328000	39919000	34109000	50304000	58952000	0	47701000	38014000
	P53090	P53090	Aromatic/aminoadipate aminotransferase 1	ARO8	15	82	37.8	56.177	132.18	168270000	128570000	179050000	121730000	115210000	116080000	96022000	69131000	85549000	105330000	101880000	84440000	198080000	102610000	180230000	137630000	116270000
	P53244	P53244	Arrestin-related trafficking adapter 5	ART5	1	1	3.4	65.476	2.7708	0	0	0	0	0	0	0	0	0	0	0	0	0	0	1402300	0	0
	P14164	P14164	ARS-binding factor 1	ABF1	7	26	11.1	81.752	14.259	23217000	22117000	21611000	14977000	13735000	16847000	17425000	26204000	27611000	24716000	12580000	12656000	12383000	11843000	19674000	12487000	8433300
	Q02486	Q02486	ARS-binding factor 2, mitochondrial	ABF2	9	105	41.5	21.561	84.677	196260000	227490000	222720000	332430000	327710000	378170000	401820000	543000000	403320000	362320000	322320000	326570000	151720000	301080000	293800000	321360000	385770000
	P49089	P49089	Asparagine synthetase [glutamine-hydrolyzing] 1	ASN1	16	150	25.3	64.47	224.51	292600000	326810000	313930000	301630000	279890000	253500000	271640000	319460000	280570000	283330000	325090000	271250000	242740000	342710000	356850000	341760000	316710000
	P49090	P49090	Asparagine synthetase [glutamine-hydrolyzing] 2	ASN2	12	47	23.3	64.592	99.866	85317000	123500000	114460000	73894000	50650000	73150000	84522000	104940000	94665000	76103000	68358000	65739000	48355000	65061000	79675000	110930000	104760000
	P41696	P41696	Asparagine-rich zinc finger protein AZF1	AZF1	1	3	1.9	101.17	3.5743	0	0	0	0	0	0	0	0	0	0	0	0	0	0	1149900	0	0
	P38707	P38707	Asparagine--tRNA ligase, cytoplasmic	DED81	12	153	20.4	62.206	122.69	409080000	440450000	347040000	279770000	286040000	285820000	319650000	208780000	250280000	295600000	301250000	315530000	280130000	332980000	349190000	332060000	315810000
	P23542	P23542	Aspartate aminotransferase, cytoplasmic	AAT2	15	87	42.8	46.057	139.35	169000000	153030000	179850000	187280000	150060000	198630000	150340000	179250000	174210000	182770000	195250000	175910000	231180000	163160000	215930000	175240000	189100000
	Q01802	Q01802	Aspartate aminotransferase, mitochondrial	AAT1	1	3	2.7	51.795	2.9605	0	0	0	0	0	0	0	0	0	0	0	0	0	0	965870	0	0
	P13663	P13663	Aspartate-semialdehyde dehydrogenase	HOM2	16	201	53.7	39.543	323.31	490460000	322860000	454700000	319500000	347220000	384880000	381240000	367210000	317440000	416850000	436830000	432680000	464990000	458980000	497140000	387300000	284010000
	P04802	P04802	Aspartate--tRNA ligase, cytoplasmic	DPS1	26	330	40.2	63.515	323.31	538430000	563880000	576380000	784530000	811010000	730440000	685790000	814070000	799220000	782290000	776190000	843930000	765530000	849220000	870200000	770020000	806980000
	P32329	P32329	Aspartic proteinase 3;Aspartic proteinase 3 subunit alpha;Aspartic proteinase 3 subunit beta	YPS1	1	1	5.8	60.009	7.0804	0	0	0	0	0	0	0	0	0	0	0	0	0	0	373650	0	0
	P10869	P10869	Aspartokinase	HOM3	8	53	22.8	58.109	97.593	25044000	33190000	21893000	18840000	28827000	28919000	32371000	25967000	27958000	39382000	35654000	39285000	49796000	33617000	32878000	30144000	18031000
	P38821	P38821	Aspartyl aminopeptidase 4	APE4	2	22	3.7	54.173	129.4	20537000	0	29179000	49631000	37666000	61513000	53927000	61962000	59634000	54107000	50405000	53147000	19885000	50313000	46022000	39442000	54040000
	P37267	P37267	Assembly factor CBP4	CBP4	4	11	13.6	17.532	12.035	9935000	7263100	9406200	21783000	11345000	15183000	13162000	20436000	16065000	9834400	9286700	36366000	14895000	11607000	11422000	11073000	15747000
	P40535	P40535	ATF/CREB activator 2	CST6	2	5	3.1	65.263	3.0729	0	0	0	0	0	0	0	0	0	0	0	0	0	537260000	0	0	0
	P00498	P00498	ATP phosphoribosyltransferase	HIS1	3	31	10.4	32.266	25.419	113320000	128170000	121410000	30202000	0	32347000	33830000	46061000	48596000	38374000	36203000	37202000	9907700	35511000	49526000	52997000	55476000
	P40491	P40491	ATP synthase assembly factor FMC1, mitochondrial	FMC1	2	2	10.3	18.364	2.4564	0	0	0	0	0	0	0	0	0	0	0	0	0	5950500	0	0	0
	P05626	P05626	ATP synthase subunit 4, mitochondrial	ATP4	9	89	34.4	26.925	155.35	41915000	45144000	38985000	125150000	129710000	125090000	127770000	201930000	174480000	112190000	143560000	117150000	69036000	113890000	89582000	94603000	146250000
	P09457	P09457	ATP synthase subunit 5, mitochondrial	ATP5	6	91	28.3	22.814	74.967	115640000	99933000	100370000	409000000	252590000	277800000	161780000	270240000	351340000	409850000	337270000	388470000	287090000	428830000	380050000	374610000	307510000
	P00854	P00854	ATP synthase subunit a	ATP6	1	16	6.6	29.099	323.31	0	0	0	0	0	0	0	0	0	0	0	0	0	0	19097000	0	0
	P07251	P07251	ATP synthase subunit alpha, mitochondrial	ATP1	28	452	55.6	58.607	323.31	565450000	587140000	575360000	1994500000	2453900000	2039000000	3042400000	3211500000	3043300000	2777200000	3256900000	2783300000	3721700000	2582300000	2990000000	2855900000	2107100000
	P00830	P00830	ATP synthase subunit beta, mitochondrial	ATP2	24	288	59.3	54.793	323.31	316680000	385380000	395720000	1355500000	1420400000	1419000000	1606300000	1482300000	1589600000	1623700000	1491700000	1424200000	1704600000	1399700000	1396500000	1383600000	1420000000
	P30902	P30902	ATP synthase subunit d, mitochondrial	ATP7	7	31	37.4	19.809	14.837	22736000	34382000	27003000	79945000	46795000	88048000	98018000	112380000	136670000	58858000	54535000	60391000	96526000	60039000	70002000	90115000	90876000
	Q12165	Q12165	ATP synthase subunit delta, mitochondrial	ATP16	3	2	22.5	17.02	23.07	0	0	0	0	0	0	0	0	0	0	0	0	0	0	8787000	0	0
	P81449	P81449	ATP synthase subunit e, mitochondrial	TIM11	4	17	30.2	10.875	6.7402	13926000	18714000	0	30679000	31661000	5647800	25304000	173440000	30177000	28057000	15912000	25078000	61185000	30148000	19122000	29777000	30642000
	P21306	P21306	ATP synthase subunit epsilon, mitochondrial	ATP15	3	34	56.5	6.7425	87.815	21640000	40197000	42461000	100820000	104440000	128690000	93943000	104910000	156180000	145310000	181300000	164770000	207720000	176270000	147410000	156120000	158530000
	Q06405	Q06405	ATP synthase subunit f, mitochondrial	ATP17	4	36	29.7	11.312	11.184	0	45509000	44482000	60045000	106200000	120900000	93652000	118240000	146830000	66315000	80011000	82218000	103100000	67380000	107870000	85506000	80780000
	Q12233	Q12233	ATP synthase subunit g, mitochondrial	ATP20	4	24	41.7	12.921	30.203	14169000	0	23190000	15651000	38733000	45903000	39577000	24538000	42065000	60033000	160900000	62271000	179860000	0	110740000	39752000	0
	P38077	P38077	ATP synthase subunit gamma, mitochondrial	ATP3	12	140	49.8	34.35	107.77	160300000	170790000	204040000	491970000	566680000	530780000	526070000	606950000	617130000	779580000	936950000	659920000	1303400000	890390000	681890000	760520000	802590000
	Q12349	Q12349	ATP synthase subunit H, mitochondrial	ATP14	4	79	40.3	14.128	202.86	132260000	102510000	105980000	306010000	281610000	229310000	409300000	321530000	333550000	484540000	795800000	571960000	513410000	477030000	375680000	288450000	322130000
	P81450	P81450	ATP synthase subunit J, mitochondrial	ATP18	2	6	25.4	6.6877	2.551	28098000	0	0	0	0	0	54701000	0	0	0	0	48091000	134260000	0	0	0	0
	P81451	P81451	ATP synthase subunit K, mitochondrial	ATP19	1	9	13.2	7.5337	10.256	0	0	0	0	0	0	0	0	0	0	0	0	0	0	25392000	0	0
	P32794	P32794	ATPase family gene 2 protein	AFG2	5	9	7.6	84.747	7.3544	36481000	23535000	25464000	0	0	13335000	0	0	0	0	35002000	0	0	43926000	0	16280000	0
	Q12154	Q12154	ATPase GET3	GET3	8	48	31.9	39.353	49.405	97795000	95954000	90194000	70941000	25355000	85045000	74494000	110240000	110270000	74524000	76037000	58240000	77308000	78494000	95533000	120460000	163440000
	P01097	P01097	ATPase inhibitor, mitochondrial	INH1	5	52	43.5	9.87	152.21	14510000	13912000	17159000	156670000	151270000	139730000	189140000	249060000	236810000	145860000	162470000	103750000	52511000	96659000	88419000	146860000	197240000
	Q03153	Q03153	ATPase synthesis protein 25, mitochondrial	ATP25	2	2	3.4	70.413	2.4239	0	0	0	0	0	0	359650000	0	0	0	0	0	0	0	0	0	0
	P16965	P16965	ATPase-stabilizing factor 15 kDa protein	STF2	3	39	28.6	9.6144	77.531	15076000	17420000	19130000	69149000	56265000	92773000	65812000	124350000	81546000	89458000	80122000	140510000	37075000	42240000	38895000	52289000	58273000
	P01098	P01098	ATPase-stabilizing factor 9 kDa, mitochondrial	STF1	5	36	31.4	10.062	172.34	10853000	15280000	18367000	286720000	240820000	160990000	180730000	502930000	345650000	131700000	295050000	111300000	46909000	75809000	85793000	217340000	179790000
	P36059	P36059	ATP-dependent (S)-NAD(P)H-hydrate dehydratase		13	132	27	37.357	253.52	14238000	17500000	18253000	362990000	337580000	421280000	326570000	309090000	372210000	330560000	283950000	282230000	246390000	320330000	317060000	350410000	280770000
	P16861	P16861	ATP-dependent 6-phosphofructokinase subunit alpha	PFK1	32	358	36.6	107.97	323.31	1285100000	1272700000	1206000000	1412300000	1188000000	1162400000	1264500000	1055500000	1215500000	1295200000	1544500000	1395500000	1738300000	1274100000	1444600000	1304600000	1393900000
	P16862	P16862	ATP-dependent 6-phosphofructokinase subunit beta	PFK2	33	424	41.9	104.62	323.31	1291600000	1323800000	1237800000	1462200000	1617600000	1381600000	1141500000	1359200000	1433900000	1365800000	1469900000	1292700000	1940700000	1392100000	1230600000	1518300000	1579900000
	P32386	P32386	ATP-dependent bile acid permease	YBT1	9	49	5.7	189.16	45.105	45816000	55638000	40742000	28320000	20420000	27799000	27846000	26962000	29853000	34924000	24685000	31877000	13726000	30904000	26806000	23683000	19459000
	Q04437	Q04437	ATP-dependent DNA helicase II subunit 2	YKU80	2	4	3.2	71.24	2.4774	0	0	0	0	0	0	0	0	0	0	0	0	0	317230	0	0	0
	P31380	P31380	ATP-dependent helicase FUN30	FUN30	4	11	3.9	128.51	7.9302	7595400	11211000	7435500	4738700	0	5390700	0	0	0	4761400	5045900	4818700	7852000	5546400	6062200	6898200	0
	P30771	P30771	ATP-dependent helicase NAM7	NAM7	5	15	4.8	109.43	8.3915	10705000	8412200	13350000	8508300	6466400	5691000	7229900	7119400	5080400	7006600	9106500	6959900	0	7911600	7789100	8885700	0
	P15108	P15108	ATP-dependent molecular chaperone HSC82	HSC82	43	1120	53.6	80.899	323.31	3813000000	4136600000	3813900000	6261200000	7816200000	6680600000	7320400000	6159200000	5958800000	5654700000	6247500000	6083200000	8224800000	5892500000	5909400000	6123400000	6503200000
	P02829	P02829	ATP-dependent molecular chaperone HSP82	HSP82	36	117	48.1	81.405	102.86	139430000	159410000	173740000	991980000	1028900000	887910000	701480000	976450000	956940000	786850000	933270000	935090000	1217300000	874120000	852640000	1033000000	1029200000
	P33310	P33310	ATP-dependent permease MDL1, mitochondrial	MDL1	5	30	8.1	75.949	10.108	33362000	27884000	28223000	20729000	0	28187000	25898000	38486000	32510000	24633000	22185000	24254000	32544000	22958000	26795000	33085000	34576000
	P33311	P33311	ATP-dependent permease MDL2, mitochondrial	MDL2	5	20	6.7	85.136	11.977	7199700	0	0	13657000	0	16652000	0	15709000	15463000	14271000	0	11728000	16698000	17850000	17511000	15400000	22179000
	Q02785	Q02785	ATP-dependent permease PDR12	PDR12	20	111	13.8	171.06	111.36	25714000	23820000	36573000	31120000	44417000	31626000	58434000	67631000	73985000	83630000	92373000	76867000	99566000	134470000	161810000	162970000	151030000
	P24784	P24784	ATP-dependent RNA helicase DBP1	DBP1	14	23	22.7	67.916	64.221	0	0	1954300	18869000	15284000	23856000	16874000	35389000	21746000	15681000	27429000	20509000	13172000	0	12439000	12281000	12696000
	Q12389	Q12389	ATP-dependent RNA helicase DBP10	DBP10	6	6	6.2	112.94	12.725	8274000	10871000	11799000	5901900	6663100	0	0	3789200	0	0	0	0	5273400	0	0	4140400	0
	P24783	P24783	ATP-dependent RNA helicase DBP2	DBP2	16	80	25.1	60.999	115.23	299690000	232170000	227010000	20910000	15549000	15259000	26727000	13882000	11412000	13151000	14776000	15414000	55614000	80219000	114810000	78726000	87603000
	P20447	P20447	ATP-dependent RNA helicase DBP3	DBP3	8	40	20.5	58.826	37.412	77954000	72234000	73562000	16542000	25867000	12494000	15365000	19254000	19747000	14464000	16415000	12486000	43239000	24191000	22688000	30118000	30612000
	P20449	P20449	ATP-dependent RNA helicase DBP5	DBP5	7	47	14.9	53.873	69.293	25881000	35129000	46362000	28776000	19917000	35534000	25558000	45731000	39961000	18583000	13715000	25425000	25588000	22167000	37283000	35553000	38123000
	P36120	P36120	ATP-dependent RNA helicase DBP7	DBP7	4	10	5	83.307	7.0601	6388400	10192000	13569000	5851400	0	0	0	0	0	0	0	5576500	8576800	6289200	6145300	6012500	0
	P38719	P38719	ATP-dependent RNA helicase DBP8	DBP8	2	8	5.6	47.878	13.564	4719600	0	6601200	0	0	2672900	0	0	3415500	0	0	0	0	0	3304000	0	3658100
	Q06218	Q06218	ATP-dependent RNA helicase DBP9	DBP9	7	12	10.3	68.059	56.176	23519000	32581000	26525000	0	6007600	4937600	4713900	5676000	3454700	5336300	0	0	0	4395500	4862500	0	0
	P06634	P06634	ATP-dependent RNA helicase DED1	DED1	23	149	38.6	65.552	157.78	596620000	589550000	596930000	97724000	100880000	94894000	77702000	81694000	97159000	71891000	79468000	64972000	211350000	123110000	159660000	150870000	146320000
	P39517	P39517	ATP-dependent RNA helicase DHH1	DHH1	7	50	9.5	57.543	164.17	65388000	90296000	88729000	28353000	32340000	39373000	44327000	46639000	46605000	45299000	44677000	42857000	45155000	53563000	40084000	43312000	39697000
	P47047	P47047	ATP-dependent RNA helicase DOB1	MTR4	10	23	9.2	122.05	32.646	61001000	51030000	62029000	21198000	14050000	13103000	11091000	11739000	11319000	20868000	11589000	15686000	31921000	20421000	20225000	19343000	25925000
	P32892	P32892	ATP-dependent RNA helicase DRS1	DRS1	7	17	11	84.842	50.545	48268000	44406000	24656000	0	6634900	7833800	7188200	0	0	0	0	0	6358200	3939600	7370200	8258000	8425600
	P10081	P10081	ATP-dependent RNA helicase eIF4A	TIF1	19	141	57.7	44.697	298.14	930050000	1036200000	1207600000	688560000	574980000	767460000	589250000	546220000	637040000	634730000	543540000	910310000	832790000	691420000	630510000	668710000	828250000
	Q12099	Q12099	ATP-dependent RNA helicase FAL1	FAL1	1	2	3	45.213	4.6522	0	0	0	0	0	0	0	0	0	0	0	0	0	4876700	0	0	0
	Q03532	Q03532	ATP-dependent RNA helicase HAS1	HAS1	9	90	18.6	56.717	170.07	109480000	116720000	101570000	21176000	25035000	20647000	14358000	22563000	23071000	16258000	22848000	17939000	49126000	46499000	45633000	49363000	46829000
	P20448	P20448	ATP-dependent RNA helicase HCA4	HCA4	2	15	3.2	87.192	20.963	25237000	22269000	18755000	0	0	0	0	0	9179400	0	0	0	4441300	4465700	6075800	6267900	6832400
	P38112	P38112	ATP-dependent RNA helicase MAK5	MAK5	7	10	10.5	87.047	13.149	20839000	12189000	33313000	8490000	0	11256000	8107800	0	0	0	0	0	0	0	0	7999900	0
	P15424	P15424	ATP-dependent RNA helicase MSS116, mitochondrial	MSS116	6	23	11.7	76.268	10.728	33994000	18726000	26277000	13189000	11647000	6896900	8239000	15384000	13101000	24992000	16014000	11048000	11475000	13312000	13046000	14134000	11475000
	P45818	P45818	ATP-dependent RNA helicase ROK1	ROK1	1	3	2.1	63.652	4.2208	0	0	0	0	0	0	0	0	0	0	0	1878900	0	0	0	0	0
	Q07478	Q07478	ATP-dependent RNA helicase SUB2	SUB2	12	167	24.2	50.308	323.31	385950000	416720000	460180000	294700000	304750000	343070000	286500000	369380000	336310000	312090000	287020000	323100000	364020000	382980000	370410000	387550000	276150000
	P38712	P38712	ATP-dependent rRNA helicase RRP3	RRP3	7	18	15	55.968	22.201	34503000	28279000	28283000	0	8570300	0	6738000	7203600	0	10910000	10492000	11353000	12797000	11806000	12872000	10432000	0
	P25808	P25808	ATP-dependent rRNA helicase SPB4	SPB4	2	11	4.6	69.421	19.903	1059200	4504400	1228200	0	0	0	0	0	0	0	0	0	0	0	1207800	0	0
	P27697	P27697	Atypical kinase COQ8, mitochondrial	COQ8	2	5	3.6	56.741	2.7131	0	0	0	0	0	15989000	19888000	27107000	0	0	0	0	0	0	0	0	0
	Q06628	Q06628	Autophagy-related protein 13	ATG13	4	5	7.5	83.28	9.0947	0	0	0	0	0	0	5103200	0	0	0	0	4288600	0	0	0	0	0
	Q06410	Q06410	Autophagy-related protein 17	ATG17	3	5	7.7	48.656	4.441	0	0	0	8162200	0	0	0	9851000	7767900	7339800	8147000	11621000	9899500	7543000	9489400	8714800	0
	P43601	P43601	Autophagy-related protein 18	ATG18	2	13	6	55.102	8.2658	0	0	6608600	5910800	0	0	6189100	6561200	7511100	6514900	6198200	9686800	0	0	10862000	7124000	0
	Q07528	Q07528	Autophagy-related protein 20	ATG20	2	11	4.2	72.545	6.7272	0	0	0	0	0	7399300	0	8327700	0	8103500	0	9155200	5438900	0	7542000	8513900	0
	Q02887	Q02887	Autophagy-related protein 21	ATG21	4	24	9.1	55.187	10.702	7061800	8616300	9324000	13802000	10753000	10631000	10915000	10567000	12579000	12339000	13450000	12524000	16413000	11023000	11985000	11902000	10853000
	Q06671	Q06671	Autophagy-related protein 23	ATG23	2	2	7.5	51.54	9.4828	0	0	0	0	0	0	0	1324700	0	0	0	3090100	0	0	0	0	0
	P46989	P46989	Autophagy-related protein 27	ATG27	3	13	11.8	30.201	5.7489	13258000	14003000	13030000	18146000	16464000	12724000	9211500	9770500	10028000	13450000	11475000	13744000	0	14044000	11326000	16951000	13948000
	P40344	P40344	Autophagy-related protein 3	ATG3	1	3	3.9	35.887	3.4153	0	0	0	0	0	0	0	0	0	0	0	0	0	0	3398800	0	0
	Q06485	Q06485	Autophagy-related protein 33	ATG33	2	30	12.2	20.4	62.224	0	14344000	6685500	61936000	21205000	30726000	59243000	63718000	72784000	40898000	45251000	55001000	46210000	52680000	32262000	40743000	42846000
	Q12292	Q12292	Autophagy-related protein 34	ATG34	1	3	3.6	46.654	26.241	0	0	0	0	0	0	0	0	0	0	0	0	0	0	2992300	0	0
	P38182	P38182	Autophagy-related protein 8	ATG8	3	23	28.2	13.627	30.193	6205700	2046900	6267100	10040000	35616000	19497000	16776000	25079000	15361000	17309000	16927000	21430000	17622000	26200000	16226000	18264000	11188000
	Q12142	Q12142	Autophagy-related protein 9	ATG9	3	12	3	115.4	4.6077	0	0	0	4479500	3585000	3649700	6694900	5990500	4498600	5653100	4314300	3553500	0	3216800	3241100	2922500	2491200
	P40580	P40580	Benzil reductase ((S)-benzoin forming) IRC24	IRC24	7	44	29.3	28.804	21.269	13837000	15899000	18518000	59829000	55915000	47926000	58950000	54188000	61858000	57732000	64147000	47515000	76154000	53980000	52589000	58418000	59521000
	P32486	P32486	Beta-glucan synthesis-associated protein KRE6	KRE6	7	18	10.4	80.122	40.591	36495000	55092000	65160000	0	0	0	0	0	0	0	0	0	0	0	8780900	0	0
	P46955	P46955	Beta-glucosidase-like protein NCA3, mitochondrial	NCA3	4	19	14.2	35.412	34.95	8862600	9627600	0	15618000	27803000	24097000	0	7153200	0	0	0	0	5635800	11712000	7480700	9928900	10126000
	P54113	P54113	Bifunctional purine biosynthesis protein ADE16;Phosphoribosylaminoimidazolecarboxamide formyltransferase;IMP cyclohydrolase	ADE16	13	79	29.1	65.282	107.54	75054000	109730000	77096000	89073000	73336000	114850000	73198000	82818000	111410000	96832000	91394000	130350000	109770000	107320000	97133000	98392000	107010000
	P38009	P38009	Bifunctional purine biosynthesis protein ADE17;Phosphoribosylaminoimidazolecarboxamide formyltransferase;IMP cyclohydrolase	ADE17	16	210	33.6	65.262	131.56	217650000	243090000	284370000	270830000	268230000	254380000	256090000	217520000	236760000	246150000	262000000	293460000	368420000	304280000	297490000	264470000	269190000
	P07244	P07244	Bifunctional purine biosynthetic protein ADE5,7;Phosphoribosylamine--glycine ligase;Phosphoribosylformylglycinamidine cyclo-ligase	ADE5,7	21	130	29.9	86.067	157.83	544410000	711810000	749010000	471460000	538030000	546150000	668570000	464710000	534920000	467420000	505860000	441860000	488560000	607400000	478700000	649890000	656890000
	P14772	P14772	Bile pigment transporter 1	BPT1	2	3	1.5	176.87	6.9936	0	0	0	0	0	0	0	0	0	0	0	0	2164000	0	0	0	0
	Q12191	Q12191	Binder of USO1 and GRH1 protein 1	BUG1	6	42	15.8	38.294	31.58	21352000	12347000	16084000	21770000	19638000	18546000	19971000	20743000	19686000	22321000	18314000	14153000	13601000	22635000	25931000	19093000	18452000
	P48445	P48445	Biotin--protein ligase;Biotin--[methylmalonyl-CoA-carboxytransferase] ligase;Biotin--[propionyl-CoA-carboxylase [ATP-hydrolyzing]] ligase;Biotin--[methylcrotonoyl-CoA-carboxylase] ligase;Biotin--[acetyl-CoA-carboxylase] ligase	BPL1	2	14	3.3	76.362	6.8737	7377500	9308700	8239900	11971000	0	6805400	7615700	6737200	6704100	6027000	6555100	11078000	10588000	8719700	9012600	6770200	7443900
	P38772	P38772	Box C/D snoRNA protein 1	BCD1	1	5	4.6	42.333	3.457	0	0	0	0	0	0	0	0	0	0	0	0	0	0	1863600	0	0
	P47176	P47176	Branched-chain-amino-acid aminotransferase, cytosolic	BAT2	10	86	27.7	41.624	82.072	186630000	222350000	157350000	281820000	263940000	239160000	251480000	167890000	150350000	202070000	190460000	202280000	332010000	284850000	285990000	295830000	227950000
	P38891	P38891	Branched-chain-amino-acid aminotransferase, mitochondrial	BAT1	8	16	29.8	43.596	12.475	23582000	31933000	12675000	9610400	16864000	10881000	8128500	0	10409000	0	8352600	8512500	11827000	11860000	11554000	12924000	16140000
	Q12186	Q12186	Branchpoint-bridging protein	MSL5	3	10	7.4	53.034	3.2981	0	0	0	0	0	0	0	0	0	0	0	0	0	0	2815400	0	0
	Q12040	Q12040	Broad-specificity phosphatase YOR283W	YOR283W	2	7	11.3	26.176	6.4774	15631000	16254000	9677000	0	0	0	0	0	0	0	0	0	5419000	5372600	0	0	0
	P35817	P35817	Bromodomain-containing factor 1	BDF1	9	39	11.7	76.977	13.127	41676000	32547000	35900000	31308000	33196000	22985000	22192000	28922000	23107000	31066000	28816000	14653000	25237000	25551000	28309000	25923000	33143000
	Q07442	Q07442	Bromodomain-containing factor 2	BDF2	2	3	2.5	72.512	4.9834	0	0	1156900	0	0	0	0	0	0	0	0	0	0	0	0	0	0
	P53890	P53890	Bud neck protein 5	BNI5	3	14	8.5	49.694	6.6575	8221500	12110000	11346000	0	3227000	0	3491200	0	0	0	3568600	7858400	0	0	0	0	0
	P27637	P27637	Bud site selection protein 14	BUD14	2	2	3.7	78.981	2.774	0	2582200	2369100	0	0	0	0	1967700	0	0	0	0	0	0	0	1960600	2450700
	Q08004	Q08004	Bud site selection protein 20	BUD20	2	11	13.9	18.517	9.9109	23532000	21690000	15307000	0	0	0	0	0	0	0	0	0	0	0	0	0	0
	Q08492	Q08492	Bud site selection protein 21	BUD21	2	6	10.7	24.385	6.0471	5513100	0	10131000	0	0	0	0	0	0	0	3678300	0	4383200	0	0	0	0
	P43573	P43573	Bud site selection protein 27	BUD27	4	15	4.4	91.421	9.1199	9805700	12780000	11355000	7095800	6540500	6373400	6647000	0	0	6537400	0	7618100	0	5733200	8880700	0	0
	P25558	P25558	Bud site selection protein 3	BUD3	2	3	1.4	184.72	4.8295	4944300	4947700	4804900	0	0	0	0	0	0	0	0	0	0	0	0	0	0
	P47136	P47136	Bud site selection protein 4	BUD4	3	6	3.3	164.48	7.1838	8883700	5481300	8109500	0	0	0	0	0	0	0	0	0	0	0	0	0	0
	P41697	P41697	Bud site selection protein 6	BUD6	2	11	3.7	88.816	4.8473	0	0	0	0	0	0	0	0	0	0	0	0	0	0	0	0	4615600
	Q08754	Q08754	Bud site selection protein 7	BUD7	2	2	3.9	84.829	4.8519	0	87211000	0	0	0	0	0	0	0	0	0	0	0	0	0	0	0
	P07245	P07245	C-1-tetrahydrofolate synthase, cytoplasmic;Methylenetetrahydrofolate dehydrogenase;Methenyltetrahydrofolate cyclohydrolase;Formyltetrahydrofolate synthetase	ADE3	26	296	30.5	102.2	323.31	777830000	871610000	797270000	663260000	635690000	669060000	661460000	611290000	615180000	668080000	614600000	648790000	594700000	647390000	595920000	702710000	854660000
	P09440	P09440	C-1-tetrahydrofolate synthase, mitochondrial;Methylenetetrahydrofolate dehydrogenase;Methenyltetrahydrofolate cyclohydrolase;Formyltetrahydrofolate synthetase	MIS1	20	108	19.9	106.22	166.55	136240000	157360000	142450000	56722000	52363000	67322000	54334000	88473000	71728000	59115000	53588000	43602000	58240000	61661000	83060000	81129000	94792000
	P32353	P32353	C-5 sterol desaturase	ERG3	8	20	25.2	42.73	111.79	100950000	92492000	79166000	0	2676600	1740600	1697600	0	0	2476100	2284800	1530700	3117500	2817200	1821300	0	0
	P32352	P32352	C-8 sterol isomerase	ERG2	2	9	9.5	24.895	5.0613	0	0	0	0	0	0	0	0	0	0	0	0	18452000	0	0	0	0
	P47154	P47154	CAAX prenyl protease 1	STE24	4	39	8.4	52.323	122.68	51640000	40566000	33561000	36705000	28557000	28514000	23530000	30327000	36146000	39839000	40195000	20970000	40777000	35601000	34075000	35825000	29119000
	P25296	P25296	Calcineurin subunit B	CNB1	3	33	18.9	19.639	12.75	18646000	15425000	17106000	40626000	32360000	29588000	27433000	47043000	47145000	34485000	29924000	21873000	15874000	24808000	28620000	35384000	45747000
	P36054	P36054	Calcipressin-like protein	RCN1	2	12	11.4	24.135	6.1168	0	2989300	0	4601800	0	0	0	6776300	8489500	6265400	0	5872200	0	5733100	5575300	7901500	6771000
	Q12324	Q12324	Calcium channel YVC1	YVC1	3	9	4.4	77.952	8.472	0	9487400	10878000	5437100	0	5555200	4623900	4768900	5626500	3195600	0	4012600	0	0	4894600	0	5394600
	P27466	P27466	Calcium/calmodulin-dependent protein kinase I	CMK1	9	48	17.9	50.296	106.61	10820000	22618000	11818000	39214000	21651000	33439000	44784000	36503000	45057000	27613000	28577000	56337000	28794000	41658000	31887000	28915000	40858000
	P22517	P22517	Calcium/calmodulin-dependent protein kinase II	CMK2	8	79	14.8	50.447	47.711	13977000	13343000	14411000	44048000	43555000	42869000	37122000	43488000	34298000	40517000	26413000	30927000	33059000	31904000	32566000	46232000	43268000
	P13586	P13586	Calcium-transporting ATPase 1	PMR1	6	14	6	104.57	11.555	33624000	26765000	26647000	23017000	18196000	23381000	23373000	0	20203000	0	15765000	18390000	11510000	0	15251000	22175000	16130000
	P38929	P38929	Calcium-transporting ATPase 2	PMC1	7	35	7.2	130.86	28.065	6468000	11088000	9399300	20077000	16930000	18094000	21286000	17581000	16384000	20188000	23404000	17988000	11775000	17737000	19758000	14121000	12651000
	P06787	P06787	Calmodulin	CMD1	3	35	22.4	16.135	158.7	98193000	169010000	98798000	212240000	169300000	231830000	253810000	236680000	326830000	189500000	270830000	168990000	139120000	49543000	207750000	229430000	165100000
	P07278	P07278	cAMP-dependent protein kinase regulatory subunit	BCY1	9	37	24.3	47.218	79.978	15139000	12211000	12349000	79172000	141740000	25156000	147200000	24227000	50426000	83818000	136340000	74520000	109910000	40538000	41187000	36483000	28539000
	P06244;P05986	P06244	cAMP-dependent protein kinase type 1	TPK1	5	59	12.8	46.075	74.47	30775000	38775000	32421000	47496000	47697000	59364000	66571000	74659000	59097000	83153000	75011000	72999000	46783000	64654000	63412000	55474000	70355000
	P06245	P06245	cAMP-dependent protein kinase type 2	TPK2	4	10	10.8	44.219	10.731	0	0	0	10619000	0	10449000	11997000	10428000	0	9558500	10526000	10586000	0	7764800	7881400	11744000	0
	P12962	P12962	Cap-associated protein CAF20	CAF20	2	53	15.5	18.223	64.666	46692000	90995000	88739000	77198000	58077000	61842000	76378000	131440000	110910000	90093000	79615000	72309000	55359000	70180000	68182000	70624000	77466000
	P03965	P03965	Carbamoyl-phosphate synthase arginine-specific large chain	CPA2	13	56	10.7	123.91	94.81	49781000	53600000	43212000	48192000	38706000	47406000	35131000	40027000	37985000	41318000	69360000	35224000	38268000	57613000	49451000	44768000	53970000
	P06782	P06782	Carbon catabolite-derepressing protein kinase	SNF1	4	13	4.7	72.045	6.5656	9511400	16499000	10479000	8872000	0	7765300	0	6247400	6912000	0	0	8076800	0	0	0	0	7511800
	P36035	P36035	Carboxylic acid transporter protein homolog	JEN1	1	5	5.4	69.375	69.216	0	0	0	0	0	0	0	0	0	0	0	0	0	197710	0	0	0
	P27614	P27614	Carboxypeptidase S	CPS1	9	85	16.8	64.596	38.403	162800000	80384000	85925000	165060000	189420000	208190000	187640000	122890000	149960000	206310000	125640000	207250000	176000000	162050000	160590000	166270000	150540000
	P00729	P00729	Carboxypeptidase Y	PRC1	5	30	17.1	59.801	162.24	36174000	13167000	14457000	31990000	47291000	30857000	44096000	32462000	30769000	168170000	36113000	35220000	72818000	80864000	80289000	36897000	30208000
	P14306	P14306	Carboxypeptidase Y inhibitor	TFS1	4	14	32	24.357	13.767	7313900	16711000	12867000	46047000	45846000	66626000	81159000	49110000	114670000	67288000	82896000	53975000	54626000	52688000	62984000	46395000	46896000
	P40335	P40335	Carboxypeptidase Y-deficient protein 8	PEP8	7	22	17.4	42.546	15.738	4751300	4173200	4688100	14136000	11869000	7043700	0	16675000	14418000	13241000	8175400	13795000	9618600	9666200	9376800	9102000	11771000
	P46951	P46951	Cargo-transport protein YPP1	YPP1	2	6	2.7	95.365	6.2202	0	0	0	0	0	0	0	0	0	0	0	0	0	0	2923200	0	0
	P40017	P40017	Carnitine O-acetyltransferase YAT2	YAT2	16	102	17.4	103.33	115.42	0	0	0	171110000	146000000	127990000	178020000	247290000	164770000	148850000	139160000	163000000	231660000	134710000	136580000	104660000	118470000
	P32796	P32796	Carnitine O-acetyltransferase, mitochondrial	CAT2	16	106	21.8	77.241	138.81	0	31938000	0	158650000	185670000	197630000	209530000	349450000	230010000	206270000	316640000	252770000	197620000	260600000	233460000	153580000	177780000
	P32331	P32331	Carrier protein YMC1, mitochondrial	YMC1	5	9	18.9	33.375	10.426	10197000	10007000	14809000	9408400	10325000	12037000	6753500	9503900	0	9148500	6547100	12260000	0	0	0	5127300	9874300
	P38087	P38087	Carrier protein YMC2, mitochondrial	YMC2	1	3	4.3	36.555	2.7192	0	0	0	0	0	0	0	0	0	0	0	0	602550	0	0	0	0
	P23291	P23291	Casein kinase I homolog 1	YCK1	8	64	18.6	61.714	34.31	49195000	48349000	54541000	39287000	30392000	36406000	40354000	47729000	41831000	57187000	38627000	68498000	56492000	56226000	66081000	49986000	42469000
	P23292	P23292	Casein kinase I homolog 2	YCK2	5	49	14.1	62.078	62.378	29341000	46481000	36002000	25578000	24167000	23174000	22227000	20175000	23630000	19701000	19997000	36568000	30477000	22226000	25657000	21022000	18239000
	P39962	P39962	Casein kinase I homolog 3	YCK3	5	15	13.2	60.26	15.334	25266000	12837000	13445000	18186000	0	15522000	14967000	16754000	17039000	25083000	32872000	28049000	13964000	14237000	17286000	16066000	15964000
	P29295	P29295	Casein kinase I homolog HRR25	HRR25	6	24	12.6	57.339	30.869	16105000	22040000	23136000	17945000	14640000	19052000	18528000	20162000	14215000	16400000	20585000	11444000	6916200	15827000	13841000	16459000	13023000
	P19454	P19454	Casein kinase II subunit alpha	CKA2	5	17	13.3	39.403	9.3726	17143000	15642000	14823000	19131000	11538000	16368000	0	14049000	12199000	0	0	14355000	18479000	15264000	0	18290000	20864000
	P38930	P38930	Casein kinase II subunit beta	CKB2	2	36	7.4	29.842	5.4781	4232100	5672400	5019300	6465400	6296100	5987200	8946100	10823000	7757900	6966700	5450900	4851000	2239600	5923700	5349300	7160300	11314000
	P43639	P43639	Casein kinase II subunit beta	CKB1	5	43	12.6	32.264	15.138	44146000	65049000	28613000	51622000	54419000	52411000	42310000	39931000	39180000	48361000	56653000	37655000	28193000	98204000	66133000	68804000	60797000
	P25379	P25379	Catabolic L-serine/threonine dehydratase;L-serine dehydratase;L-threonine dehydratase	CHA1	4	8	10	39.301	8.5864	54105000	88368000	57164000	0	0	0	25730000	0	0	0	0	0	0	0	0	0	0
	P06115	P06115	Catalase T	CTT1	21	275	35.4	64.583	323.31	8018200	8420100	8287500	1701500000	1475000000	1243100000	1689800000	1525800000	1608700000	1639700000	1630300000	1951700000	1073600000	1283200000	1073000000	924100000	772230000
	P21269	P21269	CCA tRNA nucleotidyltransferase, mitochondrial	CCA1	4	21	6.6	62.484	9.3909	10446000	9017800	11291000	7077300	7269700	6601800	4362300	8124200	6971100	4619200	0	6416400	5250300	8602000	9634600	8623600	13896000
	P43569	P43569	CCR4-associated factor 16	CAF16	5	37	16.6	33.09	42.575	15373000	19019000	14906000	25307000	24131000	31981000	16590000	33403000	23857000	25875000	21035000	31298000	19091000	23639000	30446000	36071000	27730000
	P42937	P42937	CDC25-like phosphatase YCH1	YCH1	3	7	18.9	17.248	4.9486	0	5851700	0	0	8955800	0	7476600	11760000	10333000	10092000	0	8942000	0	11315000	11734000	10816000	11221000
	P06197	P06197	CDP-diacylglycerol--inositol 3-phosphatidyltransferase	PIS1	3	17	9.5	24.823	9.454	38462000	33100000	36066000	7746800	8519600	8369700	9232400	6366900	8321400	10825000	9563700	8274900	22329000	11971000	14321000	12416000	14999000
	P08456	P08456	CDP-diacylglycerol--serine O-phosphatidyltransferase	CHO1	1	6	4.3	30.804	4.8054	16224000	13175000	13573000	5415400	0	7135300	0	6548200	7330800	6236600	0	6950900	0	0	7288000	9064100	6535900
	P40986	P40986	Cell division control protein 1	CDC1	3	6	5.5	57.147	6.1524	0	3538500	2283700	2622000	0	2277000	2323200	2768700	2797800	0	2220200	1979500	1432000	1893100	1879800	2022100	2212000
	P25342	P25342	Cell division control protein 10	CDC10	4	52	12.4	37.024	134.27	45758000	53918000	62872000	38172000	34467000	35939000	16229000	46507000	39680000	28531000	35289000	39393000	42841000	46180000	33179000	42176000	41090000
	P32458	P32458	Cell division control protein 11	CDC11	5	43	9.4	47.648	98.133	46430000	35599000	55889000	43282000	48098000	39149000	36291000	33183000	32257000	49397000	40890000	27183000	79290000	44599000	15914000	46143000	31714000
	P32468	P32468	Cell division control protein 12	CDC12	10	91	21.9	46.667	250.59	63686000	72497000	70579000	69117000	62564000	65402000	87814000	113230000	80194000	80740000	90245000	60704000	52793000	79441000	64841000	71294000	81230000
	P11433	P11433	Cell division control protein 24	CDC24	2	6	3	96.938	4.6125	0	7244200	5727000	0	0	0	0	8240700	0	0	0	0	0	5578400	0	0	0
	P04821	P04821	Cell division control protein 25	CDC25	4	5	2.6	179.09	4.0445	2370600	0	0	5056400	3080100	0	8346000	0	0	0	3984000	4519900	6608400	3933000	4816300	0	0
	P32457	P32457	Cell division control protein 3	CDC3	8	42	15.8	60.054	41.139	45105000	44588000	69242000	37051000	44752000	49318000	42639000	23234000	34836000	48020000	34676000	42929000	61816000	40290000	47261000	35978000	25408000
	P19073	P19073	Cell division control protein 42	CDC42	3	34	16.8	21.322	28.911	80981000	81476000	115580000	53146000	42708000	81439000	22851000	57174000	49130000	23534000	21619000	70498000	39531000	23787000	33113000	34824000	31247000
	P25694	P25694	Cell division control protein 48	CDC48	35	417	41.7	91.995	323.31	461890000	560480000	577290000	705620000	676480000	757620000	859590000	892320000	777710000	643020000	712820000	545700000	316120000	586410000	531510000	581210000	709340000
	Q12018	Q12018	Cell division control protein 53	CDC53	10	31	10.2	93.943	19.858	28877000	31644000	28484000	32230000	49399000	34546000	30841000	30139000	34867000	19316000	36473000	52497000	44419000	32332000	43243000	35977000	34838000
	Q06697	Q06697	Cell division control protein 73	CDC73	5	20	16	44.456	9.9518	4422100	6123800	8689600	4629000	5834600	5683100	10693000	9271800	3940300	5410900	5001100	4349000	9217800	3721000	4886000	5248100	7068700
	Q06689	Q06689	Cell membrane protein YLR413W	YLR413W	2	9	3.4	72.697	65.876	92074000	71294000	86686000	0	0	0	0	0	0	0	0	0	0	0	0	0	0
	P40468	P40468	Cell morphogenesis protein PAG1	TAO3	2	3	0.8	269.85	3.8976	0	2568800	3510900	0	0	0	0	0	0	0	0	0	0	0	0	0	0
	P32566	P32566	Cell wall assembly regulator SMI1	SMI1	9	84	18	57.079	66.049	48014000	43323000	37260000	26745000	22439000	18491000	23896000	48605000	22273000	28094000	28890000	26375000	32915000	32623000	32922000	33365000	29881000
	P47001	P47001	Cell wall mannoprotein CIS3	CIS3	3	2	11.5	23.241	2.508	0	7767000	14437000	0	0	0	0	2740600	0	0	0	0	0	0	0	0	0
	P32478;Q03178;P46999;Q03180	P32478;Q03178	Cell wall mannoprotein HSP150;Cell wall mannoprotein PIR1	HSP150;PIR1	3	25	6.3	41.059	27.173	0	32671000	0	43015000	0	67644000	0	26749000	46813000	32231000	0	0	66421000	34417000	0	0	67664000
	Q12355	Q12355	Cell wall mannoprotein PST1	PST1	5	19	8.1	45.776	35.058	0	56710000	0	147600000	102640000	138440000	70666000	159190000	121970000	57481000	48564000	54236000	32403000	59946000	79744000	46360000	176860000
	P28319	P28319	Cell wall protein CWP1	CWP1	1	4	6.3	24.268	3.61	0	0	0	0	0	0	0	0	0	0	0	0	0	0	1937400	0	0
	P38248	P38248	Cell wall protein ECM33	ECM33	6	51	11.4	43.768	46.01	210450000	225230000	243950000	133660000	116580000	166360000	95664000	51999000	91877000	105240000	99248000	118250000	168370000	85341000	67456000	73097000	69755000
	P46992	P46992	Cell wall protein YJL171C		2	29	5.8	42.957	29.765	16116000	0	0	13586000	0	11449000	0	11120000	13296000	10664000	8809200	24318000	0	11889000	12457000	14513000	18271000
	P39005	P39005	Cell wall synthesis protein KRE9	KRE9	1	4	4	29.988	5.7902	0	0	0	0	0	0	0	0	0	0	0	0	4431100	0	0	0	0
	Q12493	Q12493	Central kinetochore subunit NKP1	NKP1	1	3	5.9	26.976	2.782	0	0	0	0	0	0	0	0	0	0	0	0	0	0	1875900	0	0
	P17106	P17106	Centromere-binding protein 1	CBF1	8	64	23.1	39.387	105.82	57355000	47393000	52674000	50414000	43260000	56315000	53420000	72443000	70284000	58651000	49707000	47983000	25833000	52778000	44182000	41261000	35643000
	P09232	P09232	Cerevisin	PRB1	10	151	16.9	69.621	101.86	56863000	67242000	66665000	707430000	674110000	716760000	362950000	325090000	342650000	322290000	338630000	293260000	308720000	349650000	303690000	503260000	468720000
	P53865	P53865	Chaotic nuclear migration protein 67	CNM67	2	1	4.1	67.399	4.2258	0	0	0	0	0	0	0	0	0	0	0	0	0	0	0	18182000	0
	Q12114	Q12114	Chitin biosynthesis protein CHS5	CHS5	9	51	16.1	73.638	78.345	29173000	53475000	70370000	48032000	49127000	56935000	58459000	89709000	73001000	67300000	64644000	64077000	107320000	75212000	79315000	82004000	37244000
	P08004	P08004	Chitin synthase 1	CHS1	3	4	3.1	129.87	6.4962	9400200	7048700	5647900	0	0	0	0	0	0	0	0	0	0	0	0	0	0
	P20485	P20485	Choline kinase	CKI1	3	9	3.8	66.316	8.8517	7261300	9132700	0	16601000	15345000	16725000	8670800	14727000	15759000	0	0	0	10798000	0	0	15408000	0
	P13259	P13259	Choline-phosphate cytidylyltransferase	PCT1	3	5	7.1	49.406	3.9205	0	4680000	5142200	0	0	4039400	3849400	4517100	0	3699500	0	0	0	4701300	4295400	5241100	4571100
	P32178	P32178	Chorismate mutase	ARO7	4	23	14.1	29.747	78.121	45929000	51155000	44782000	31759000	27452000	31842000	25958000	30061000	29649000	31064000	31791000	34240000	21208000	35741000	32972000	41324000	37342000
	P28777	P28777	Chorismate synthase	ARO2	11	105	31.9	40.838	278.35	168020000	165110000	185180000	79192000	61125000	86137000	92887000	104020000	98469000	118980000	121030000	106130000	72864000	81462000	95644000	77850000	62698000
	Q12495	Q12495	Chromatin assembly factor 1 subunit p90	RLF2	2	4	3.3	70.209	4.7503	0	0	3149900	0	0	0	0	0	0	0	0	0	0	0	0	0	0
	Q12432	Q12432	Chromatin modification-related protein EAF3	EAF3	2	20	7.7	45.203	4.6564	5936100	7027500	8008100	6623300	6153000	6482700	6151800	6411600	6222900	7138600	7714400	5665500	6494100	6798500	6560500	6093900	5873800
	Q06639	Q06639	Chromatin structure-remodeling complex protein RSC3	RSC3	3	4	4.5	101.72	4.4231	5630900	5044200	11549000	4185100	4420200	3593700	3890000	3729200	3408800	4170700	0	4498800	4967300	4068600	3992800	3877200	0
	P38781;P38780	P38781	Chromatin structure-remodeling complex protein RSC30	RSC30	3	16	4.8	101.33	10.876	9327500	9776400	9288500	0	4183600	5558000	4038700	4913000	0	5270000	5107500	4128300	3709600	5499100	6198000	5278200	5220600
	Q07979	Q07979	Chromatin structure-remodeling complex protein RSC58	RSC58	1	1	2.2	57.794	3.2969	0	0	0	0	0	0	0	0	0	0	0	0	0	0	3261500	0	0
	P25632	P25632	Chromatin structure-remodeling complex protein RSC6	RSC6	2	6	5	54.164	2.9134	0	0	3342500	0	0	0	0	0	0	0	0	0	0	0	0	0	0
	P43609	P43609	Chromatin structure-remodeling complex protein RSC8	RSC8	13	111	21.9	63.167	80.491	45998000	41235000	40938000	27203000	24137000	30344000	29792000	35607000	29716000	39234000	32692000	39702000	32655000	39749000	45292000	44446000	40202000
	P53236	P53236	Chromatin structure-remodeling complex subunit RSC1	RSC1	2	3	1.9	106.67	2.7564	0	0	4806200	0	0	12723000	0	0	0	0	0	0	0	0	0	0	0
	Q06488	Q06488	Chromatin structure-remodeling complex subunit RSC2	RSC2	3	5	3.9	102.3	12.713	12021000	0	0	0	0	0	0	0	0	0	0	0	0	0	0	0	7187600
	Q02206	Q02206	Chromatin structure-remodeling complex subunit RSC4	RSC4	4	29	7.5	72.29	11.049	12415000	21284000	9566300	8344600	8413100	8015500	7974000	9427800	7330500	10807000	8149500	9251800	6926200	8662500	8658800	8176000	8032900
	P32832	P32832	Chromatin structure-remodeling complex subunit RSC7	NPL6	4	37	9.7	49.65	60.036	21294000	18715000	17647000	16123000	12787000	12717000	10304000	17001000	13393000	14341000	14408000	11320000	10340000	15536000	16664000	14954000	12614000
	Q03124	Q03124	Chromatin structure-remodeling complex subunit RSC9	RSC9	3	6	6	65.217	7.2022	0	0	5015100	0	0	0	0	3167600	0	0	3653600	0	0	0	0	0	0
	P32617	P32617	Chromatin-remodeling complex subunit IES6	IES6	2	2	10.2	18.533	2.4099	0	0	0	0	0	0	0	0	0	0	0	0	0	0	0	7070900	0
	P32657	P32657	Chromo domain-containing protein 1	CHD1	5	6	3.3	168.24	10.774	6398700	6662300	11128000	5369900	0	0	0	0	0	0	0	0	0	0	0	0	0
	P49956	P49956	Chromosome transmission fidelity protein 18	CTF18	2	5	3.8	84.372	3.575	0	4209000	4348600	0	0	0	0	0	0	0	0	0	0	0	0	0	0
	P43635	P43635	Citrate synthase 3	CIT3	8	21	20.8	53.811	95.7	0	0	0	10822000	11920000	19780000	30682000	17975000	38041000	25387000	16399000	30790000	16151000	17458000	41700000	8765700	16463000
	P00890	P00890	Citrate synthase, mitochondrial	CIT1	22	269	47.6	53.359	260.86	90325000	132480000	105400000	1512900000	1337100000	1312100000	1269800000	1495700000	1057500000	1144100000	1460900000	1455200000	2357100000	1430100000	1369400000	1309000000	1450600000
	P08679	P08679	Citrate synthase, peroxisomal	CIT2	7	14	13.9	51.413	13.908	0	0	0	31907000	23525000	43788000	43748000	48894000	38130000	25903000	48566000	38760000	23899000	26339000	31101000	25892000	34102000
	Q04013	Q04013	Citrate/oxoglutarate carrier protein	YHM2	5	46	12.7	34.184	57.81	58167000	65631000	50575000	89348000	70392000	52047000	97142000	99614000	73335000	72051000	89292000	70805000	66268000	79128000	66862000	88960000	122900000
	P38753	P38753	Class E vacuolar protein-sorting machinery protein HSE1	HSE1	3	7	8.6	51.16	4.3665	0	0	17894000	0	16675000	23734000	0	0	27061000	0	29148000	0	11678000	0	26295000	0	0
	P22137	P22137	Clathrin heavy chain	CHC1	35	227	24.8	187.23	299.5	282240000	296460000	252710000	362170000	309430000	329800000	278110000	378410000	346290000	241070000	290840000	255900000	263180000	242650000	213080000	285000000	355330000
	P17891	P17891	Clathrin light chain	CLC1	12	67	45.1	26.531	37.985	51413000	57291000	54534000	75794000	90427000	78136000	91642000	69335000	74270000	60899000	60275000	53009000	48810000	54734000	53190000	78633000	83664000
	Q03690	Q03690	Clustered mitochondria protein 1	CLU1	27	179	22.6	145.16	217.75	255350000	236780000	218860000	143250000	160760000	167940000	186730000	246050000	198130000	172740000	162880000	168190000	231860000	169130000	156470000	151630000	148110000
	P53622	P53622	Coatomer subunit alpha	COP1	15	103	11.7	135.61	135.03	168410000	217140000	173740000	169200000	136230000	155220000	109630000	131370000	136540000	127950000	97974000	121120000	87197000	136570000	141680000	125650000	145980000
	P41810	P41810	Coatomer subunit beta	SEC26	16	157	18.2	109.02	197.62	195820000	186200000	173560000	158210000	140910000	130180000	161320000	162560000	152360000	145460000	168870000	149840000	139620000	175140000	166570000	178690000	161780000
	P41811	P41811	Coatomer subunit beta	SEC27	12	80	11.1	99.444	75.529	86900000	102520000	112460000	99284000	79701000	75793000	69423000	77745000	64565000	85381000	88900000	89158000	117260000	95776000	93119000	97573000	106570000
	P43621	P43621	Coatomer subunit delta	RET2	8	110	17.4	60.627	126.36	111020000	91956000	100500000	115330000	94253000	101620000	102400000	145900000	146290000	96774000	105520000	94397000	89134000	109940000	91873000	108830000	125850000
	P40509	P40509	Coatomer subunit epsilon	SEC28	4	22	24.3	33.829	109.4	13497000	15995000	17910000	10273000	10338000	10541000	26437000	15233000	14522000	20093000	23943000	18326000	14152000	11682000	19627000	18302000	24704000
	P32074	P32074	Coatomer subunit gamma	SEC21	17	169	16.6	104.83	323.31	146790000	156680000	201570000	172340000	120120000	190850000	167510000	174130000	175250000	165610000	151060000	153100000	190010000	158230000	214500000	184140000	161780000
	P53600	P53600	Coatomer subunit zeta	RET3	3	14	19.6	21.687	9.0018	0	17799000	16800000	0	12859000	17380000	14459000	14296000	14160000	11425000	0	10078000	17476000	11206000	12301000	0	9542500
	P32798	P32798	Cobalt uptake protein COT1	COT1	1	4	5	48.154	2.7574	0	0	0	0	0	0	0	0	0	0	0	0	0	0	3665200	0	0
	P28707	P28707	Co-chaperone protein SBA1	SBA1	5	34	20.4	24.081	32.969	170530000	129330000	100970000	183490000	206810000	124650000	180950000	52555000	64620000	147000000	209930000	260450000	129180000	193260000	169810000	65911000	65675000
	P36076	P36076	Coenzyme A biosynthesis protein 3	CAB3	6	14	11.2	65.237	24.263	4844300	5113200	5657500	5660300	5788700	8295900	10574000	13896000	11548000	7461800	6337500	5482600	4049200	7066100	7422300	6690600	5151000
	Q03048	Q03048	Cofilin	COF1	4	30	36.4	15.901	38.816	23201000	14108000	34584000	26148000	27277000	33842000	39315000	21524000	15464000	45772000	25872000	51296000	37694000	20478000	20127000	50879000	35224000
	P40541	P40541	Cohesin subunit SCC3	IRR1	3	12	2.5	133.01	5.4241	9743100	14154000	12316000	5449200	4846400	7872500	3546200	0	5425000	5673500	5826800	6501500	0	5779300	6589200	6585400	6655500
	Q02554	Q02554	Cold sensitive U2 snRNA suppressor 1	CUS1	2	9	4.4	50.252	16.933	0	0	3768900	0	0	0	4995200	3606400	0	0	0	4875900	0	0	0	0	0
	P40094	P40094	Conserved oligomeric Golgi complex subunit 3	COG3	2	8	2.6	92.543	4.4419	0	0	4272400	3840800	0	3807500	0	0	0	0	0	0	0	0	0	0	3652300
	P53951	P53951	Conserved oligomeric Golgi complex subunit 5	COG5	1	2	4.5	45.604	2.4644	0	0	0	0	0	0	0	0	0	0	0	0	158290	0	0	0	0
	P53195	P53195	Conserved oligomeric Golgi complex subunit 7	COG7	2	4	6.8	31.775	3.2571	0	0	0	0	0	0	0	0	0	0	0	885460	0	0	0	0	0
	Q04632	Q04632	Conserved oligomeric Golgi complex subunit 8	COG8	3	22	6.4	69.828	31.751	5792700	7067000	6094100	5650900	0	4950700	5506600	5009500	6621300	5119300	0	5481000	0	5294000	6120400	4574000	0
	P24031;P00635;P38693;P35842	P24031;P00635;P38693;P35842	Constitutive acid phosphatase;Repressible acid phosphatase;Acid phosphatase PHO12;Acid phosphatase PHO11	PHO3;PHO5;PHO12;PHO11	2	11	3.9	52.776	2.8572	0	28182000	13829000	0	0	0	0	8573300	0	0	0	0	0	0	0	8739800	9761500
	P48415	P48415	COPII coat assembly protein SEC16	SEC16	15	79	8	241.69	49.173	59012000	61838000	66780000	30956000	22960000	34858000	31871000	46520000	39776000	35821000	37782000	28956000	21182000	38597000	40928000	50282000	43528000
	P25355	P25355	Copper transport protein 86	CTR86	3	15	5.9	65.205	7.3595	0	0	4990100	6922100	4661100	7865800	6131300	6013100	5811900	0	0	5111200	0	6401300	6375400	5244500	4641000
	P49573	P49573	Copper transport protein CTR1	CTR1	5	25	12.8	44.441	14.117	28925000	24308000	33976000	7679900	7381700	8996300	10934000	24722000	12973000	17743000	18073000	8881600	3532900	12776000	9692500	8437200	6401400
	Q06440	Q06440	Coronin-like protein	CRN1	15	105	24.4	72.552	231.92	143570000	120460000	126430000	96990000	78933000	95127000	97098000	116610000	120640000	66375000	84945000	71789000	94590000	69133000	92023000	110880000	92900000
	P38428	P38428	Coupling of ubiquitin conjugation to ER degradation protein 1	CUE1	2	15	16.3	22.762	32.26	25883000	18526000	29803000	7284200	5260400	8748900	4247600	0	0	6189600	0	19154000	10727000	5844800	8261500	12470000	0
	Q12127	Q12127	Covalently-linked cell wall protein 12	CCW12	1	1	15	13.057	2.4935	0	0	4026600	0	0	0	0	0	0	0	0	0	0	0	0	0	0
	Q3E7A4	Q3E7A4	COX assembly mitochondrial protein 2	CMC2	2	10	8.3	12.947	4.0141	0	0	0	5669500	5068100	4580000	5082700	5291700	4902400	4697700	0	0	0	0	0	0	0
	Q02100	Q02100	CRE-binding bZIP protein SKO1	SKO1	2	5	4.5	70.191	3.0374	4641100	0	4542000	0	0	3475900	0	2773600	0	0	0	0	0	0	0	0	0
	P38845	P38845	Cruciform DNA-recognizing protein 1;CRP1 short N-terminal subpeptide;CRP1 short C-terminal subpeptide	CRP1	12	119	20.9	51.115	146.45	107490000	102180000	96711000	101620000	128120000	129490000	104710000	164180000	151000000	124910000	136790000	110940000	122780000	128120000	140970000	136440000	124750000
	Q03957	Q03957	CTD kinase subunit alpha	CTK1	2	4	4.5	60.5	5.477	0	2036800	0	0	0	2367100	0	4774100	0	0	0	0	0	0	0	0	2570400
	P46963	P46963	CTD kinase subunit gamma	CTK3	2	3	7.8	34.809	4.5515	0	0	1322700	0	0	0	0	0	3646300	0	0	0	0	0	0	0	1973000
	P28274	P28274	CTP synthase 1	URA7	16	91	27.5	64.71	124.52	274690000	270760000	231470000	100650000	84309000	108860000	66759000	54031000	66626000	81692000	67556000	125260000	100980000	142880000	133590000	83734000	103060000
	P38627	P38627	CTP synthase 2	URA8	16	110	30.6	64.51	101.21	29937000	44864000	35042000	211820000	189720000	211580000	252870000	217490000	217760000	208490000	189340000	297960000	279920000	215860000	227960000	237660000	253500000
	P53255	P53255	CWF19-like protein DRN1	DRN1	2	3	4.9	58.205	5.7703	6361100	7080100	6078500	0	0	0	0	0	0	0	0	0	0	0	0	0	0
	P37366	P37366	Cyclin CCL1	CCL1	2	2	5.6	45.21	2.7282	0	0	0	0	0	0	0	0	0	0	0	0	0	0	0	0	4204000
	P00546	P00546	Cyclin-dependent kinase 1	CDC28	5	28	23.8	34.061	27.723	16944000	27410000	13358000	21362000	37105000	14751000	16538000	18485000	10400000	12909000	22126000	18675000	31729000	12819000	17424000	17635000	16882000
	P20486	P20486	Cyclin-dependent kinases regulatory subunit	CKS1	3	19	20	17.795	7.5364	16773000	18639000	17048000	6963400	4559200	6112000	7450600	6880800	6400500	8470200	5368400	7478400	7861900	11819000	8250100	12514000	6647600
	P17157	P17157	Cyclin-dependent protein kinase PHO85	PHO85	5	10	17	34.906	20.551	25680000	21022000	25619000	29325000	27608000	21286000	23182000	19378000	25813000	17400000	0	0	34829000	22081000	0	21143000	21855000
	P43616	P43616	Cys-Gly metallodipeptidase DUG1	DUG1	15	136	30.6	52.871	207.59	185360000	174170000	196250000	359120000	343900000	358030000	267920000	249470000	249330000	236360000	249580000	225660000	194610000	222200000	233830000	222810000	263110000
	P32582	P32582	Cystathionine beta-synthase	CYS4	17	139	40.2	56.021	187.91	797630000	559880000	648040000	306070000	313810000	287930000	259040000	192050000	254050000	321100000	362600000	308490000	404040000	365820000	321250000	405660000	281270000
	P31373	P31373	Cystathionine gamma-lyase	CYS3	10	68	34.3	42.542	119.08	243930000	251070000	279930000	76926000	72050000	113010000	113260000	149540000	104340000	119170000	85678000	68748000	101620000	72891000	105210000	158720000	122190000
	P47164	P47164	Cystathionine gamma-synthase	STR2	2	10	2.8	72.35	3.8886	0	0	0	5143600	5012800	4381800	4899500	0	5941900	5098500	6028200	6753600	0	5799400	5226500	0	4689700
	P25374	P25374	Cysteine desulfurase, mitochondrial	NFS1	10	30	21.7	54.466	18.826	40838000	31185000	41186000	56496000	88259000	59726000	64970000	48384000	77913000	57825000	69750000	49034000	79461000	54760000	70887000	75491000	55690000
	Q01532	Q01532	Cysteine proteinase 1, mitochondrial	LAP3	8	38	14.9	55.482	30.956	55196000	56209000	60089000	94299000	61761000	50008000	23325000	42769000	35587000	39785000	43957000	64574000	100640000	53900000	42178000	50912000	57938000
	Q12489	Q12489	Cysteine-rich and transmembrane domain-containing protein YDL012C		2	15	16.8	12.175	9.9312	0	0	0	0	0	0	0	0	0	0	0	0	0	0	19291000	0	0
	P53852	P53852	Cysteine--tRNA ligase		14	95	16.8	87.529	77.414	137000000	159700000	132720000	108920000	94814000	95229000	92882000	87588000	98784000	84526000	66364000	84466000	154690000	122510000	125320000	150620000	144590000
	P07253	P07253	Cytochrome B pre-mRNA-processing protein 6	CBP6	3	11	19.1	18.678	9.0169	0	0	0	0	0	0	0	4821200	0	0	0	5948900	0	0	0	4061000	5322100
	P00163;P03873;Q9ZZW7;P03879	P00163;P03873;Q9ZZW7;P03879	Cytochrome b;Cytochrome b mRNA maturase bI2;Cytochrome b mRNA maturase bI3;Intron-encoded RNA maturase bI4;Truncated, nonfunctional cytochrome b;RNA maturase bI4	COB;bI2;bI3;bI4	2	17	4.4	43.655	3.935	0	0	0	0	0	0	0	0	0	41990000	0	54949000	23656000	49813000	0	0	0
	P00175	P00175	Cytochrome b2, mitochondrial	CYB2	4	6	8.8	65.539	6.4788	0	0	0	0	0	0	5786300	0	0	0	5936600	7649300	0	6574600	0	7030800	7570800
	P07256	P07256	Cytochrome b-c1 complex subunit 1, mitochondrial	COR1	20	222	46.8	50.227	323.31	172760000	207290000	264250000	829730000	903180000	1002500000	812540000	1116400000	1083900000	1105200000	1009100000	1045900000	929310000	1126700000	1124800000	986800000	953120000
	P37299	P37299	Cytochrome b-c1 complex subunit 10	QCR10	3	33	29.9	8.5928	24.474	3168900	5380800	0	109160000	95352000	63081000	137860000	125430000	150720000	128700000	120850000	96685000	92123000	131450000	99134000	89161000	78685000
	P07257	P07257	Cytochrome b-c1 complex subunit 2, mitochondrial	QCR2	20	243	63.9	40.478	323.31	166870000	180130000	201930000	803670000	802210000	712720000	887930000	947600000	868380000	824590000	826470000	856910000	1045000000	818670000	822560000	837200000	767870000
	P00127	P00127	Cytochrome b-c1 complex subunit 6	QCR6	2	78	17.7	17.257	203.58	91667000	60607000	71025000	833220000	441660000	512410000	696380000	800270000	835500000	828760000	906210000	954750000	480670000	909500000	713510000	736440000	553750000
	P00128	P00128	Cytochrome b-c1 complex subunit 7	QCR7	9	163	69.3	14.565	139.38	72085000	67641000	81844000	450280000	435450000	538620000	551250000	788140000	805210000	706530000	1201400000	737060000	758760000	768510000	728570000	661350000	527750000
	P08525	P08525	Cytochrome b-c1 complex subunit 8	QCR8	3	11	35.1	10.974	4.2575	0	0	0	0	0	0	39252000	0	0	44147000	0	52903000	0	0	53109000	48666000	0
	P22289	P22289	Cytochrome b-c1 complex subunit 9	QCR9	2	13	30.3	7.4763	6.32	0	0	0	23662000	24466000	0	19187000	0	0	0	20833000	15370000	0	0	0	28444000	0
	P08067	P08067	Cytochrome b-c1 complex subunit Rieske, mitochondrial	RIP1	5	50	28.4	23.365	45.551	13401000	28503000	20959000	81001000	100910000	55513000	157210000	147850000	139010000	221890000	312970000	174440000	31033000	206850000	178240000	155450000	147880000
	P06182	P06182	Cytochrome c heme lyase	CYC3	2	5	3.7	30.081	14.723	0	0	0	0	0	0	0	0	0	0	0	0	0	8893000	0	0	0
	P00044	P00044	Cytochrome c iso-1	CYC1	6	49	45.9	12.182	139.92	9232300	8526600	10010000	82027000	35660000	69894000	57538000	99037000	100410000	129900000	85070000	121410000	57977000	70351000	48626000	41624000	40046000
	P00045;CON__P62894	P00045	Cytochrome c iso-2	CYC7	7	31	48.7	12.532	23.018	5543100	4335600	8377200	48582000	55319000	56485000	103990000	139390000	55068000	27478000	43500000	49877000	45096000	59907000	27480000	38431000	49840000
	Q3E846	Q3E846	Cytochrome c oxidase assembly factor 6	COA6	1	3	10.6	12.445	3.5495	0	0	0	0	0	0	0	0	0	0	0	0	0	0	13344000	0	0
	P39103	P39103	Cytochrome c oxidase assembly protein COX14	COX14	1	6	14.3	7.9589	2.3561	2104200	1516200	2196600	3577100	3566700	0	0	16210000	0	4335800	4208900	0	0	3496100	0	3442000	3710400
	P40086	P40086	Cytochrome c oxidase assembly protein COX15	COX15	6	93	11.3	54.658	49.694	27714000	23767000	32385000	71784000	60954000	74212000	91378000	110560000	94717000	85118000	76081000	89470000	58829000	89784000	111340000	83942000	70208000
	Q12287	Q12287	Cytochrome c oxidase copper chaperone	COX17	2	15	36.2	8.056	6.7711	4586800	0	0	10525000	9129300	8232900	0	24322000	11386000	17119000	0	11301000	7785000	17416000	13607000	16834000	13970000
	P00425	P00425	Cytochrome c oxidase polypeptide 5B, mitochondrial	COX5B	1	14	6	17.197	14.346	0	0	0	0	0	0	0	0	0	0	0	0	0	0	11591000	0	0
	Q04935	Q04935	Cytochrome c oxidase protein 20, mitochondrial	COX20	2	11	12.2	23.758	9.4133	4371500	0	0	10669000	6212900	5938300	7355600	0	6764900	6935600	6274200	10376000	7512500	6295000	6595800	0	0
	P00410	P00410	Cytochrome c oxidase subunit 2	COX2	2	11	12	28.567	323.31	6412800	0	12780000	9287900	10858000	0	6142700	18123000	22002000	13925000	5968400	76004000	9314400	13114000	15434000	6106700	10811000
	P04037	P04037	Cytochrome c oxidase subunit 4, mitochondrial	COX4	6	68	51.6	17.142	176.18	37253000	52075000	42228000	227300000	197930000	189350000	329750000	228470000	273920000	332540000	290900000	282900000	122010000	238550000	202720000	133970000	75167000
	P00427	P00427	Cytochrome c oxidase subunit 6, mitochondrial	COX6	5	63	18.2	17.341	59.531	28786000	57751000	37042000	228390000	237220000	227540000	245440000	402450000	308540000	282990000	267930000	253930000	320920000	207500000	292020000	240610000	205940000
	P32799	P32799	Cytochrome c oxidase subunit 6A, mitochondrial	COX13	4	41	27.1	15.021	11.145	8245600	11324000	10009000	41121000	51489000	62095000	49423000	41331000	53633000	59156000	31669000	53085000	13449000	28333000	36376000	35112000	23389000
	Q01519	Q01519	Cytochrome c oxidase subunit 6B	COX12	4	44	48.2	9.7878	12.197	9615600	6898000	10387000	65283000	90841000	73221000	70172000	50327000	63078000	34406000	25839000	30218000	20299000	26139000	25633000	26354000	31699000
	P10174	P10174	Cytochrome c oxidase subunit 7	COX7	1	3	11.7	6.9323	6.4107	0	0	0	0	0	0	0	0	0	0	0	0	1335700	0	0	0	0
	P07255	P07255	Cytochrome c oxidase subunit 7A	COX9	3	12	32.2	6.9631	8.6754	36678000	0	26572000	46939000	130640000	69378000	38160000	38124000	35590000	22241000	44196000	67662000	119840000	36744000	35777000	26114000	30152000
	P00431	P00431	Cytochrome c peroxidase, mitochondrial	CCP1	11	92	29.6	40.352	119.87	20688000	24358000	27509000	143940000	172970000	174460000	182850000	312960000	218980000	189600000	138960000	123070000	218370000	164250000	133370000	161540000	172610000
	P07143	P07143	Cytochrome c1, heme protein, mitochondrial	CYT1	3	58	10	34.054	277.56	188570000	149670000	183250000	122660000	399680000	620780000	683480000	439890000	560580000	191570000	566210000	1420100000	729750000	367160000	697980000	577960000	744060000
	Q05809	Q05809	Cytochrome oxidase assembly factor 4	COA4	1	11	12.5	11.239	3.9123	0	0	0	0	0	0	0	0	0	0	0	0	0	0	6923500	0	0
	P53266	P53266	Cytochrome oxidase assembly protein SHY1	SHY1	3	28	8	45.055	31.157	0	2996300	2684000	10589000	6009000	11416000	13556000	17434000	16922000	8236200	7474600	13258000	9388400	7933800	6301900	9434800	5866400
	P54781	P54781	Cytochrome P450 61	ERG5	5	6	10.2	61.334	9.5435	44091000	52065000	0	0	3755600	0	2219000	0	0	0	0	0	0	0	0	5333800	3101500
	Q07533	Q07533	Cytokinesis protein 3	CYK3	2	8	2.8	100.62	8.0799	6689100	9385500	7552200	0	0	0	0	0	0	0	0	0	0	0	0	0	0
	Q06709	Q06709	Cytoplasmic 60S subunit biogenesis factor REH1	REH1	2	45	3.2	49.689	29.516	12733000	0	14827000	12122000	10099000	12176000	13775000	12689000	16705000	14120000	11856000	13012000	9547200	13871000	16701000	12698000	8580600
	P38344	P38344	Cytoplasmic 60S subunit biogenesis factor REI1	REI1	4	10	9.9	45.862	21.033	20077000	29269000	30633000	0	0	0	19450000	0	0	0	0	0	0	0	21567000	0	0
	Q12453	Q12453	Cytoplasmic export protein 1	CEX1	3	4	3.9	84.768	4.1179	6873200	8264400	0	0	0	0	0	0	0	0	0	0	0	0	0	0	0
	Q12178	Q12178	Cytosine deaminase	FCY1	3	62	14.6	17.507	68.143	63289000	49795000	66010000	53938000	44769000	50803000	100390000	115550000	112060000	103360000	66319000	89216000	71069000	53042000	53691000	49107000	43224000
	P40558	P40558	Cytosolic Fe-S cluster assembly factor CFD1	CFD1	1	10	3.4	31.921	3.6914	0	0	0	0	0	0	0	0	0	0	0	0	0	0	1334500	0	0
	P40054	P40054	D-3-phosphoglycerate dehydrogenase 1	SER3	9	53	18.8	51.193	87.84	24533000	33432000	34929000	52751000	37626000	58047000	26235000	47312000	32775000	37311000	34884000	32032000	113730000	88499000	116970000	152770000	177740000
	P40510	P40510	D-3-phosphoglycerate dehydrogenase 2	SER33	6	22	13.9	51.188	5.4923	17419000	19226000	17492000	13146000	16204000	12422000	10143000	9872100	10978000	13049000	12566000	12844000	23479000	16235000	16833000	20490000	19099000
	Q12091	Q12091	Damage response protein 1	DAP1	1	10	13.8	16.757	24.872	0	0	0	0	0	0	0	0	0	0	0	0	0	0	5933100	0	0
	P39979	P39979	D-amino-acid N-acetyltransferase HPA3	HPA3	2	5	11.8	18.814	3.303	0	0	0	0	0	0	0	0	0	0	0	0	0	2208700	0	0	0
	P54783	P54783	D-arabinono-1,4-lactone oxidase	ALO1	6	16	13.3	59.493	20.706	22376000	64700000	26898000	14024000	50293000	0	21273000	13004000	31053000	18639000	14612000	14037000	39617000	8148500	0	25122000	7124100
	Q04212	Q04212	D-arabinose 1-dehydrogenase	ARA2	3	15	17	38.22	35.77	0	0	0	9097700	8484100	9549000	8051900	8836400	11564000	11817000	13831000	11893000	5658400	8199200	8561500	9286300	8550100
	P38115	P38115	D-arabinose dehydrogenase [NAD(P)+] heavy chain	ARA1	12	99	38.1	38.883	87.706	115000000	91964000	86441000	135850000	155910000	175330000	145010000	151090000	166130000	137020000	164950000	170350000	305010000	127690000	182880000	162560000	159630000
	P35734	P35734	DASH complex subunit ASK1	ASK1	1	7	6.5	32.071	5.0215	0	0	0	0	0	0	0	0	0	0	0	0	0	4032100	0	0	0
	P53168	P53168	DASH complex subunit DUO1	DUO1	3	14	18.6	27.473	8.4835	10943000	0	0	0	0	0	0	6803000	7313700	0	0	0	0	0	0	0	7445500
	P40484	P40484	DBF2 kinase activator protein MOB1	MOB1	1	4	6.7	35.882	8.8969	0	0	0	0	0	0	0	0	0	0	0	0	1421800	0	0	0	0
	P53063	P53063	Decapping nuclease RAI1	RAI1	5	8	14.2	44.509	10.451	11208000	15507000	10561000	9625600	0	8123100	0	0	0	0	0	7483000	8521500	7661800	0	15001000	7959500
	Q12063	Q12063	Dehydrodolichyl diphosphate syntase complex subunit NUS1	NUS1	3	5	7.5	42.557	5.4113	0	0	0	0	0	10445000	0	0	12116000	0	0	0	0	0	0	0	11763000
	P35196	P35196	Dehydrodolichyl diphosphate syntase complex subunit RER2	RER2	2	3	7.7	32.693	3.6998	0	2411500	0	0	0	0	0	0	0	0	0	0	5470600	0	0	0	0
	P32462	P32462	Delta(14)-sterol reductase	ERG24	2	3	5.9	50.615	2.9909	1467700	2726300	0	1214700	1445800	0	875730	0	0	676150	0	0	0	0	0	0	0
	P25340	P25340	Delta(24(24(1)))-sterol reductase	ERG4	2	23	3.4	56.039	4.2922	39650000	57389000	49988000	10711000	7965900	11354000	8568700	9815500	10435000	9669200	0	7078100	6576300	8760900	11378000	16266000	12915000
	P07275	P07275	Delta-1-pyrroline-5-carboxylate dehydrogenase, mitochondrial	PUT2	11	55	18.6	64.434	20.975	38212000	29351000	35314000	91744000	63774000	64847000	52003000	52540000	44855000	44882000	46080000	56781000	103440000	49606000	62018000	77703000	91114000
	P05373	P05373	Delta-aminolevulinic acid dehydratase	HEM2	7	51	24	37.74	25.491	55718000	50042000	38245000	58679000	56913000	41955000	48495000	46209000	67914000	50735000	84337000	43164000	69679000	89386000	82745000	60760000	41511000
	P06773	P06773	Deoxycytidylate deaminase	DCD1	2	3	7.4	35.646	5.6916	0	0	0	0	0	0	0	0	0	0	0	0	3236400	0	0	0	0
	P47120	P47120	Deoxyhypusine hydroxylase	LIA1	12	83	32.6	36.164	82.862	252560000	256260000	215080000	49277000	53212000	40442000	39237000	63457000	49781000	45258000	49436000	46043000	86067000	43217000	65908000	62562000	63602000
	P38791	P38791	Deoxyhypusine synthase	DYS1	14	137	35.7	42.892	141.86	188240000	153240000	169590000	137010000	144550000	119110000	143490000	196820000	136930000	127870000	137340000	90051000	124640000	137930000	142630000	173570000	185380000
	P05066	P05066	Deoxyribodipyrimidine photo-lyase, mitochondrial	PHR1	1	2	2.3	66.273	2.5828	0	0	0	0	0	0	4238200	0	0	0	0	4037700	0	0	0	0	0
	P34220	P34220	Deoxyribonuclease Tat-D		4	7	10	47.389	7.0089	0	0	10253000	0	0	0	0	0	0	0	0	0	0	0	0	0	0
	Q03941	Q03941	Dephospho-CoA kinase CAB5	CAB5	2	15	8.3	27.339	5.5186	3375400	0	3330300	5710200	4478500	4023100	4821500	0	0	0	3982000	0	2850100	4495100	0	0	4606400
	Q12743	Q12743	DER1-like family member protein 1	DFM1	2	8	6.5	38.13	4.2566	0	0	4822800	0	0	2268700	0	0	0	0	0	0	0	0	4763500	5463600	0
	Q08650	Q08650	Diacylglycerol O-acyltransferase 1	DGA1	2	11	4.5	47.711	4.7636	0	0	0	0	0	0	0	0	0	0	0	4120000	0	0	0	0	0
	P53388	P53388	Dicarboxylic amino acid permease	DIP5	1	4	1.8	68.097	3.5405	9044400	7233500	8447700	0	0	0	0	0	0	0	0	0	0	0	0	0	0
	P09624	P09624	Dihydrolipoyl dehydrogenase, mitochondrial	LPD1	22	314	46.5	54.009	151.9	344210000	372940000	340770000	1073500000	986040000	1177700000	879470000	1121800000	1060800000	907420000	1114700000	990880000	1402200000	960460000	1103300000	1192300000	1275400000
	P12695	P12695	Dihydrolipoyllysine-residue acetyltransferase component of pyruvate dehydrogenase complex, mitochondrial	LAT1	10	85	18.9	51.817	41.58	90448000	79941000	87519000	119320000	71578000	91129000	79419000	141240000	62606000	55211000	51845000	92214000	83789000	51131000	57097000	72503000	118060000
	P19262	P19262	Dihydrolipoyllysine-residue succinyltransferase component of 2-oxoglutarate dehydrogenase complex, mitochondrial	KGD2	6	67	11.7	50.43	55.194	31050000	33191000	36802000	331350000	313080000	285970000	214800000	355360000	410080000	314450000	264460000	236470000	281140000	270480000	259810000	258850000	228910000
	P20051	P20051	Dihydroorotase	URA4	3	21	10.7	40.313	24.071	30530000	26328000	32865000	35068000	34090000	16588000	9014100	24836000	59726000	25415000	0	86251000	94015000	24985000	47265000	90198000	65395000
	P28272	P28272	Dihydroorotate dehydrogenase (fumarate)	URA1	10	75	36.3	34.801	245.7	167110000	97043000	113210000	171930000	271950000	239240000	146800000	175970000	217580000	220490000	325100000	230330000	175940000	184990000	202790000	229710000	265000000
	P47013	P47013	Dihydrosphingosine 1-phosphate phosphatase LCB3	LCB3	1	10	2.7	47.371	3.3949	5840300	0	7073800	0	5193200	0	0	0	0	5341400	0	6584800	0	6632500	0	0	0
	P54838	P54838	Dihydroxyacetone kinase 1	DAK1	22	220	41.3	62.206	323.31	195760000	214950000	207130000	578310000	539460000	576100000	426060000	475190000	520270000	470620000	453330000	449470000	494100000	503870000	542980000	607530000	601210000
	P39522	P39522	Dihydroxy-acid dehydratase, mitochondrial	ILV3	12	43	27.9	62.86	25.003	42325000	62866000	61363000	33605000	43213000	74170000	40397000	31350000	17340000	48850000	49336000	53251000	113080000	46058000	42809000	51076000	50658000
	O13585	O13585	Dilute domain-containing protein YPR089W		5	17	6	102.58	13.416	5325000	9441500	6212300	6163500	6790700	7031600	10688000	11624000	5973900	7598000	6988000	5536000	5491000	9674200	5482000	6079300	5954500
	P41819	P41819	Dimethyladenosine transferase	DIM1	4	8	11.3	35.95	6.3846	25394000	27209000	9710500	4452400	0	0	5451800	0	0	0	0	4138100	0	0	4923300	4153000	3239900
	P18962	P18962	Dipeptidyl aminopeptidase B	DAP2	2	6	2	93.403	2.5215	0	0	0	0	0	0	0	0	0	0	0	0	0	6686500	0	0	0
	Q99321	Q99321	Diphosphoinositol polyphosphate phosphohydrolase DDP1	DDP1	6	44	29.8	21.572	16.126	7381900	7591200	6448000	15184000	15228000	16381000	13503000	10968000	14451000	14405000	12478000	14173000	13811000	15320000	12092000	7908000	0
	P32377	P32377	Diphosphomevalonate decarboxylase	MVD1	4	11	20.2	44.115	76.82	0	4256700	4057100	0	0	4343200	0	3987000	3200700	0	0	3339400	3911200	0	3761400	5154200	5061600
	P40487	P40487	Diphthamide biosynthesis protein 1	DPH1	3	6	7.5	48.31	5.4524	0	0	8816700	4648200	0	4354000	0	0	4234200	4117600	0	0	0	0	4110600	0	0
	P32461	P32461	Diphthamide biosynthesis protein 2	DPH2	3	22	6	59.775	46.835	14673000	15986000	15750000	8646300	0	5778400	10587000	7324300	4956200	6900200	7481500	0	5152500	7169200	8814400	6336000	7350200
	P38332	P38332	Diphthine methyltransferase	RRT2	1	5	2.8	43.308	3.5434	0	0	0	0	0	0	0	0	0	0	0	0	0	2270500	0	0	0
	P32469	P32469	Diphthine synthase	DPH5	7	33	21	33.847	85.737	41319000	38340000	31412000	24374000	24676000	25635000	29081000	24148000	23047000	24389000	41088000	37593000	47710000	33844000	37175000	40151000	33584000
	Q12429	Q12429	Diphthine--ammonia ligase	DPH6	1	4	2	77.94	2.7843	0	0	0	0	0	0	0	0	0	0	0	0	0	0	694910	0	0
	P32891	P32891	D-lactate dehydrogenase [cytochrome] 1, mitochondrial	DLD1	15	152	26.7	65.292	323.31	46184000	56628000	53464000	265270000	205430000	206120000	244920000	313580000	268930000	273180000	316870000	266520000	225920000	298950000	301330000	232160000	181230000
	P46681	P46681	D-lactate dehydrogenase [cytochrome] 2, mitochondrial	DLD2	3	34	8.5	59.268	323.31	32993000	26947000	19270000	41075000	26025000	0	64148000	38215000	45496000	39842000	71371000	61921000	49986000	44209000	40795000	0	41595000
	P39976	P39976	D-lactate dehydrogenase [cytochrome] 3	DLD3	7	23	12.7	55.224	19.803	77461000	66017000	43010000	14742000	14457000	9602900	9799400	15949000	13293000	14254000	13704000	9173300	27160000	14697000	21285000	53226000	23959000
	P39009	P39009	DNA damage response protein kinase DUN1	DUN1	3	5	7.4	58.632	6.6329	0	5296100	5213500	0	0	0	0	0	0	0	0	0	0	0	0	0	4256400
	Q06624	Q06624	DNA damage tolerance protein RHC31	AOS1	3	7	9.5	39.273	7.1314	0	0	0	0	11398000	0	0	0	0	0	0	0	0	0	0	0	0
	P40087	P40087	DNA damage-inducible protein 1	DDI1	5	31	8.6	47.354	16.023	0	13731000	14914000	15054000	14449000	16527000	19563000	16604000	15719000	11899000	10289000	17322000	7699300	12273000	14042000	15625000	17596000
	P39956	P39956	DNA damage-responsive transcriptional repressor RPH1	RPH1	2	4	2.5	90.21	3.2146	0	0	0	3337500	0	0	0	5908900	0	0	0	0	0	0	0	0	0
	P04819	P04819	DNA ligase 1	CDC9	3	9	5.4	84.827	9.4796	8687800	11641000	10451000	5297000	0	4075600	4961600	4868700	5957600	6992800	6775700	0	9516700	7063200	6251400	6049900	6209100
	P25847	P25847	DNA mismatch repair protein MSH2	MSH2	5	13	4.7	108.88	8.6792	21526000	12560000	17020000	10959000	10582000	8712900	8314200	9062100	9628200	0	8838400	5309300	7147300	11482000	8983500	12085000	10256000
	Q03834	Q03834	DNA mismatch repair protein MSH6	MSH6	3	5	3.1	140.08	8.9346	3559300	4957500	6321000	0	0	0	2592800	0	0	0	0	0	0	0	0	0	0
	P34243	P34243	DNA polymerase alpha-associated DNA helicase A	HCS1	3	2	4.2	78.272	4.2952	0	0	0	0	0	0	0	0	0	0	0	3356100	0	0	0	0	0
	Q01454	Q01454	DNA polymerase alpha-binding protein	CTF4	3	16	4.9	104.42	15.073	6607300	6942600	6757700	9429100	7091000	0	7213600	0	7095900	0	8486100	8128500	9217700	10401000	10121000	0	0
	P15436	P15436	DNA polymerase delta catalytic subunit	POL3	2	11	1.1	124.62	2.303	0	0	0	0	0	0	0	0	0	0	0	0	0	0	12382000	0	0
	P46957	P46957	DNA polymerase delta small subunit	POL31	1	6	2.3	55.295	20.087	0	0	0	0	0	0	0	0	0	0	0	0	2653200	0	0	0	0
	P21951	P21951	DNA polymerase epsilon catalytic subunit A	POL2	3	3	1.9	255.67	8.8803	28076000	0	16507000	0	0	0	0	0	0	0	0	0	0	0	0	0	0
	Q04603	Q04603	DNA polymerase epsilon subunit D	DPB4	1	1	5.6	21.997	2.8091	0	0	0	0	0	0	0	0	0	0	0	0	4015500	0	0	0	0
	P39985	P39985	DNA polymerase V	POL5	6	23	6.2	115.89	45.85	39141000	61726000	63427000	5711200	0	3170500	4423900	4416300	4579800	2787300	0	7204400	7177100	7912400	9204800	9865900	8891600
	P10363	P10363	DNA primase small subunit	PRI1	3	11	6.1	47.69	3.952	0	17985000	26126000	0	0	12126000	19014000	17491000	0	0	0	0	0	0	0	18688000	0
	P06778	P06778	DNA repair and recombination protein RAD52	RAD52	2	8	6.4	52.403	7.5777	4368100	4498900	4401600	4730300	0	0	0	7850700	6291500	0	0	6027800	3628900	0	5434500	4210600	0
	P38086	P38086	DNA repair and recombination protein RDH54;DNA topoisomerase;Putative helicase	RDH54	2	7	1.9	107.94	3.164	0	13644000	17296000	0	0	0	0	0	0	0	17565000	0	0	0	0	0	0
	P31244	P31244	DNA repair protein RAD16	RAD16	3	20	4.2	91.429	4.952	36529000	13281000	11720000	30299000	0	28733000	38873000	86204000	0	50742000	161000000	16103000	0	70419000	0	81278000	71320000
	P12753	P12753	DNA repair protein RAD50	RAD50	4	6	2.7	152.57	5.2515	0	0	0	0	0	0	0	0	0	0	0	0	0	0	0	0	9121400
	P25454	P25454	DNA repair protein RAD51	RAD51	2	5	5.5	42.963	12.85	8079300	5341000	5073700	3462000	0	0	0	0	0	0	0	0	0	0	0	0	0
	P14737	P14737	DNA repair protein RAD9	RAD9	1	14	0.8	148.4	3.1706	0	0	0	0	0	0	0	0	0	0	0	0	0	0	21980000	0	0
	P29469	P29469	DNA replication licensing factor MCM2	MCM2	2	2	2.3	98.778	2.901	0	0	6913600	0	0	0	0	0	0	0	0	0	0	0	0	0	2274600
	P24279	P24279	DNA replication licensing factor MCM3	MCM3	8	34	7.3	107.52	14.558	963680000	1410400000	1714700000	0	811190000	66920000	0	796730000	0	701980000	472960000	432770000	927440000	285830000	818120000	1307000000	2284300000
	P30665	P30665	DNA replication licensing factor MCM4	MCM4	7	43	8.5	105	32.08	23260000	18875000	20306000	13770000	12550000	11580000	13286000	19650000	11766000	16406000	11760000	14462000	8244200	16816000	17780000	18145000	15776000
	P53091	P53091	DNA replication licensing factor MCM6	MCM6	5	39	7.1	112.98	12.151	10624000	15238000	15193000	6629100	7777000	7421200	6163200	8060500	6230100	7632800	6817600	6099500	0	10778000	10066000	9739800	6672800
	P04786	P04786	DNA topoisomerase 1	TOP1	6	15	6.5	89.994	11.528	18710000	19907000	18410000	7408200	5398900	4054300	6410300	4035800	0	6586500	0	6471700	7726600	5929900	8293400	10171000	7652000
	P06786	P06786	DNA topoisomerase 2	TOP2	6	11	4.4	164.21	9.1913	26333000	30197000	49967000	14683000	0	19710000	0	22174000	0	27428000	0	0	13894000	17806000	0	17785000	0
	P25644	P25644	DNA topoisomerase 2-associated protein PAT1	PAT1	6	24	7.7	88.51	10.208	10363000	13586000	15290000	7425300	6106100	8543600	8055200	10815000	10471000	6611500	6700600	8879900	11804000	6974500	12489000	5938700	6410100
	P11938	P11938	DNA-binding protein RAP1	RAP1	9	62	15.5	92.412	28.111	55492000	49602000	42995000	38865000	26696000	30585000	33452000	65973000	39454000	27459000	24057000	26496000	18814000	42840000	34364000	23802000	31619000
	P21538;Q12457	P21538	DNA-binding protein REB1	REB1	6	16	9.3	91.873	13.667	35260000	20045000	27071000	42524000	12276000	18432000	17913000	27631000	27297000	38290000	21126000	16855000	26442000	35669000	18373000	20728000	20692000
	P22138	P22138	DNA-directed RNA polymerase I subunit RPA135	RPA135	9	52	7	135.74	55.187	125330000	122510000	142100000	9297200	9878100	17328000	11805000	5586500	12377000	7640700	10546000	9565100	5930200	4031100	5816600	2946900	2689800
	P50106	P50106	DNA-directed RNA polymerase I subunit RPA14	RPA14	4	20	10.2	14.585	26.827	24401000	30921000	29284000	1817700	1250000	5341800	3409200	5869900	9163900	2295100	2235200	2164400	1603700	6555400	5883500	6613900	7968400
	P10964	P10964	DNA-directed RNA polymerase I subunit RPA190	RPA190	26	77	17.8	186.43	280.29	292830000	307880000	272890000	6120900	16468000	5154800	5608300	5961500	23823000	24778000	8183400	15474000	3533400	2846600	6510000	2061900	4070500
	P46669	P46669	DNA-directed RNA polymerase I subunit RPA43	RPA43	3	9	9.5	36.224	5.65	13636000	13562000	15063000	0	0	0	0	0	0	0	0	0	0	0	0	0	0
	Q01080	Q01080	DNA-directed RNA polymerase I subunit RPA49	RPA49	3	7	5.3	46.65	9.0912	14623000	19441000	7888000	7528300	5817300	5876100	5590100	0	5535900	5922400	5574300	0	5502400	6814200	0	0	5217800
	P04050	P04050	DNA-directed RNA polymerase II subunit RPB1	RPO21	27	192	12.4	191.61	185.98	195300000	227630000	202410000	138010000	141630000	140660000	136760000	167670000	157160000	135830000	122240000	123150000	110030000	150480000	163750000	180730000	189300000
	P38902	P38902	DNA-directed RNA polymerase II subunit RPB11	RPB11	3	27	22.5	13.615	11.021	0	0	0	0	17927000	0	6618400	0	6575400	0	13328000	0	5878900	10829000	0	0	19304000
	P08518	P08518	DNA-directed RNA polymerase II subunit RPB2	RPB2	18	76	14.9	138.75	82.699	118810000	107840000	98865000	60245000	60905000	61006000	55558000	90875000	82907000	61629000	43311000	45180000	81013000	62186000	70990000	78368000	92322000
	P16370	P16370	DNA-directed RNA polymerase II subunit RPB3	RPB3	1	28	3.1	35.297	35.229	27867000	31815000	28054000	24377000	13106000	18789000	8915800	24777000	23351000	19867000	21426000	16720000	0	26048000	25067000	28897000	30406000
	P34087	P34087	DNA-directed RNA polymerase II subunit RPB7	RPB7	1	11	7	19.058	2.6884	0	0	0	0	0	0	0	0	0	0	0	0	0	0	9096000	0	0
	P27999	P27999	DNA-directed RNA polymerase II subunit RPB9	RPB9	2	11	15.6	14.288	3.3329	4147000	4097900	4187700	4662200	2552700	4956600	3776800	4392500	4895100	7140700	4157200	0	0	6147000	8041700	5906900	5833800
	P22276	P22276	DNA-directed RNA polymerase III subunit RPC2	RET1	6	21	5.7	129.46	17.351	40471000	20063000	32726000	8796900	9902500	8953500	5387600	5525200	5904800	11352000	9779700	10697000	9659400	9096100	14156000	5969900	6236200
	P32349	P32349	DNA-directed RNA polymerase III subunit RPC3	RPC82	2	6	1.8	74.016	8.5751	6001000	0	11124000	0	0	0	0	3740100	0	0	0	0	0	0	0	0	0
	P36121	P36121	DNA-directed RNA polymerase III subunit RPC5	RPC37	6	21	18.8	32.142	12.179	29492000	26624000	26042000	12428000	8194300	10914000	8658500	10050000	7503200	14994000	7909600	10875000	15082000	10275000	12331000	14090000	16793000
	P32910	P32910	DNA-directed RNA polymerase III subunit RPC6	RPC34	4	6	15.8	36.135	6.4045	6100900	8986700	7561600	0	3550000	0	0	0	0	0	5902100	0	0	0	0	0	0
	P47076	P47076	DNA-directed RNA polymerase III subunit RPC9	RPC17	1	3	11.2	18.596	12.583	0	0	0	0	0	0	0	0	0	0	0	0	0	0	5645100	0	0
	P13433	P13433	DNA-directed RNA polymerase, mitochondrial	RPO41	3	17	2.6	153.05	6.6242	55548000	68700000	12922000	61721000	88780000	0	79612000	124850000	147430000	83831000	94510000	77256000	0	59488000	119180000	96914000	75535000
	P07703	P07703	DNA-directed RNA polymerases I and III subunit RPAC1	RPC40	4	46	13.1	37.686	67.466	168590000	200750000	207110000	37455000	56868000	56209000	51392000	48450000	71171000	18726000	42439000	42319000	48569000	33038000	70531000	61199000	65488000
	P28000	P28000	DNA-directed RNA polymerases I and III subunit RPAC2	RPC19	2	17	13.4	16.151	44.381	0	0	0	4313400	10894000	0	0	0	0	5743800	0	0	0	0	0	7893100	0
	P20434	P20434	DNA-directed RNA polymerases I, II, and III subunit RPABC1	RPB5	3	11	8.4	25.079	4.5532	0	16817000	10575000	5528400	0	0	0	17953000	9693800	7846400	0	7039400	0	6311800	8156500	8503900	0
	P20435	P20435	DNA-directed RNA polymerases I, II, and III subunit RPABC2	RPO26	1	8	5.2	17.91	2.4001	0	0	0	0	0	0	0	0	0	0	0	0	0	0	0	4427200	0
	P20436	P20436	DNA-directed RNA polymerases I, II, and III subunit RPABC3	RPB8	2	49	15.1	16.511	32.937	49677000	60607000	48112000	35599000	38929000	28939000	38758000	42450000	37913000	38432000	53375000	42061000	26385000	63456000	46240000	42322000	47781000
	P40422	P40422	DNA-directed RNA polymerases I, II, and III subunit RPABC4	RPC10	3	23	24.3	7.7159	13.216	94743000	88237000	100750000	17305000	29662000	23159000	26288000	21470000	16090000	21718000	34493000	23581000	13087000	30112000	19600000	24648000	36436000
	P35191	P35191	DnaJ homolog 1, mitochondrial	MDJ1	8	83	17.2	55.56	83.247	19969000	19040000	16290000	99408000	76473000	82116000	107490000	175710000	123580000	131590000	121780000	88630000	45639000	89256000	103740000	125400000	122850000
	P39102	P39102	DnaJ protein homolog XDJ1	XDJ1	1	14	3.3	51.346	3.8146	0	0	0	0	0	0	0	0	0	0	0	0	0	0	1848100	0	0
	P40564	P40564	DnaJ-like protein 1	DJP1	8	39	21.1	48.574	49.303	19488000	20504000	20160000	14505000	13121000	18607000	14954000	24574000	22102000	12967000	13181000	10777000	14789000	16683000	11664000	8477000	13436000
	P25303	P25303	DnaJ-related protein SCJ1	SCJ1	2	2	6.4	41.543	5.4889	0	0	7709400	0	0	0	0	0	0	0	0	0	0	0	0	0	0
	P14020	P14020	Dolichol-phosphate mannosyltransferase	DPM1	9	40	31.5	30.362	19.852	42215000	48466000	69588000	92481000	86781000	105360000	85015000	104010000	68397000	96632000	58160000	85267000	208860000	83249000	71876000	72605000	81918000
	P41543	P41543	Dolichyl-diphosphooligosaccharide--protein glycosyltransferase subunit 1	OST1	2	13	3.6	54.071	3.9905	0	0	0	0	0	0	0	0	0	0	0	0	4342900	0	0	0	0
	P48439	P48439	Dolichyl-diphosphooligosaccharide--protein glycosyltransferase subunit 3	OST3	3	8	8.6	39.483	5.5831	7939000	9176500	0	8422900	9565000	0	0	0	0	8773500	0	9613100	10967000	0	8194200	8946900	0
	P46964	P46964	Dolichyl-diphosphooligosaccharide--protein glycosyltransferase subunit OST2	OST2	1	11	6.9	14.697	3.0565	0	0	0	0	0	0	0	0	0	0	0	0	0	0	7885800	0	0
	Q03723	Q03723	Dolichyl-diphosphooligosaccharide--protein glycosyltransferase subunit OST6	OST6	1	2	3	37.89	2.2979	0	0	0	0	0	0	0	0	0	0	0	0	0	0	994680	0	0
	P39007	P39007	Dolichyl-diphosphooligosaccharide--protein glycosyltransferase subunit STT3	STT3	4	8	3.1	81.528	8.2848	6722600	7755800	10118000	3958600	0	0	0	0	0	4858900	3021900	0	18959000	0	3659000	4071600	0
	Q02795	Q02795	Dolichyl-diphosphooligosaccharide--protein glycosyltransferase subunit SWP1	SWP1	2	13	6.3	31.653	4.3078	13448000	13743000	13838000	11579000	14498000	10805000	15320000	0	0	13100000	0	0	17169000	15342000	0	13993000	0
	P33767	P33767	Dolichyl-diphosphooligosaccharide--protein glycosyltransferase subunit WBP1	WBP1	5	54	13.3	49.391	143.93	28275000	31294000	27767000	30975000	32463000	30877000	40890000	37752000	67940000	57793000	44251000	33003000	0	36098000	41079000	55018000	39501000
	P40350	P40350	Dolichyl-phosphate beta-glucosyltransferase	ALG5	3	5	8.4	38.346	7.4229	16600000	11871000	23695000	0	0	0	0	0	0	0	0	0	0	0	0	0	0
	P33775	P33775	Dolichyl-phosphate-mannose--protein mannosyltransferase 1	PMT1	8	41	10.8	92.674	27.277	36972000	35290000	39013000	34379000	14349000	14218000	35925000	49339000	31297000	35404000	27406000	15057000	22802000	20476000	20858000	23025000	27667000
	P31382	P31382	Dolichyl-phosphate-mannose--protein mannosyltransferase 2	PMT2	8	49	12.9	86.869	120.47	117340000	180810000	134680000	68601000	45559000	64776000	65012000	78211000	54877000	58652000	63728000	26471000	52490000	103270000	65688000	69798000	69385000
	P47190	P47190	Dolichyl-phosphate-mannose--protein mannosyltransferase 3	PMT3	2	1	3.5	86.322	3.1508	0	0	0	0	0	0	3645300	0	0	0	0	0	0	0	0	0	0
	P46971	P46971	Dolichyl-phosphate-mannose--protein mannosyltransferase 4	PMT4	7	29	8.4	87.965	24.352	34569000	44492000	38611000	22217000	27496000	19649000	32816000	26441000	26861000	29937000	31801000	19763000	34521000	27379000	21851000	25253000	24447000
	P52867	P52867	Dolichyl-phosphate-mannose--protein mannosyltransferase 5	PMT5	1	5	1.6	84.775	3.5052	0	0	0	0	0	0	0	0	0	0	0	0	0	0	1950700	0	0
	P42934	P42934	Dolichyl-phosphate-mannose--protein mannosyltransferase 6	PMT6	1	8	2.2	88.025	4.5769	0	0	0	0	0	0	0	0	0	0	0	0	0	0	0	0	3964700
	Q03063	Q03063	Down-regulator of invasive growth 1	DIG1	3	15	9.1	49.356	12.31	3621500	3864800	3830500	3815000	3633000	2857100	4326000	7275200	4320800	4051800	3505700	3401500	2684000	4961500	4396600	5672400	4156100
	Q03373	Q03373	Down-regulator of invasive growth 2	DIG2	2	4	9	36.879	4.8276	0	0	0	0	0	0	0	0	0	0	0	0	0	0	5490600	0	0
	P53095	P53095	D-serine dehydratase	DSD1	4	16	9.8	47.827	12.104	13117000	0	7361600	26347000	21273000	0	30251000	0	0	30856000	0	30879000	0	0	0	0	0
	Q07648	Q07648	D-tyrosyl-tRNA(Tyr) deacylase	DTD1	3	11	15.3	16.745	8.4354	40261000	45590000	44814000	20130000	17563000	0	18681000	0	0	22056000	0	19900000	0	0	0	0	0
	P14680	P14680	Dual specificity protein kinase YAK1	YAK1	4	7	4.7	91.244	7.8836	0	0	0	4139200	3989000	5561200	3169600	5071600	5230600	3871800	4488700	2982600	3312200	3299400	3632700	3649800	4151800
	P32266	P32266	Dynamin-like GTPase MGM1, mitochondrial;Dynamin-like GTPase MGM1 large isoform;Dynamin-like GTPase MGM1 small isoform	MGM1	3	12	3.4	99.177	7.7323	10975000	0	0	0	12578000	0	10880000	7947900	9002700	10372000	10726000	11664000	12924000	13838000	12049000	0	0
	P54861	P54861	Dynamin-related protein DNM1	DNM1	12	54	14.7	84.971	35.935	16438000	15977000	17795000	35532000	25900000	40314000	37290000	64521000	50514000	43332000	28338000	38989000	17524000	33393000	45231000	46975000	50061000
	P36022	P36022	Dynein heavy chain, cytoplasmic	DYN1	1	12	0.2	471.34	2.285	0	0	0	0	0	0	0	0	0	0	0	0	0	0	56661000	0	0
	Q02647	Q02647	Dynein light chain 1, cytoplasmic	DYN2	1	13	10.9	10.441	5.0326	25989000	0	0	151210000	13033000	0	23984000	164680000	0	0	51139000	0	25605000	0	0	0	0
	Q07457	Q07457	E3 ubiquitin-protein ligase BRE1	BRE1	6	11	8.6	80.691	9.4835	19199000	16399000	16782000	10274000	0	8502600	8888200	9615200	10822000	9827400	11965000	10686000	0	11518000	11378000	10488000	7933300
	P38823;P53924	P38823;P53924	E3 ubiquitin-protein ligase DMA1;E3 ubiquitin-protein ligase DMA2	DMA1;DMA2	2	11	4.6	46.097	3.8746	0	4568400	10014000	0	0	0	3928900	0	3806400	0	0	0	0	0	0	0	4717700
	Q05580	Q05580	E3 ubiquitin-protein ligase HEL2	HEL2	4	19	6.7	72.755	6.4321	11446000	8938700	10824000	3334800	0	3750800	3140400	4399100	3000700	0	3002100	2663100	2961100	3547300	4517900	4966400	2945200
	Q04781	Q04781	E3 ubiquitin-protein ligase listerin	RKR1	6	11	3.7	180.18	11.573	7335800	9822800	6967400	4872200	0	4329100	0	0	0	0	0	0	0	0	6690500	8954000	5284800
	Q06651	Q06651	E3 ubiquitin-protein ligase PIB1	PIB1	2	19	7	32.675	2.4449	0	0	0	0	0	0	0	0	0	0	0	0	0	0	143630000	0	0
	P39940	P39940	E3 ubiquitin-protein ligase RSP5	RSP5	14	153	17.8	91.815	89.004	109130000	99875000	102730000	74265000	74561000	79470000	75421000	88262000	81129000	79693000	75878000	62492000	44606000	59399000	80166000	57902000	57666000
	Q03280	Q03280	E3 ubiquitin-protein ligase TOM1	TOM1	8	12	3.1	374.18	15.528	10606000	9131100	8496100	4975300	0	0	6020200	0	0	5800700	0	0	5641700	5308000	5738600	0	0
	P54860	P54860	E4 ubiquitin-protein ligase UFD2	UFD2	4	10	5.5	109.91	8.8208	10108000	12538000	10300000	0	0	4791900	6325600	0	5575900	5978700	6485500	7179100	7633700	6047200	7269100	7299300	5348600
	P34216	P34216	EH domain-containing and endocytosis protein 1	EDE1	15	143	10.6	150.78	255.54	111270000	133480000	119310000	162240000	131530000	139690000	177300000	195360000	173240000	170720000	169650000	150310000	103210000	151500000	159740000	152400000	135910000
	Q05050	Q05050	Eisosome protein 1	EIS1	32	270	32.4	93.344	253.86	112630000	122110000	118100000	290340000	286310000	268320000	312900000	298730000	292170000	262620000	281470000	235860000	160520000	245510000	235270000	238760000	247380000
	Q04279	Q04279	Eisosome protein SEG1	SEG1	12	38	12.9	105.87	27.553	14745000	16443000	14665000	22700000	15159000	22902000	26276000	28869000	28279000	21691000	23749000	18416000	19103000	15777000	20422000	14330000	16735000
	P34250	P34250	Eisosome protein SEG2	SEG2	3	8	3.3	125.59	7.2795	0	3547700	3280000	0	0	0	0	0	0	0	0	0	0	0	0	0	0
	P53323	P53323	EKC/KEOPS complex subunit BUD32	BUD32	2	7	11.5	29.936	4.2308	0	0	0	0	0	0	0	0	0	0	0	2790600	0	0	0	0	0
	P46984	P46984	EKC/KEOPS complex subunit GON7	GON7	2	8	21.1	13.605	6.0372	0	0	0	10503000	0	10113000	0	0	0	11077000	0	10906000	0	12111000	11223000	0	0
	P32769	P32769	Elongation factor 1 alpha-like protein	HBS1	6	43	11.3	68.729	47.417	30470000	18740000	19564000	16745000	15309000	18224000	23748000	28785000	19746000	22692000	17335000	18563000	20903000	22283000	19341000	26531000	19683000
	P02994	P02994	Elongation factor 1-alpha	TEF1	25	817	60.7	50.032	323.31	11024000000	8181600000	8546500000	5244800000	7601600000	5794800000	6347000000	4558500000	4980500000	6538800000	6748300000	5542500000	11611000000	5899600000	5257900000	4601600000	3840000000
	P32471	P32471	Elongation factor 1-beta	EFB1	10	154	61.7	22.627	259.79	1486600000	1693500000	1484300000	618050000	901640000	766900000	805650000	738260000	695510000	750430000	811420000	704950000	831470000	715220000	874520000	824420000	699210000
	P29547	P29547	Elongation factor 1-gamma 1	CAM1	16	211	27.2	47.087	90.865	219330000	208600000	195830000	549310000	573830000	448750000	388750000	489100000	444910000	458010000	509660000	445750000	360640000	453680000	434580000	601380000	610260000
	P36008	P36008	Elongation factor 1-gamma 2	TEF4	17	149	34.7	46.52	144.78	948390000	1019800000	874680000	389460000	443190000	413770000	338380000	424220000	389590000	335700000	381090000	276610000	371890000	327880000	383100000	340760000	422440000
	P32324	P32324	Elongation factor 2	EFT1	44	817	57.7	93.288	323.31	9596400000	9559900000	9661900000	3980300000	3913000000	3336900000	3000300000	3309800000	3553200000	3197500000	3533900000	3897600000	4668200000	3596400000	3274900000	2626900000	2744200000
	P16521	P16521	Elongation factor 3A	YEF3	49	805	59.7	115.94	323.31	6793400000	6793100000	6504700000	2638200000	2304100000	2414400000	1963400000	2321000000	2137300000	2052400000	2088400000	2025300000	2423900000	2702500000	2847000000	3163500000	3264000000
	P53978	P53978	Elongation factor 3B	HEF3	25	69	24.9	115.87	68.703	0	0	13309000	44657000	65136000	70699000	111680000	61810000	73862000	74899000	65618000	64041000	33581000	69940000	56097000	42333000	80643000
	P25039	P25039	Elongation factor G, mitochondrial	MEF1	9	48	10.2	84.573	19.509	9727900	20836000	12165000	30121000	36361000	33152000	28301000	59285000	46902000	25421000	28862000	28450000	30976000	33479000	34001000	44745000	64968000
	P02992	P02992	Elongation factor Tu, mitochondrial	TUF1	16	197	41.2	47.972	323.31	238510000	153620000	273700000	445790000	368510000	353090000	413610000	401900000	476820000	672460000	547540000	593820000	611700000	612300000	618450000	554160000	499120000
	P25358	P25358	Elongation of fatty acids protein 2	ELO2	3	10	6.9	40.002	9.2283	0	12670000	45838000	0	3952400	0	0	8191400	6396100	0	0	0	4182700	0	0	0	0
	P40319	P40319	Elongation of fatty acids protein 3	ELO3	4	43	18.6	39.465	35.276	6168400	22540000	27585000	3901900	3867700	3801500	4515100	0	0	4389100	3711800	3405700	4017700	5503400	6550500	5039900	0
	Q06706	Q06706	Elongator complex protein 1	IKI3	15	60	10.1	152.99	43.244	79238000	94303000	87642000	41666000	50589000	54201000	45988000	39861000	52455000	49093000	58992000	33847000	70657000	66075000	63284000	67742000	67942000
	P42935	P42935	Elongator complex protein 2	ELP2	4	15	4.4	89.409	18.685	9813400	13218000	10739000	5589500	4918300	9307900	6374300	28876000	22389000	6708700	5592200	3917100	3162400	6154800	5617800	1568400	7465400
	Q02908	Q02908	Elongator complex protein 3	ELP3	3	7	5.7	63.656	6.9743	0	0	0	0	0	0	3753900	0	0	0	0	0	0	0	3702200	0	0
	Q02884	Q02884	Elongator complex protein 4	ELP4	4	25	9.2	51.155	13.996	10774000	18971000	14845000	14027000	10505000	15728000	11639000	17938000	16933000	8935200	11981000	14600000	13609000	10973000	12219000	10879000	12506000
	Q04868	Q04868	Elongator complex protein 6	ELP6	1	11	3.7	30.573	2.2714	0	9672300	0	8231100	0	0	0	0	14739000	4389800	0	4918200	0	8436300	5424400	9593400	14512000
	Q12168	Q12168	Endo-1,3(4)-beta-glucanase 2	ACF2	3	3	4.9	88.402	4.4216	0	4205600	0	0	0	0	0	0	0	0	0	2495700	0	0	0	0	0
	P29029	P29029	Endochitinase	CTS1	2	7	4.1	59.014	16.986	23852000	42202000	24662000	5569400	0	0	0	0	0	0	0	0	0	0	0	0	0
	Q03103	Q03103	Endoplasmic oxidoreductin-1	ERO1	2	5	2.8	65.032	3.9104	0	0	0	0	0	0	0	0	0	0	0	0	0	8319400	0	0	0
	P32906	P32906	Endoplasmic reticulum mannosyl-oligosaccharide 1,2-alpha-mannosidase	MNS1	3	4	4.9	63.057	5.6104	0	0	0	0	0	0	0	0	0	0	0	0	0	0	0	4613800	0
	P35723;CON__Q6KB66-1;CON__Q0VBK2	P35723	Endoplasmic reticulum transmembrane protein 1	YET1	4	47	15	23.459	33.136	30897000	34299000	30930000	65264000	73239000	81417000	89067000	144830000	83601000	87393000	99165000	72617000	52450000	91698000	73803000	60776000	59956000
	Q07451	Q07451	Endoplasmic reticulum transmembrane protein 3	YET3	8	100	22.7	22.902	323.31	50262000	40404000	45003000	94019000	104970000	83040000	98423000	137400000	120870000	117470000	142750000	108670000	105170000	122830000	114090000	114480000	94704000
	P54837	P54837	Endoplasmic reticulum vesicle protein 25	ERV25	2	19	7.6	24.106	5.8337	39449000	49358000	37808000	44836000	0	42341000	52905000	57120000	56722000	64879000	49424000	44340000	0	42038000	50723000	0	0
	Q04119	Q04119	Endopolyphosphatase	PPN1	6	45	8.5	78.343	15.678	14384000	15615000	15927000	34282000	33850000	24304000	26027000	29016000	24926000	41118000	28319000	27695000	15863000	37274000	29489000	26359000	25901000
	Q06224	Q06224	Endoribonuclease YSH1	YSH1	1	3	1.8	87.673	2.3261	0	0	0	0	0	0	0	0	0	0	0	0	805780	0	0	0	0
	P32803	P32803	Endosomal protein P24B	EMP24	2	7	11.3	23.332	4.2254	20151000	15087000	17365000	9368800	14153000	24284000	13598000	0	0	15092000	6635100	0	36910000	0	0	0	0
	P53080	P53080	Enhancer of mRNA-decapping protein 1	EDC1	1	2	9.1	19.237	4.086	0	0	0	0	0	0	0	0	0	0	0	0	0	0	1575400	0	0
	P39998	P39998	Enhancer of mRNA-decapping protein 3	EDC3	2	4	3.6	61.339	4.448	0	0	0	0	0	0	0	0	0	0	0	0	0	0	1105900	0	0
	P43572	P43572	Enhancer of polycomb-like protein 1	EPL1	1	1	1.8	96.737	5.5679	0	0	0	0	0	0	0	0	0	0	0	0	0	1053600	0	0	0
	Q08421	Q08421	Enhancer of translation termination 1	ETT1	4	22	9.2	47.351	7.5195	12563000	24018000	25173000	6306800	0	4394200	0	3861100	4349000	0	0	4975800	19141000	0	6204600	8457900	8458800
	P00924	P00924	Enolase 1	ENO1	26	361	73.7	46.816	250.7	394520000	390870000	404700000	4073600000	6947700000	4138400000	4339700000	3044000000	3601200000	4676000000	4873900000	4282400000	6469200000	4696800000	4060800000	5054900000	4627200000
	P00925	P00925	Enolase 2	ENO2	27	1917	79.4	46.914	323.31	12894000000	11050000000	10159000000	9304800000	15111000000	10185000000	12008000000	8901600000	8523800000	12781000000	15239000000	12386000000	16889000000	13194000000	11739000000	10598000000	10339000000
	P32626	P32626	Enolase-phosphatase E1	UTR4	2	17	9.7	25.187	6.9177	0	0	0	8651500	0	0	7863100	0	8446300	0	0	14846000	0	9483400	10070000	0	5248600
	P0CX11;P0CX10	P0CX11;P0CX10	Enolase-related protein 2;Enolase-related protein 1	ERR2;ERR1	14	98	50.1	47.327	184.37	0	0	0	414040000	402960000	412690000	526990000	345070000	546430000	499130000	493560000	588640000	266480000	408040000	297120000	250690000	240800000
	P38071	P38071	Enoyl-[acyl-carrier protein] reductase [NADPH, B-specific], mitochondrial	ETR1	7	50	17.4	42.066	73.855	30372000	34935000	34422000	116110000	124860000	108350000	88364000	108570000	103910000	111760000	108190000	123340000	135550000	80671000	70105000	88848000	116180000
	Q12518	Q12518	Epsin-1	ENT1	4	19	9.3	52.351	12.955	7496100	5708000	7153500	10606000	0	0	9595000	9027800	8695800	7976500	0	7433500	7579700	0	6221900	10146000	10493000
	Q05785	Q05785	Epsin-2	ENT2	6	45	10.3	71.806	54.808	10753000	13086000	16409000	32325000	17362000	25833000	38104000	39372000	38671000	27292000	28010000	22443000	29350000	31576000	30492000	28234000	22889000
	P47160	P47160	Epsin-3	ENT3	3	20	8.3	45.091	11.087	8999500	9701900	10754000	6202500	3549500	4830000	4385200	5817800	9002700	4107600	0	3601500	3038300	6961500	5290600	5161300	0
	Q03769	Q03769	Epsin-5	ENT5	5	16	8.3	47.321	8.2922	14972000	29397000	30294000	15971000	0	9077900	14606000	4428500	10080000	12835000	9146900	17388000	11216000	15564000	9793500	8208900	9087600
	P25574	P25574	ER membrane protein complex subunit 1	EMC1	4	23	4.9	87.18	25.535	29679000	29272000	19208000	18163000	23478000	0	24737000	23113000	27429000	19487000	24502000	17117000	21096000	15445000	22955000	27062000	23760000
	P47133	P47133	ER membrane protein complex subunit 2	EMC2	2	4	5.8	33.855	3.8335	0	8024400	0	13253000	0	0	0	0	0	0	0	0	0	0	0	13451000	0
	P53073	P53073	ER membrane protein complex subunit 4	EMC4	2	13	12.6	21.46	4.3968	0	0	0	0	0	0	0	0	0	0	0	0	0	0	6733300	0	0
	P40540	P40540	ER membrane protein complex subunit 5	EMC5	2	16	15.6	15.907	34.515	26925000	30308000	19464000	25034000	16131000	11817000	0	10098000	10160000	10455000	0	14928000	25609000	16019000	11661000	10684000	11877000
	Q05787	Q05787	ERAD-associated E3 ubiquitin-protein ligase component HRD3	HRD3	3	12	4.2	95.48	8.3505	0	6704600	8885300	0	0	0	5348300	6416200	0	0	0	5434700	0	0	5249300	5357400	5108500
	P40318	P40318	ERAD-associated E3 ubiquitin-protein ligase DOA10	SSM4	2	4	1.7	151.45	2.8559	0	0	0	0	0	0	0	0	0	0	0	0	0	0	1255300000	0	0
	P53337	P53337	ER-derived vesicles protein ERV29	ERV29	2	13	7.7	35.012	15.159	13835000	18558000	22761000	0	0	40766000	0	26569000	42288000	0	0	0	0	0	0	32548000	22344000
	P39727	P39727	ER-derived vesicles protein ERV46	ERV46	6	60	16.4	46.235	36.821	41314000	63827000	59348000	35084000	29557000	40763000	32494000	46808000	36019000	34834000	25111000	22968000	16892000	29378000	30718000	36119000	39459000
	P40030	P40030	Ergosterol biosynthetic protein 28	ERG28	3	21	20.9	17.135	10.177	14592000	5597800	22239000	21825000	18685000	15730000	25141000	30687000	18794000	14875000	15989000	12050000	19269000	6669600	10999000	13556000	16073000
	P43613	P43613	ER-localized J domain-containing protein 5	ERJ5	3	6	12.5	34.191	6.3194	0	7423500	0	16291000	0	0	12146000	0	0	0	0	17080000	16435000	0	0	0	0
	P40557	P40557	ER-retained PMA1-suppressing protein 1	EPS1	3	10	4	81.218	4.3352	4620900	4409500	4695000	4534100	0	0	5358300	0	0	4582600	4103600	3841100	0	3414100	4507100	0	4255700
	P42842	P42842	Essential for maintenance of the cell wall protein 1	EMW1	5	23	5.8	102.34	24.493	13321000	25128000	23999000	19308000	0	13789000	16453000	14764000	20929000	13681000	0	11430000	26110000	11780000	18490000	28263000	20653000
	P38333	P38333	Essential nuclear protein 1	ENP1	5	17	13	55.136	9.5651	35843000	24369000	35918000	3461000	8896600	5137600	2648100	5325200	4818600	3069900	5718900	5002700	3762100	0	6494400	5972900	3829900
	P39936	P39936	Eukaryotic initiation factor 4F subunit p130	TIF4632	12	59	18.1	103.9	83.949	27500000	22976000	23885000	14272000	13472000	15094000	21700000	24128000	18708000	14122000	13432000	13771000	18075000	13823000	11402000	19440000	15595000
	P39935	P39935	Eukaryotic initiation factor 4F subunit p150	TIF4631	21	216	25.1	107.1	273.2	411980000	390290000	413900000	207840000	193410000	169680000	181880000	217140000	185580000	173310000	165960000	150090000	153460000	205730000	214310000	247540000	227520000
	P05453	P05453	Eukaryotic peptide chain release factor GTP-binding subunit	SUP35	20	114	29.6	76.55	75.005	209320000	243670000	217780000	175390000	139200000	163710000	116210000	118150000	131350000	102860000	130410000	144440000	175240000	175770000	244180000	189420000	204200000
	P12385	P12385	Eukaryotic peptide chain release factor subunit 1	SUP45	13	69	30	49.005	62.264	162910000	169810000	170800000	109690000	84928000	97285000	74561000	72824000	90190000	62377000	59932000	69852000	134590000	59669000	76446000	101180000	97497000
	P38912	P38912	Eukaryotic translation initiation factor 1A	TIF11	5	108	32.7	17.435	96.164	370750000	392640000	356310000	338520000	335560000	340560000	309360000	298450000	335900000	347550000	336800000	316900000	255250000	434890000	421370000	447950000	473280000
	P20459	P20459	Eukaryotic translation initiation factor 2 subunit alpha	SUI2	10	76	28.9	34.717	60.195	184820000	143690000	177140000	164330000	109040000	115490000	121000000	157620000	136120000	132950000	114520000	130710000	190940000	135810000	130310000	152740000	162340000
	P09064	P09064	Eukaryotic translation initiation factor 2 subunit beta	SUI3	8	70	24.6	31.574	32.457	148250000	158560000	159620000	79753000	89244000	85969000	72986000	94246000	90846000	74989000	96841000	61519000	79411000	128410000	117990000	166800000	151910000
	P32481	P32481	Eukaryotic translation initiation factor 2 subunit gamma	GCD11	12	89	22.8	57.865	204.44	268810000	281000000	246250000	162660000	147860000	143200000	151770000	146390000	133720000	127090000	143340000	143710000	173410000	166020000	179230000	184540000	158100000
	P53235	P53235	Eukaryotic translation initiation factor 2A	YGR054W	10	67	21.3	71.304	42.961	72466000	89403000	100220000	35503000	33586000	41043000	51875000	56738000	49885000	40729000	51604000	29497000	32514000	51176000	51850000	58561000	54828000
	P38249	P38249	Eukaryotic translation initiation factor 3 subunit A	RPG1	45	408	37.8	110.34	323.31	1704400000	1861100000	1877800000	1218400000	1043400000	1175100000	1260500000	1391200000	1377000000	1250500000	1008500000	1227100000	1377200000	1215200000	1425700000	1534100000	1570400000
	P06103	P06103	Eukaryotic translation initiation factor 3 subunit B	PRT1	15	84	20.3	88.129	93.107	151030000	112130000	140350000	95504000	91433000	62791000	43442000	48940000	64324000	66679000	56674000	80279000	112140000	65696000	83380000	69492000	73501000
	P32497	P32497	Eukaryotic translation initiation factor 3 subunit C	NIP1	19	191	24.6	93.203	323.31	244040000	266470000	227690000	125260000	129700000	121970000	141320000	109170000	126190000	134560000	178060000	135540000	228620000	161850000	161220000	186070000	185980000
	Q04067	Q04067	Eukaryotic translation initiation factor 3 subunit G	TIF35	7	58	31.8	30.501	27.944	99247000	120830000	139780000	61501000	55658000	83212000	59279000	80706000	65079000	73129000	54722000	57167000	60259000	74487000	82879000	97864000	116410000
	P40217	P40217	Eukaryotic translation initiation factor 3 subunit I	TIF34	8	73	27.4	38.755	66.016	164010000	163020000	138460000	101010000	81004000	100880000	98026000	129630000	115410000	79008000	75126000	89985000	43775000	89090000	82338000	83272000	101950000
	Q05775	Q05775	Eukaryotic translation initiation factor 3 subunit J	HCR1	6	22	17.4	29.564	22.198	69927000	58587000	61552000	37093000	39043000	40040000	35359000	44951000	41856000	24778000	33904000	19884000	21410000	32786000	32420000	49585000	44191000
	P34167	P34167	Eukaryotic translation initiation factor 4B	TIF3	19	164	52.3	48.521	127.92	429190000	436720000	469470000	141420000	161820000	173790000	213890000	316180000	256360000	214850000	186460000	178660000	162280000	181420000	206110000	201620000	196900000
	P07260	P07260	Eukaryotic translation initiation factor 4E	CDC33	7	74	39	24.254	50.587	380440000	285130000	326070000	196270000	167010000	189410000	171400000	159860000	186050000	171070000	199080000	252740000	256000000	192910000	201770000	183330000	172600000
	P38431	P38431	Eukaryotic translation initiation factor 5	TIF5	18	142	52.1	45.261	206.91	372460000	338330000	285270000	204640000	153660000	213300000	153340000	190310000	175200000	143250000	166960000	191310000	217950000	170530000	210150000	232060000	207040000
	P23301;P19211	P23301	Eukaryotic translation initiation factor 5A-1	HYP2	8	45	68.8	17.114	47.359	723410000	341100000	474660000	228720000	279690000	154190000	483920000	254080000	562690000	231710000	121150000	313620000	323280000	180700000	212020000	265560000	278640000
	P39730	P39730	Eukaryotic translation initiation factor 5B	FUN12	28	271	28.3	112.27	323.31	508270000	494390000	497430000	330580000	289980000	292160000	298810000	354980000	284740000	287260000	270030000	245810000	326450000	335500000	358420000	380170000	380330000
	Q12522	Q12522	Eukaryotic translation initiation factor 6	TIF6	1	2	6.9	26.457	14.465	0	0	0	0	0	0	0	0	0	0	0	0	0	0	0	0	1823200
	P32911	P32911	Eukaryotic translation initiation factor eIF-1	SUI1	1	16	9.3	12.312	3.5698	0	0	0	0	0	0	0	0	0	0	0	0	0	0	24674000	0	0
	P38261	P38261	Exocyst complex component EXO84	EXO84	2	17	2	85.537	5.3976	0	2119400	2469400	2972200	0	3543700	0	4816100	0	3528000	0	3623900	0	3995100	3730900	3350800	0
	Q06245	Q06245	Exocyst complex component SEC10	SEC10	2	11	2.5	100.34	3.8597	0	0	0	0	0	0	0	0	0	0	0	0	4082700	0	0	0	0
	P22224	P22224	Exocyst complex component SEC15	SEC15	1	19	1.3	105.06	8.2419	0	0	0	4538800	4326300	4970100	7611400	7016500	7870800	5570700	0	5021300	0	0	6400900	6275500	7653900
	P33332	P33332	Exocyst complex component SEC3	SEC3	4	11	3.4	154.69	6.758	4458800	0	0	0	0	3171700	6632100	8816800	0	7759200	5261500	4762200	0	0	4493900	4185500	4302100
	P32855	P32855	Exocyst complex component SEC8	SEC8	3	10	2.5	122.22	4.8011	7856500	5866900	6870800	0	5138400	0	4722200	0	0	6077400	6910800	5331900	0	4945700	5898800	0	0
	P38698	P38698	Exopolyphosphatase	PPX1	3	53	6.8	45.051	6.1104	70801000	223420000	79541000	336720000	279410000	210080000	499610000	473210000	416840000	435590000	288390000	530840000	109670000	587640000	374760000	365970000	473240000
	P53859	P53859	Exosome complex component CSL4	CSL4	5	26	13.7	31.583	12.465	14899000	19661000	13064000	9002500	8048800	7452100	8501300	10938000	10165000	11732000	6259200	8736700	10456000	10740000	13837000	11710000	8771000
	P48240	P48240	Exosome complex component MTR3	MTR3	2	6	11.2	27.577	3.1614	0	0	8712500	6186300	0	0	0	0	0	0	5904900	0	0	0	0	0	5780400
	P38792	P38792	Exosome complex component RRP4	RRP4	4	42	9.7	39.427	8.9411	17682000	21934000	22102000	17212000	14150000	14394000	15419000	19481000	18620000	17366000	18331000	17640000	7746900	21838000	20051000	22042000	16859000
	Q12277	Q12277	Exosome complex component RRP42	RRP42	2	7	6.8	29.055	5.0588	8740800	14275000	9323400	0	8832700	0	7894100	0	0	0	7218800	0	0	0	0	8356800	0
	P25359	P25359	Exosome complex component RRP43	RRP43	3	8	6.6	44.011	7.6893	0	0	8408700	0	5895700	0	0	0	0	0	7737800	0	0	0	9744700	0	0
	Q05636	Q05636	Exosome complex component RRP45	RRP45	1	4	3.6	33.962	3.3863	0	0	0	0	0	0	0	0	0	0	0	0	0	0	2009100	0	0
	P53256	P53256	Exosome complex component RRP46	RRP46	3	4	8.5	24.407	5.0642	8248100	6408100	0	0	0	0	0	0	0	0	0	0	0	0	0	0	0
	Q08162	Q08162	Exosome complex exonuclease DIS3	DIS3	12	49	12.5	113.71	43.023	42277000	41053000	41581000	30454000	30134000	30495000	27747000	31184000	24890000	28470000	35767000	34442000	40273000	42276000	48006000	42769000	44142000
	Q12149	Q12149	Exosome complex exonuclease RRP6	RRP6	4	6	5.2	84.038	8.3163	4164300	0	14289000	0	0	0	0	1948100	0	1759300	0	2311200	2952800	0	2770000	0	0
	P38801	P38801	Exosome complex protein LRP1	LRP1	2	10	10.3	21.045	5.1123	0	0	13749000	4774000	0	3121100	0	0	0	4554700	0	4530000	5245500	4166300	4307400	5319600	4837500
	P30822	P30822	Exportin-1	CRM1	15	83	15.9	124.1	104.68	73416000	79042000	72288000	81975000	76818000	82675000	74650000	62247000	56595000	87711000	59201000	113470000	127110000	92965000	93194000	111840000	107040000
	P33418	P33418	Exportin-T	LOS1	3	5	3.5	126.82	19.715	0	3714700	0	777940	0	0	0	0	0	0	0	0	0	0	0	0	0
	P40215	P40215	External NADH-ubiquinone oxidoreductase 1, mitochondrial	NDE1	19	171	29.3	62.773	157.95	183460000	207250000	226180000	464930000	478920000	493990000	440380000	513980000	506890000	462180000	481750000	382340000	565890000	538200000	462150000	509800000	512730000
	Q07500	Q07500	External NADH-ubiquinone oxidoreductase 2, mitochondrial	NDE2	8	47	16.9	61.659	109.05	0	0	0	109640000	138430000	86161000	104390000	71992000	107030000	96572000	145200000	117130000	236730000	125910000	103450000	75461000	87150000
	Q04636	Q04636	FACT complex subunit POB3	POB3	16	67	27.5	62.993	59.114	56209000	67730000	65119000	57439000	41708000	56297000	51302000	61534000	56993000	55699000	56022000	50351000	78487000	46468000	42198000	58811000	73886000
	P32558	P32558	FACT complex subunit SPT16	SPT16	21	143	22.4	118.63	284.21	141670000	175820000	154250000	120840000	103080000	112580000	107420000	127510000	111030000	110510000	99787000	137740000	156140000	148280000	151130000	149460000	131300000
	P28495	P28495	F-actin-capping protein subunit alpha	CAP1	3	9	10.4	30.699	7.049	0	0	0	35471000	40697000	0	33059000	35978000	38848000	0	38847000	0	39211000	37388000	47887000	49439000	41402000
	P13517	P13517	F-actin-capping protein subunit beta	CAP2	5	58	21.3	32.629	90.951	38097000	34315000	43679000	86801000	63683000	55728000	81180000	80567000	68371000	98854000	75089000	77543000	52404000	86334000	70165000	65481000	51184000
	Q06001	Q06001	Factor arrest protein 10	FAR10	1	6	3.6	54.092	5.5608	0	0	0	0	0	0	0	0	0	0	0	0	0	0	1435500	0	0
	Q05040	Q05040	Factor arrest protein 8	FAR8	7	28	12.6	59.3	14.543	9376300	15716000	20023000	31835000	12621000	21846000	20685000	23816000	21859000	20757000	0	17054000	16796000	15008000	16918000	20037000	23000000
	Q12284	Q12284	FAD-linked sulfhydryl oxidase ERV2	ERV2	3	12	19.4	22.141	32.12	0	5675400	7798900	0	0	3821000	3770900	0	0	0	4224800	0	0	0	5067000	5244900	0
	P38777	P38777	Family of serine hydrolases 1	FSH1	5	25	21.4	27.339	13.997	44460000	66146000	58946000	37624000	37339000	42757000	21441000	24476000	21950000	23654000	21451000	24218000	32967000	17214000	16049000	56480000	31059000
	Q05015	Q05015	Family of serine hydrolases 2	FSH2	2	9	12.6	24.533	12.835	12177000	12952000	10537000	19205000	0	22980000	0	12474000	14730000	13965000	0	0	22689000	0	0	19808000	13800000
	Q99369	Q99369	Family of serine hydrolases 3	FSH3	2	3	8.6	30.418	3.377	0	0	0	0	0	0	0	0	0	0	0	0	0	2522300	0	0	0
	P08524	P08524	Farnesyl pyrophosphate synthase	ERG20	12	170	30.1	40.483	208.33	251260000	218000000	224490000	331010000	331700000	285050000	293780000	359390000	275820000	352240000	373910000	312120000	210730000	314650000	355670000	391100000	375120000
	Q12331	Q12331	FAS1 domain-containing protein YDR262W		3	28	8.1	30.633	37.926	0	2704100	0	14471000	8275900	23210000	13666000	20214000	22589000	21821000	15048000	16550000	8251800	11694000	14684000	13942000	16936000
	Q07895	Q07895	FAS1 domain-containing protein YLR001C		2	4	2.8	97.617	2.8667	0	0	0	0	0	0	0	0	0	0	0	0	0	16731000	71890000	0	0
	P19097	P19097	Fatty acid synthase subunit alpha;Acyl carrier;3-oxoacyl-[acyl-carrier-protein] reductase;3-oxoacyl-[acyl-carrier-protein] synthase	FAS2	58	606	31.4	206.94	323.31	2265100000	2192500000	2353900000	1210700000	1075600000	1159700000	1097000000	1498700000	1234000000	1180800000	1100900000	1110300000	940380000	1114400000	1145500000	1133600000	1058300000
	P07149	P07149	Fatty acid synthase subunit beta;3-hydroxyacyl-[acyl-carrier-protein] dehydratase;Enoyl-[acyl-carrier-protein] reductase [NADH];[Acyl-carrier-protein] acetyltransferase;[Acyl-carrier-protein] malonyltransferase;S-acyl fatty acid synthase thioesterase	FAS1	57	457	33	228.69	323.31	1539700000	1930500000	1834800000	767110000	801110000	809840000	706090000	741700000	693280000	683790000	820080000	798810000	1089200000	775990000	814830000	727260000	840170000
	Q04458	Q04458	Fatty aldehyde dehydrogenase HFD1	HFD1	8	47	13.5	59.978	52.292	10947000	15185000	12531000	46126000	43068000	38098000	35509000	44721000	36346000	39124000	33488000	31515000	34244000	32968000	27521000	36720000	42226000
	P39014	P39014	F-box protein MET30	MET30	1	10	1.7	72.835	2.5559	0	0	0	0	0	0	0	0	0	0	0	0	0	0	1804200	0	0
	P32791	P32791	Ferric/cupric reductase transmembrane component 1	FRE1	6	17	9	78.853	49.932	63418000	213200000	127040000	0	0	0	0	0	0	0	0	0	0	0	0	0	8020400
	P16622	P16622	Ferrochelatase, mitochondrial	HEM15	10	43	25.2	44.596	35.883	30097000	49493000	54445000	54533000	54702000	65881000	47080000	78086000	49602000	45884000	52047000	56576000	135790000	53259000	57960000	56563000	68362000
	Q03034	Q03034	Ferulic acid decarboxylase 1	FDC1	4	17	7	56.163	20.246	9083000	0	24401000	8511600	12026000	0	9734900	8259300	11661000	21916000	15930000	11473000	0	13961000	19164000	0	12384000
	P36152	P36152	Fe-S cluster assembly protein DRE2	DRE2	3	7	10.1	38.542	106.53	18088000	20516000	34863000	5735100	0	4437800	0	0	0	0	0	0	4442300	0	0	4194700	0
	P32599	P32599	Fimbrin	SAC6	22	161	43.3	71.772	201.56	261040000	291000000	258670000	399150000	384410000	407210000	405660000	508260000	430190000	367170000	306870000	301470000	367070000	363640000	322920000	429720000	446650000
	P38911	P38911	FK506-binding nuclear protein	FPR3	6	35	18.2	46.553	30.361	37351000	45852000	42288000	67917000	63643000	70256000	32280000	60585000	48470000	28398000	29387000	39465000	22103000	39329000	42168000	50771000	72403000
	P20081	P20081	FK506-binding protein 1	FPR1	8	59	83.3	12.158	28.232	164600000	196750000	265660000	202480000	216110000	255430000	219250000	180580000	207510000	204070000	173980000	252050000	289350000	172460000	239460000	247340000	268600000
	Q06205	Q06205	FK506-binding protein 4	FPR4	1	2	3.6	43.903	2.6259	0	0	0	0	0	0	0	0	0	0	0	0	0	0	440830	0	0
	P26793	P26793	Flap endonuclease 1	RAD27	3	15	5	43.279	16.834	11277000	0	0	0	9365400	0	0	0	0	0	0	0	9771900	0	0	0	0
	Q08967	Q08967	Flavin carrier protein 1	FLC1	1	3	1.3	89.29	2.5542	0	0	1763400	0	0	0	0	0	0	0	0	0	0	0	0	0	0
	P39719	P39719	Flavin carrier protein 2	FLC2	3	10	4.7	87.468	4.0535	3541000	2298700	0	0	6399400	0	8845200	21430000	6441900	9609900	4325800	3725300	0	5272300	4074900	5229900	0
	P39676	P39676	Flavohemoprotein	YHB1	6	54	20.6	44.646	269.26	154410000	168140000	175580000	96698000	102190000	110090000	89030000	149420000	144030000	187260000	175620000	156680000	126980000	141190000	106430000	107060000	88576000
	P25349	P25349	Flavoprotein-like protein YCP4	YCP4	8	45	32.8	26.35	45.492	42422000	98916000	70579000	70099000	51266000	74233000	83432000	87838000	104880000	79637000	32855000	90256000	103360000	58086000	102740000	56745000	65228000
	P53848	P53848	Folic acid synthesis protein FOL1;Dihydroneopterin aldolase;2-amino-4-hydroxy-6-hydroxymethyldihydropteridine pyrophosphokinase;Dihydropteroate synthase	FOL1	3	11	3.2	93.119	5.0725	8126100	7825500	9579000	0	0	0	0	0	0	0	0	0	0	0	0	0	0
	Q08645	Q08645	Folylpolyglutamate synthase	MET7	4	29	5.7	62.151	9.1386	360490000	374280000	399950000	413300000	502820000	415460000	334530000	395330000	417020000	258690000	0	238550000	206540000	297960000	284670000	406440000	427690000
	P41813	P41813	Fork head protein homolog 2	FKH2	2	3	2.6	94.373	4.1804	0	4234000	4467900	0	0	0	0	0	0	0	0	0	0	0	0	0	0
	Q07540	Q07540	Frataxin homolog, mitochondrial;Frataxin homolog intermediate form	YFH1	1	1	6.3	19.49	4.4577	0	0	0	0	0	0	0	0	0	0	0	0	0	1773400	0	0	0
	P36088	P36088	Free methionine-R-sulfoxide reductase		5	46	36.1	19.734	16.6	19737000	27262000	19573000	27988000	31655000	26058000	28176000	26310000	29107000	30936000	28132000	30048000	13835000	31897000	35733000	26484000	26353000
	P09201	P09201	Fructose-1,6-bisphosphatase	FBP1	7	97	18.1	38.262	103.99	0	0	0	432850000	325710000	491890000	445200000	497670000	593880000	524910000	449270000	565180000	71514000	140280000	60415000	20045000	17369000
	P32604	P32604	Fructose-2,6-bisphosphatase	FBP26	8	44	17	52.594	77.168	10470000	0	23445000	53000000	47629000	54221000	44722000	51552000	48666000	54997000	51552000	44635000	25542000	57347000	56089000	37619000	42830000
	P14540	P14540	Fructose-bisphosphate aldolase	FBA1	19	437	75.8	39.62	323.31	4838400000	4326200000	4080900000	4566400000	6285100000	5074400000	5794800000	3935800000	4301900000	4617100000	6122600000	4997200000	6525700000	4765700000	5099700000	4493900000	3936300000
	P08417	P08417	Fumarate hydratase, mitochondrial	FUM1	16	164	38.1	53.151	315.83	128250000	197690000	119200000	653310000	455450000	489450000	484180000	683830000	648040000	470190000	522920000	428640000	453490000	526550000	418640000	447100000	504420000
	P32614	P32614	Fumarate reductase 1	FRD1	14	152	27.9	50.843	323.31	133570000	128610000	146160000	236740000	213320000	250930000	272690000	335820000	273390000	240790000	217640000	206970000	181260000	222730000	201750000	247640000	280480000
	P21375	P21375	Fumarate reductase 2	OSM1	3	29	7	55.064	72.549	13330000	12246000	10864000	21251000	14673000	27489000	28476000	47067000	23836000	26743000	19382000	24081000	15011000	23906000	19078000	14402000	23983000
	P24869	P24869	G2/mitotic-specific cyclin-2	CLB2	1	3	3.5	56.246	3.1052	0	0	2262600	0	0	0	0	0	0	0	0	0	0	0	0	0	0
	P54885	P54885	Gamma-glutamyl phosphate reductase	PRO2	9	98	21.9	49.74	91.984	141450000	151650000	146450000	98212000	109550000	99338000	114400000	161260000	131570000	120700000	97711000	79663000	66275000	86197000	78811000	113680000	133150000
	P38301	P38301	GCR1-dependent translation factor 1	GDT1	1	3	3.9	30.34	2.6701	0	0	0	0	0	0	0	0	0	0	0	0	0	0	1314800	0	0
	P53954	P53954	GDP-Man:Man(3)GlcNAc(2)-PP-Dol alpha-1,2-mannosyltransferase	ALG11	2	5	2.7	63.142	2.6265	0	0	0	0	0	0	0	0	0	0	5424300	0	0	0	0	0	0
	P19145	P19145	General amino-acid permease GAP1	GAP1	2	9	2.8	65.655	8.1162	0	0	0	0	0	0	0	0	0	0	0	0	6149300	0	0	0	0
	P25655	P25655	General negative regulator of transcription subunit 1	CDC39	10	50	4.6	240.28	100.01	35999000	32725000	48810000	14183000	17261000	22536000	21694000	33577000	30350000	20420000	31841000	17261000	28990000	23704000	31977000	26884000	24233000
	P06102	P06102	General negative regulator of transcription subunit 3	NOT3	9	94	13.8	94.402	46.165	43219000	49144000	57749000	31087000	22076000	31182000	24355000	36472000	30392000	23236000	19726000	20433000	12966000	20460000	25089000	34495000	27497000
	P34909	P34909	General negative regulator of transcription subunit 4	MOT2	4	24	7.5	65.353	78.759	9645400	0	11108000	8721600	8137600	0	0	0	7360700	7768000	5719700	6842900	4939800	6635900	6671200	0	9016600
	Q12514	Q12514	General negative regulator of transcription subunit 5	NOT5	4	9	7.7	65.854	6.8462	19103000	8339600	9530600	0	7726500	0	0	6276400	0	6882800	10924000	0	6285200	6183700	6430300	0	0
	P14922	P14922	General transcriptional corepressor CYC8	CYC8	9	57	13.8	107.2	183.74	22111000	30778000	27248000	15494000	19625000	15526000	27321000	32048000	26771000	23275000	22393000	25463000	16522000	23148000	22900000	23366000	20794000
	P16649	P16649	General transcriptional corepressor TUP1	TUP1	11	119	15.8	78.307	85.224	177850000	191620000	171610000	121690000	104410000	110890000	119960000	114490000	133230000	134150000	145660000	116200000	108160000	128140000	127240000	109960000	128840000
	P40036	P40036	GLC7-interacting protein 2	GIP2	4	6	8.2	62.318	15.464	0	0	0	0	0	8827000	0	0	9619600	0	0	0	0	0	0	0	5559300
	Q03016	Q03016	GLC7-interacting protein 3	GIP3	4	6	3.2	140.89	8.1485	4550700	9226700	6162600	0	0	0	0	0	0	0	0	0	0	0	5745300	0	0
	P15703	P15703	Glucan 1,3-beta-glucosidase	BGL2	5	45	15.7	34.118	56.792	84205000	47071000	56130000	141890000	158510000	138330000	127060000	118640000	114610000	115680000	142630000	89436000	114770000	154910000	126750000	173930000	159690000
	P23776	P23776	Glucan 1,3-beta-glucosidase I/II	EXG1	6	21	16.5	51.31	24.877	31743000	33333000	28111000	34600000	62763000	54614000	52612000	55180000	62684000	31435000	30481000	28807000	23847000	28551000	6141600	31178000	38625000
	P17709	P17709	Glucokinase-1	GLK1	19	194	43.8	55.377	154.68	113790000	149840000	155640000	854490000	1356100000	968370000	993840000	904880000	918840000	931190000	1286300000	848250000	1083500000	950140000	1055400000	916640000	1026200000
	P32862	P32862	Glucose transport transcription regulator RGT1	RGT1	2	4	2.4	128.24	3.726	0	0	0	0	0	0	0	0	0	0	0	0	0	0	2440900	0	0
	P11412	P11412	Glucose-6-phosphate 1-dehydrogenase	ZWF1	16	139	31.1	57.521	92.245	100290000	124760000	117320000	123950000	144140000	135740000	116220000	158010000	131430000	106210000	125060000	117340000	116870000	124880000	154220000	122090000	152610000
	Q03161	Q03161	Glucose-6-phosphate 1-epimerase		7	104	25.3	33.955	83.77	84432000	163490000	113770000	184620000	144010000	181680000	179290000	157860000	209150000	165810000	176470000	164140000	131740000	175420000	170450000	226190000	228430000
	P12709	P12709	Glucose-6-phosphate isomerase	PGI1	20	401	48.2	61.298	323.31	1736500000	1865700000	1811100000	2895000000	3304300000	2815400000	2994700000	3217900000	3030200000	3047200000	3194600000	2820200000	2896700000	2953100000	2578400000	2832400000	3179500000
	P25569	P25569	Glucose-induced degradation protein 7	GID7	3	32	5.1	84.516	11.464	3307000	0	0	4566000	7469300	4611400	7086400	8531300	5994400	5775900	6981200	6746900	3096300	5615100	7478300	6975600	4402500
	P40208	P40208	Glucose-induced degradation protein 8	GID8	2	21	5.3	51.729	4.9155	3992600	0	3572100	0	10652000	5778500	5466800	5696700	6424400	9685300	10788000	10589000	6470700	9591900	10210000	9333800	0
	P31384	P31384	Glucose-repressible alcohol dehydrogenase transcriptional effector	CCR4	8	20	8	94.669	22.208	13610000	10511000	14608000	20580000	12082000	10656000	14564000	20978000	24223000	21058000	17411000	15249000	9961700	12977000	16227000	19858000	14117000
	Q04697	Q04697	Glucose-signaling factor 2	GSF2	7	34	16.9	45.869	41.35	69408000	113320000	85157000	25485000	49208000	38876000	40662000	30874000	29144000	41347000	47527000	46954000	34861000	40760000	53032000	33228000	25260000
	P38138	P38138	Glucosidase 2 subunit alpha	ROT2	4	19	4.2	110.26	9.9547	15072000	15294000	23638000	0	19297000	18936000	0	0	10181000	0	7552000	0	7752300	0	0	0	12306000
	P32264	P32264	Glutamate 5-kinase	PRO1	3	10	6.8	47.162	7.0609	19881000	0	0	0	0	0	17413000	0	0	16111000	14842000	0	16554000	23389000	24263000	18547000	20865000
	Q04792	Q04792	Glutamate decarboxylase	GAD1	12	82	19.8	65.989	129.63	9667600	8716200	8306600	117990000	115950000	111080000	104200000	134800000	104700000	126480000	120840000	68340000	56732000	100960000	91983000	80316000	93189000
	Q12680	Q12680	Glutamate synthase [NADH]	GLT1	27	216	11.8	238.1	297.3	174350000	183940000	191650000	250760000	271250000	282670000	166550000	172390000	153900000	127100000	132430000	122470000	58354000	79691000	89392000	98386000	114310000
	P32477	P32477	Glutamate--cysteine ligase	GSH1	3	5	4.1	78.253	6.1028	0	0	4389800	0	0	0	0	0	0	0	0	0	0	0	0	0	0
	P46655	P46655	Glutamate--tRNA ligase, cytoplasmic	GUS1	34	336	44.4	80.842	323.31	1171800000	1244300000	1297100000	1185500000	1011600000	1029600000	972360000	1190500000	1042900000	811780000	816110000	880240000	762470000	914330000	975020000	1124700000	1221200000
	P32288	P32288	Glutamine synthetase	GLN1	14	235	38.1	41.766	323.31	445740000	432030000	398180000	1605600000	1598900000	1565600000	1297700000	1130500000	1417200000	1558000000	1539500000	1422300000	1674000000	1618100000	1522500000	1857000000	1704600000
	P38795	P38795	Glutamine-dependent NAD(+) synthetase	QNS1	10	69	13.6	80.685	98.642	55758000	44878000	57373000	86073000	72069000	77209000	82708000	83265000	93819000	91347000	76748000	96643000	74207000	75184000	98635000	84496000	82507000
	P14742	P14742	Glutamine--fructose-6-phosphate aminotransferase [isomerizing]	GFA1	19	163	21.1	80.046	144.49	172160000	158940000	154990000	231950000	205510000	208410000	197780000	246470000	255970000	233200000	239400000	216710000	229170000	222670000	211270000	255960000	241850000
	P13188	P13188	Glutamine--tRNA ligase	GLN4	20	166	22.6	93.132	210.37	285900000	319090000	327090000	207220000	210370000	190830000	187830000	200720000	164190000	191200000	236290000	199320000	173060000	200060000	218670000	192750000	214200000
	P25373	P25373	Glutaredoxin-1	GRX1	6	73	50.9	12.38	124.05	66882000	43292000	55821000	161400000	216520000	200150000	133580000	180100000	250970000	189400000	160430000	210330000	337280000	177450000	163010000	231980000	167040000
	P17695	P17695	Glutaredoxin-2, mitochondrial	GRX2	8	163	56.6	15.861	273.52	273200000	207130000	213030000	744780000	643600000	721350000	540720000	613380000	639590000	518640000	632850000	851370000	583170000	516130000	596220000	465950000	506590000
	P36014	P36014	Glutathione peroxidase 1	GPX1	1	2	16.2	19.484	3.8986	0	0	0	0	0	0	0	0	0	0	0	0	0	0	35795	0	0
	P38143	P38143	Glutathione peroxidase 2	GPX2	4	8	20.4	18.406	6.2303	36622000	30125000	35379000	5126200	0	4609800	0	0	0	0	0	3407900	0	0	0	0	3047800
	P41921	P41921	Glutathione reductase	GLR1	7	54	14.1	53.44	23.681	94076000	95364000	100810000	76567000	77251000	73649000	60464000	64105000	71807000	43656000	36905000	71500000	42849000	38688000	45519000	43715000	83262000
	P40582	P40582	Glutathione S-transferase 1	GTT1	8	124	35.5	26.794	153.03	34550000	47114000	46661000	268080000	278800000	249390000	255080000	189910000	219310000	234080000	243540000	295020000	203500000	234390000	203450000	184910000	212180000
	P36156	P36156	Glutathione S-transferase omega-like 2	ECM4	8	34	15.9	43.273	62.324	7206000	0	0	33149000	22022000	51509000	82461000	80562000	99101000	28258000	12279000	44446000	35256000	22578000	47632000	49462000	58949000
	Q08220	Q08220	Glutathione synthetase	GSH2	5	26	9	55.815	16.57	33835000	38268000	28274000	22515000	26760000	21571000	26316000	20133000	23124000	23426000	32560000	23717000	22788000	30268000	23248000	19960000	23448000
	Q04432	Q04432	Glutathione-independent glyoxalase HSP31	HSP31	7	94	37.6	25.67	98.153	48154000	41590000	38866000	329280000	343550000	291690000	285810000	275730000	212310000	311600000	332680000	269350000	224700000	338980000	319250000	205100000	221510000
	P00360	P00360	Glyceraldehyde-3-phosphate dehydrogenase 1	TDH1	24	413	73.2	35.75	323.31	202750000	157350000	180610000	3031900000	4689300000	3214400000	5118600000	2630400000	3227900000	3191400000	4026000000	4052200000	6743900000	2959600000	2766200000	2594300000	2895800000
	P00358	P00358	Glyceraldehyde-3-phosphate dehydrogenase 2	TDH2	23	59	70.2	35.846	41.255	101900000	100970000	0	219770000	231270000	173510000	172160000	193580000	172310000	151930000	189730000	143680000	207780000	157050000	137580000	210450000	264120000
	P00359	P00359	Glyceraldehyde-3-phosphate dehydrogenase 3	TDH3	27	1228	89.5	35.746	323.31	14974000000	12118000000	14523000000	15043000000	18081000000	15793000000	14414000000	12513000000	14929000000	14909000000	15203000000	15840000000	26945000000	12125000000	12368000000	11020000000	11523000000
	P14065	P14065	Glycerol 2-dehydrogenase (NADP(+))	GCY1	5	58	14.7	35.079	86.537	0	0	0	97228000	107040000	132900000	109530000	92554000	142600000	120160000	94892000	101800000	81252000	102320000	100310000	85601000	113550000
	P32190	P32190	Glycerol kinase	GUT1	9	49	13.3	79.823	28.808	0	0	0	42325000	42136000	44303000	39926000	45872000	50732000	50743000	49094000	35400000	42449000	85716000	49499000	37853000	32839000
	P23900	P23900	Glycerol uptake/efflux facilitator protein	FPS1	2	5	4.5	73.877	7.4827	5832800	7163600	0	0	0	0	0	0	0	0	0	1882700	0	1881500	0	0	0
	P41277	P41277	Glycerol-1-phosphate phosphohydrolase 1	GPP1	14	127	54	27.947	117.05	1005800000	1528100000	1052300000	288220000	305820000	334730000	309220000	299590000	360120000	314090000	288810000	286540000	580890000	449350000	737930000	880630000	924540000
	P40106	P40106	Glycerol-1-phosphate phosphohydrolase 2	GPP2	9	6	30.4	27.813	4.5451	21397000	0	0	23085000	19393000	24377000	0	0	22205000	0	17034000	18262000	139670000	36075000	39933000	227730000	56202000
	Q00055	Q00055	Glycerol-3-phosphate dehydrogenase [NAD(+)] 1	GPD1	15	172	43	42.868	255.35	240340000	237080000	205960000	1161200000	1375300000	1155200000	1398900000	901840000	1345600000	1236200000	1323300000	919790000	821790000	1159000000	985620000	1200900000	1053700000
	P41911	P41911	Glycerol-3-phosphate dehydrogenase [NAD(+)] 2, mitochondrial	GPD2	3	29	7.3	49.421	8.8043	12951000	9196000	7909400	26191000	18581000	22783000	28959000	44277000	33522000	32960000	39212000	29573000	20741000	32900000	49458000	31098000	35286000
	P32191	P32191	Glycerol-3-phosphate dehydrogenase, mitochondrial	GUT2	16	122	22.7	72.388	86.904	21224000	14640000	18899000	385020000	320590000	373480000	365420000	392990000	432080000	385940000	410920000	460190000	443790000	441850000	410220000	350360000	353980000
	P36148	P36148	Glycerol-3-phosphate O-acyltransferase 2	GPT2	6	25	7.3	83.644	56.228	10714000	6638600	7569100	16627000	12830000	14955000	18411000	13223000	12708000	20393000	17460000	16180000	22428000	17754000	19219000	16413000	17084000
	P39726	P39726	Glycine cleavage system H protein, mitochondrial	GCV3	5	59	34.7	18.793	97.143	38725000	49665000	56951000	272610000	79012000	136150000	340070000	217630000	249070000	647550000	421320000	538360000	139440000	400660000	281680000	358000000	211860000
	P49095	P49095	Glycine dehydrogenase (decarboxylating), mitochondrial	GCV2	6	28	5.4	114.45	31.935	7565100	6120000	6704000	11931000	12331000	12071000	8310400	23837000	37236000	22292000	21683000	6622500	0	14846000	16307000	10207000	13730000
	P38088	P38088	Glycine--tRNA ligase 1, mitochondrial	GRS1	24	216	36.4	78.183	92.955	913210000	888340000	814440000	519350000	592240000	521260000	508630000	503640000	511620000	526810000	579360000	441510000	582080000	567790000	608760000	630210000	611770000
	P23337	P23337	Glycogen [starch] synthase isoform 1	GSY1	6	15	8.1	80.509	7.7029	2866500	4095300	1921800	5333200	7596900	11992000	7650500	3158100	7500300	2622700	4932000	5800500	5018900	12558000	0	3971200	4735800
	P27472	P27472	Glycogen [starch] synthase isoform 2	GSY2	15	64	22.1	80.078	87.214	22388000	31605000	22865000	149270000	161780000	141920000	124710000	183020000	198680000	184880000	180710000	170700000	152560000	179220000	171300000	80601000	111320000
	Q06625	Q06625	Glycogen debranching enzyme;4-alpha-glucanotransferase;Amylo-alpha-1,6-glucosidase	GDB1	13	73	7.7	174.97	73.606	17036000	0	0	70392000	81021000	61052000	46833000	54472000	61710000	58098000	72871000	51133000	47634000	58132000	48824000	41799000	50955000
	P06738	P06738	Glycogen phosphorylase	GPH1	21	142	23.6	103.27	143.69	20711000	28554000	26924000	343370000	349440000	337380000	321270000	297270000	321710000	316880000	347180000	296570000	391980000	332410000	266810000	271500000	266230000
	P36143	P36143	Glycogenin-1	GLG1	5	38	9.9	69.723	23.243	0	0	0	13197000	8157600	9255900	12329000	7467600	9710000	12078000	13545000	12232000	5664200	11039000	7514200	9443800	8375000
	P47011	P47011	Glycogenin-2	GLG2	3	15	8.4	44.545	22.498	0	0	0	18193000	10059000	16051000	20793000	30364000	19947000	19961000	17242000	18552000	4805400	27657000	17642000	19527000	17854000
	P27809	P27809	Glycolipid 2-alpha-mannosyltransferase	KRE2	4	14	10.9	51.386	6.4693	12411000	29951000	18681000	9169400	3384000	6818300	3463900	6936000	6842400	6164100	0	5066500	0	5552700	6387500	6286500	7632500
	Q01722	Q01722	Glycolytic genes transcriptional activator GCR2	GCR2	1	1	2.2	58.061	3.583	0	0	0	0	0	0	0	0	0	0	0	0	0	0	3157500	0	0
	Q06636	Q06636	Glycosylphosphatidylinositol anchor biosynthesis protein 11	GPI11	1	4	5.5	25.262	7.4593	0	0	0	0	0	0	0	0	0	0	0	0	0	0	8001900	0	0
	P14743	P14743	Glycylpeptide N-tetradecanoyltransferase	NMT1	5	22	12.5	52.837	17.647	12566000	19412000	17332000	17033000	21247000	13242000	18343000	19203000	20467000	15540000	0	19433000	15530000	12125000	15610000	14555000	18197000
	P53839	P53839	Glyoxylate reductase 1	GOR1	8	37	22	38.831	23.837	16114000	11287000	17024000	67513000	107600000	60145000	43340000	46063000	97476000	99284000	127080000	93711000	124360000	54594000	44016000	52731000	45912000
	P38625	P38625	GMP synthase [glutamine-hydrolyzing]	GUA1	22	158	36.6	58.482	144.45	704380000	665990000	593120000	290560000	290230000	249130000	244330000	267240000	256110000	230450000	246730000	229210000	345640000	257080000	272720000	330720000	366240000
	Q04767	Q04767	Golgi apparatus membrane protein TVP18	TVP18	2	15	15	18.693	6.3244	10326000	10631000	13508000	37623000	11209000	17575000	13573000	19597000	21804000	48200000	13393000	39231000	36049000	25664000	28980000	25818000	23173000
	P38736	P38736	Golgi SNAP receptor complex member 1	GOS1	5	34	18.8	25.394	18.141	19648000	18574000	17156000	24014000	22350000	15311000	19805000	20323000	21226000	29522000	28788000	29482000	20686000	17761000	15853000	13553000	16620000
	P53192	P53192	Golgi to ER traffic protein 1	GET1	3	20	15.3	27.092	10.369	23757000	54047000	22424000	17680000	15413000	13465000	11220000	8497200	7591000	13401000	11937000	21253000	43653000	17441000	16380000	21598000	14352000
	P40056	P40056	Golgi to ER traffic protein 2	GET2	1	13	4.2	31.493	5.319	0	0	0	0	0	0	0	0	0	0	0	0	0	0	3151400	0	0
	Q12125	Q12125	Golgi to ER traffic protein 4	GET4	4	46	10.3	36.28	84.245	27528000	25037000	27538000	34653000	46791000	49741000	37642000	38751000	45780000	40616000	52326000	33873000	50207000	52892000	60229000	48975000	52730000
	Q06704	Q06704	Golgin IMH1	IMH1	9	16	9.5	105.22	27.028	14568000	22439000	15778000	9428500	0	11551000	12413000	13200000	15051000	11756000	0	10927000	12930000	12121000	7890100	16978000	19053000
	P39012	P39012	GPI transamidase component GAA1	GAA1	1	6	2.3	69.22	3.356	0	0	0	0	0	0	0	0	0	0	0	0	0	0	2501600	0	0
	P38875	P38875	GPI transamidase component GPI16	GPI16	7	15	8.7	68.771	12.331	5713900	18493000	23588000	0	21018000	46353000	0	16547000	20578000	17433000	35297000	21277000	10377000	29502000	0	20131000	28752000
	P49018	P49018	GPI-anchor transamidase	GPI8	1	3	2.7	47.402	2.9235	0	0	0	0	0	0	0	0	0	0	0	0	0	2039400	0	0	0
	P47122	P47122	GPN-loop GTPase 1	NPA3	8	59	14.8	43.194	60.391	59295000	73914000	72946000	47231000	39020000	41997000	39442000	36463000	29252000	37634000	37452000	36996000	35595000	45254000	49120000	45065000	51703000
	Q06681	Q06681	GRAM domain-containing protein YSP2	YSP2	2	3	1.7	160.58	4.403	0	0	3719000	0	0	0	0	0	0	0	0	0	0	0	0	0	0
	Q04410	Q04410	GRASP65 homolog protein 1	GRH1	2	16	6.2	41.118	5.6183	7401900	16745000	11563000	8457700	0	0	7957400	0	0	8751800	0	9969900	11525000	0	0	0	0
	Q12234	Q12234	GRIP domain-containing protein RUD3	RUD3	3	5	6.4	56.068	4.0636	0	1995000	0	0	0	0	5876200	0	0	0	0	8702400	0	0	0	0	3900700
	P12611	P12611	Growth regulation protein	WHI2	4	37	8.6	55.345	34.609	13064000	15635000	16426000	17892000	19556000	18441000	22356000	27711000	22048000	20331000	18530000	16371000	10219000	17005000	19137000	15480000	17159000
	P38523	P38523	GrpE protein homolog, mitochondrial	MGE1	6	33	17.5	26.066	76.058	62205000	108860000	97881000	70230000	55071000	59981000	68763000	87013000	74904000	64308000	58567000	44835000	62711000	54057000	58866000	82795000	97470000
	P40187	P40187	GSY2-interacting protein PIG2	PIG2	2	5	3.5	61.938	3.7007	0	0	0	0	0	0	0	0	0	0	0	0	0	0	3414000	0	0
	P51601	P51601	GTP cyclohydrolase 1	FOL2	3	6	10.3	27.769	6.0224	0	0	0	0	0	11333000	0	0	0	0	0	0	0	0	8047900	0	0
	P38066	P38066	GTP cyclohydrolase-2	RIB1	5	25	17.7	38.332	22.031	33940000	31059000	35334000	4573400	10918000	4551700	0	4397400	3385500	0	0	3661400	6174600	3766600	6358200	5256100	9355500
	P39960	P39960	GTPase-activating protein BEM2/IPL2	BEM2	14	78	8.6	245.43	56.423	44461000	51233000	46210000	23290000	25503000	25436000	25535000	33282000	32250000	29104000	27312000	23964000	16685000	35721000	35512000	35645000	31065000
	P53258	P53258	GTPase-activating protein GYP2	MDR1	4	5	4.1	109.26	6.0027	0	0	1720000	0	0	3224300	0	0	0	0	0	0	0	0	0	0	0
	Q12344	Q12344	GTPase-activating protein GYP5	GYP5	6	33	6.3	101.8	10.526	8996000	9054300	14293000	11624000	5202100	12721000	18109000	20477000	19999000	21419000	15746000	19325000	9345900	14860000	12277000	12943000	9410600
	P48365	P48365	GTPase-activating protein GYP7	GYP7	4	19	5.5	87.305	9.5496	0	0	0	8527500	14393000	7051000	11162000	7060500	7758400	11391000	8024500	16603000	14876000	12159000	10427000	8267800	6997300
	P32835;P32836	P32835;P32836	GTP-binding nuclear protein GSP1/CNR1;GTP-binding nuclear protein GSP2/CNR2	GSP1;GSP2	9	131	34.2	24.81	75.188	510690000	588530000	420120000	407170000	433010000	445820000	511340000	571090000	676900000	554490000	464330000	448120000	359330000	564540000	528780000	709820000	681620000
	P06780	P06780	GTP-binding protein RHO1	RHO1	6	58	28.2	23.152	39.509	75531000	85133000	81679000	109960000	155090000	104890000	97528000	100600000	82862000	116380000	140030000	88195000	224590000	108780000	88660000	127210000	128960000
	Q00245	Q00245	GTP-binding protein RHO3	RHO3	3	13	14.3	25.312	7.1172	0	19395000	19834000	0	17371000	18831000	0	0	0	17217000	0	17655000	19781000	20551000	20514000	0	0
	Q00246	Q00246	GTP-binding protein RHO4	RHO4	1	2	3.8	32.185	2.6039	0	0	0	0	0	0	0	0	0	0	0	0	0	0	2324300	0	0
	P53879	P53879	GTP-binding protein RHO5	RHO5	6	36	20.2	36.818	12.943	164580000	159150000	93490000	114360000	133500000	123210000	387750000	563520000	344500000	269760000	429270000	107720000	209490000	192620000	256280000	177410000	223020000
	P01123	P01123	GTP-binding protein YPT1	YPT1	8	98	34	23.214	284.24	238420000	227820000	248560000	278180000	213610000	247460000	219160000	291080000	320260000	271890000	249720000	217240000	259120000	305680000	332920000	301100000	321590000
	P38146	P38146	GTP-binding protein YPT10	YPT10	1	6	6.5	21.834	2.8555	0	0	0	0	0	0	0	0	0	0	0	0	0	0	3352300	0	0
	P38555	P38555	GTP-binding protein YPT31/YPT8	YPT31	6	16	22.9	24.469	5.3079	16006000	18179000	15953000	0	12999000	0	0	0	0	0	0	0	9577100	0	0	0	0
	P51996	P51996	GTP-binding protein YPT32/YPT11	YPT32	7	50	33.8	24.52	36.151	57639000	58041000	49887000	44818000	40704000	48840000	34862000	50628000	54135000	36500000	41543000	39634000	40480000	63450000	51001000	69463000	79356000
	Q99260	Q99260	GTP-binding protein YPT6	YPT6	2	2	8.8	24.412	2.6008	0	0	0	0	0	0	0	0	0	0	0	0	0	10635000	0	0	0
	P21827	P21827	Guanine nucleotide exchange factor SRM1	SRM1	4	44	10.6	53.013	39.565	26634000	18375000	35297000	39940000	15400000	23374000	31388000	52405000	37814000	33710000	34058000	25956000	32310000	35498000	27214000	35428000	30446000
	P08539	P08539	Guanine nucleotide-binding protein alpha-1 subunit	GPA1	4	25	12.1	54.075	24.184	29083000	14638000	13997000	24561000	20308000	17850000	17629000	9124800	17281000	28490000	15284000	11514000	12927000	10678000	8061800	21888000	0
	P10823	P10823	Guanine nucleotide-binding protein alpha-2 subunit	GPA2	7	22	21.4	50.447	70.462	7008800	0	8635500	14742000	26212000	12563000	16934000	17418000	12193000	23924000	14724000	28366000	27082000	14007000	17788000	14157000	16899000
	Q08886	Q08886	Guanine nucleotide-binding protein subunit beta 1	GPB1	2	7	3.1	100.94	2.2636	0	0	0	12692000	0	11646000	0	0	11874000	2873700	0	0	0	0	3232600	0	0
	P38011	P38011	Guanine nucleotide-binding protein subunit beta-like protein	ASC1	11	192	51.4	34.805	210.98	1892900000	1583300000	1702100000	480750000	500290000	560810000	420280000	329090000	364610000	581370000	480440000	555320000	670020000	479390000	617280000	356600000	329590000
	P18852	P18852	Guanine nucleotide-binding protein subunit gamma	STE18	2	3	21.8	12.625	2.2558	5303200	0	0	8284400	0	0	0	4838700	0	6360800	0	7840200	8162300	0	6386000	0	0
	P32621	P32621	Guanosine-diphosphatase	GDA1	3	7	6.2	56.821	6.4563	39375000	35449000	30446000	18054000	0	18205000	0	14508000	0	10674000	0	8500500	9250700	14042000	0	0	0
	P15454	P15454	Guanylate kinase	GUK1	8	64	40.6	20.637	29.244	157160000	78437000	88893000	97479000	109340000	72899000	73065000	54449000	75384000	53377000	52714000	69234000	58876000	64406000	65798000	104770000	88706000
	P28007	P28007	H/ACA ribonucleoprotein complex subunit 1	GAR1	2	17	13.2	21.48	130.41	54551000	6246400	56066000	0	5629800	7921700	0	4707800	6451400	29514000	0	14498000	12110000	16310000	0	10562000	6143100
	P32495	P32495	H/ACA ribonucleoprotein complex subunit 2	NHP2	3	26	16.7	17.122	7.6835	34830000	44551000	27394000	15015000	17854000	12403000	15714000	16026000	12473000	15561000	15100000	12069000	7098700	15308000	13491000	14503000	0
	Q6Q547	Q6Q547	H/ACA ribonucleoprotein complex subunit 3	NOP10	3	56	36.2	6.6356	66.275	82626000	108100000	103650000	47990000	46100000	58655000	53034000	64489000	49759000	37816000	41971000	31557000	21801000	48354000	52293000	69714000	56120000
	P33322	P33322	H/ACA ribonucleoprotein complex subunit 4	CBF5	9	48	19	54.704	119.29	81010000	117990000	106650000	34565000	27834000	43833000	22470000	29281000	39195000	38304000	35747000	33412000	46995000	55547000	68324000	73467000	49510000
	Q12180	Q12180	Halotolerance protein 9	HAL9	1	2	1.4	117.93	3.5374	0	0	0	0	0	0	0	0	0	0	0	0	0	0	562890	0	0
	Q12373	Q12373	HAT1-interacting factor 1	HIF1	3	8	7.5	43.428	4.3271	0	0	6355000	0	0	3596100	4173200	5190000	4335000	0	0	2829600	0	0	5383500	3168500	2284400
	Q06629	Q06629	HDA1 complex subunit 2	HDA2	2	11	3.4	77.058	3.38	0	0	9217400	0	22215000	0	0	21005000	0	0	0	9421100	0	0	0	0	0
	P10961	P10961	Heat shock factor protein	HSF1	1	7	1.2	93.281	2.3363	0	0	0	0	0	0	0	0	0	0	0	0	0	761240	0	0	0
	P31539	P31539	Heat shock protein 104	HSP104	54	979	55.5	102.03	323.31	643300000	698080000	645310000	7249900000	7947600000	7128000000	8036400000	6724800000	6802100000	6925900000	7614900000	6919900000	6309900000	7325800000	7056900000	7695300000	7526100000
	P15992	P15992	Heat shock protein 26	HSP26	18	874	80.8	23.879	323.31	152290000	113390000	116750000	5121800000	10735000000	5841500000	8125500000	4954400000	5495800000	8218700000	10203000000	7592800000	15884000000	7305200000	5566300000	4640900000	4349100000
	Q12329	Q12329	Heat shock protein 42	HSP42	17	287	47.7	42.816	291.96	20853000	19028000	28391000	475310000	564820000	514910000	522310000	744670000	607400000	522270000	739980000	498200000	406720000	523600000	529050000	478010000	402760000
	P19882	P19882	Heat shock protein 60, mitochondrial	HSP60	34	752	51	60.751	323.31	1441900000	1530200000	1479000000	3131800000	3373200000	2775300000	2489400000	3047700000	2720500000	2718600000	2965800000	2527000000	4071900000	3246100000	3034100000	3141300000	3217400000
	P36016	P36016	Heat shock protein 70 homolog LHS1	LHS1	6	18	6	99.57	10.341	19560000	19416000	22319000	8885900	16546000	10963000	12587000	15468000	10607000	12365000	0	8999100	0	0	10267000	11937000	0
	P33416	P33416	Heat shock protein 78, mitochondrial	HSP78	32	180	35.3	91.335	97.459	25925000	38507000	36124000	338830000	311540000	388680000	332470000	462170000	433260000	370450000	345030000	389900000	332960000	326490000	364300000	448830000	462520000
	P32589	P32589	Heat shock protein homolog SSE1	SSE1	38	583	56.6	77.365	323.31	1563900000	1683200000	1497200000	2293000000	2309500000	2118300000	1942800000	2174400000	2042200000	1676200000	1713600000	1681500000	1639900000	1875000000	1766800000	2537600000	2684600000
	P32590	P32590	Heat shock protein homolog SSE2	SSE2	25	126	38.2	77.62	200.36	7527500	6995500	16441000	272080000	277910000	305240000	148870000	244040000	219390000	187800000	188700000	212630000	141240000	136420000	225240000	197330000	216360000
	P10591	P10591	Heat shock protein SSA1	SSA1	41	884	65	69.656	323.31	3526600000	4503500000	3775000000	6196700000	9782400000	7231100000	7772800000	5333000000	5742600000	6586900000	8018100000	6815100000	11088000000	6834100000	6452900000	6095700000	5775600000
	P10592	P10592	Heat shock protein SSA2	SSA2	38	112	60.1	69.469	114.34	577820000	896320000	720470000	326060000	455310000	365950000	337800000	249620000	314660000	538140000	388270000	312350000	710230000	425770000	414430000	430270000	279160000
	P09435	P09435	Heat shock protein SSA3	SSA3	28	246	41.4	70.546	305.42	0	14680000	0	1499100000	1808600000	1808600000	1677700000	1598000000	2072300000	1928600000	1739000000	1867700000	1318000000	1573800000	1768700000	1428000000	1260000000
	P22202	P22202	Heat shock protein SSA4	SSA4	35	362	50.9	69.65	323.31	71517000	70843000	82881000	2197700000	2083600000	1945100000	1685200000	2072700000	2388100000	1706900000	1479300000	1811400000	1557100000	1665200000	2078000000	1698500000	1296900000
	P11484	P11484	Heat shock protein SSB1	SSB1	28	559	55.5	66.601	323.31	6030600000	6108700000	5411400000	2601300000	2846400000	2112200000	2325700000	2425500000	2251500000	2433700000	2525800000	2148900000	2540800000	2534700000	2688000000	2682600000	2412100000
	P40150	P40150	Heat shock protein SSB2	SSB2	27	5	51.1	66.594	3.3134	0	0	0	0	0	0	0	0	0	0	0	0	0	0	8891400	0	0
	P0CS90	P0CS90	Heat shock protein SSC1, mitochondrial	SSC1	37	641	47.2	70.627	323.31	1896900000	2002100000	2073900000	4299700000	3597100000	3818400000	3692100000	4771000000	4245300000	3832300000	3884900000	3826900000	4108200000	4066000000	4400600000	4475800000	4548800000
	P39987	P39987	Heat shock protein SSC3, mitochondrial	ECM10	12	15	16.3	70.084	13.986	0	0	0	7505600	0	7887100	9221700	0	0	8381300	12165000	9911900	0	7728200	0	0	0
	Q05931	Q05931	Heat shock protein SSQ1, mitochondrial	SSQ1	6	34	8.1	72.364	39.847	9876800	12336000	9543500	10134000	20799000	17691000	21491000	17854000	20820000	22081000	20789000	18426000	14051000	27760000	22422000	32979000	37338000
	P15705	P15705	Heat shock protein STI1	STI1	31	509	45.5	66.264	323.31	1013600000	1147900000	1008300000	2796100000	2781900000	2855800000	2485400000	3028800000	2745900000	2633000000	2700600000	2662400000	2606200000	2844800000	2893400000	3180700000	3165100000
	Q00416	Q00416	Helicase SEN1	SEN1	2	3	1.1	252.49	3.221	0	0	0	0	0	0	0	0	0	0	0	0	0	629490	0	0	0
	P38199	P38199	Heterogeneous nuclear rnp K-like protein 2	HEK2	7	16	21.3	41.682	95.43	30712000	32265000	36088000	0	0	11376000	18570000	24552000	7503900	14734000	16788000	17804000	11817000	13928000	6340500	9228700	12199000
	P53130	P53130	Heterotrimeric G protein gamma subunit GPG1	GPG1	3	4	38.1	14.922	26.396	0	0	0	0	0	0	0	0	0	15926000	0	0	12131000	0	0	0	0
	P18900	P18900	Hexaprenyl pyrophosphate synthase, mitochondrial	COQ1	3	7	6.1	52.559	9.3992	0	0	3718700	0	0	0	0	0	0	0	0	0	0	0	0	0	6931300
	P04806	P04806	Hexokinase-1	HXK1	29	355	69.9	53.738	323.31	484380000	412160000	516860000	2396700000	2607600000	2112900000	2027300000	2104300000	2607800000	1971600000	2549000000	2343100000	2315800000	2570800000	2564200000	2307600000	2035000000
	P04807	P04807	Hexokinase-2	HXK2	26	311	63.6	53.942	308.17	930930000	918850000	835270000	657610000	761470000	638370000	615600000	603930000	616200000	655900000	780120000	689070000	1113400000	832640000	818640000	772270000	699330000
	Q03973	Q03973	High mobility group protein 1	HMO1	2	2	18.7	27.544	23.21	0	0	0	0	0	0	0	0	0	0	0	0	0	0	0	0	1691300
	Q9URQ5	Q9URQ5	High temperature lethal protein 1	HTL1	1	7	11.5	9.1794	28.913	0	0	0	0	0	0	0	0	0	0	0	0	0	0	6157400	0	0
	P23585	P23585	High-affinity glucose transporter HXT2	HXT2	3	4	6.7	59.84	13.995	21173000	22201000	15163000	0	0	0	0	0	0	0	0	0	0	0	0	0	0
	P48813	P48813	High-affinity glutamine permease	GNP1	4	7	6.6	73.597	20.903	25183000	21675000	24629000	0	0	0	0	0	0	0	0	0	0	0	0	0	0
	P39003;P53631;P39924;P54854;P47185	P39003	High-affinity hexose transporter HXT6	HXT6	12	29	22.1	62.704	74.631	0	0	0	28353000	19077000	25132000	48417000	58661000	40879000	108510000	146300000	131830000	46978000	122520000	55397000	20872000	18064000
	P39004	P39004	High-affinity hexose transporter HXT6	HXT7	13	125	22.1	62.734	208.8	58472000	83584000	101320000	71384000	64819000	54348000	101720000	54063000	75005000	136590000	119950000	101330000	61492000	98853000	93423000	54051000	50802000
	P00815	P00815	Histidine biosynthesis trifunctional protein;Phosphoribosyl-AMP cyclohydrolase;Phosphoribosyl-ATP pyrophosphohydrolase;Histidinol dehydrogenase	HIS4	18	142	18.6	87.72	153.9	237570000	260300000	220110000	252090000	223690000	218620000	254930000	226730000	233960000	233460000	302120000	231650000	285080000	261550000	254590000	242190000	241540000
	P07263	P07263	Histidine--tRNA ligase, mitochondrial	HTS1	6	28	11.7	59.952	31.071	100570000	92463000	69841000	61783000	67042000	55946000	61143000	34027000	62767000	24883000	19800000	82666000	52365000	89583000	32575000	85496000	31940000
	P07172	P07172	Histidinol-phosphate aminotransferase	HIS5	5	11	15.6	42.646	9.4614	9653400	4478700	7840400	6806600	0	9419300	9202400	8794400	9612900	13604000	8492300	8417100	0	8120800	11011000	8973700	10885000
	Q08649	Q08649	Histone acetyltransferase ESA1	ESA1	1	3	3.1	52.612	2.6595	0	0	0	0	0	0	0	0	0	0	0	0	0	0	1391000	0	0
	Q03330	Q03330	Histone acetyltransferase GCN5	GCN5	1	4	2.7	51.069	2.7314	0	0	0	0	0	0	0	0	0	0	0	0	0	0	1539100	0	0
	Q12341	Q12341	Histone acetyltransferase type B catalytic subunit	HAT1	2	12	4.5	43.872	4.7859	5462400	6721600	6686300	7424000	6077700	6589600	6850400	6021000	6210800	6404500	6561200	6634000	4633200	0	7189800	8906100	8356800
	P39984	P39984	Histone acetyltransferase type B subunit 2	HAT2	2	21	4.7	45.06	20.589	7453000	7831800	6481600	11990000	8525900	10452000	11649000	15866000	14372000	10479000	9797500	7500400	0	12531000	9585500	13881000	14108000
	P32447	P32447	Histone chaperone ASF1	ASF1	4	20	10.8	31.603	41.02	15814000	19061000	0	18560000	18467000	18599000	0	15975000	17203000	16422000	17681000	18002000	0	19504000	18699000	20220000	19290000
	Q08923	Q08923	Histone deacetylase complex subunit CTI6	CTI6	3	8	6.7	57.052	9.271	0	0	0	3206900	3073900	6177200	3931300	0	0	2799300	0	0	0	0	2188100	0	0
	P53973	P53973	Histone deacetylase HDA1	HDA1	1	2	1.6	80.069	2.9094	0	0	0	0	0	0	0	0	0	0	0	0	0	1746000	0	0	0
	Q02959	Q02959	Histone deacetylase HOS3	HOS3	2	2	3.3	79.199	2.8413	0	0	0	0	0	0	0	0	0	0	0	0	0	0	0	0	3655700
	P32561	P32561	Histone deacetylase RPD3	RPD3	3	11	8.1	48.904	10.607	0	0	0	0	0	0	13708000	0	10721000	12242000	25198000	16164000	0	0	14993000	0	8403900
	P53551	P53551	Histone H1	HHO1	4	29	16.7	27.803	23.575	45054000	65842000	54303000	5227800	4646400	0	11741000	7576600	10308000	10304000	11654000	17535000	3875000	3715400	0	4863900	0
	P04912;P04911	P04912;P04911	Histone H2A.2;Histone H2A.1	HTA2;HTA1	3	36	28	13.989	36.429	1322100000	448200000	518920000	313290000	277910000	419040000	138420000	152780000	214630000	184610000	140880000	322200000	306450000	416130000	284140000	318810000	455480000
	P40019	P40019	Histone H2A.Z-specific chaperone CHZ1	CHZ1	6	28	41.8	17.462	37.899	15331000	12251000	14836000	19657000	10405000	28830000	31560000	13933000	15124000	22885000	23150000	25840000	30561000	23764000	32890000	17096000	12499000
	P02294;P02293	P02294;P02293	Histone H2B.2;Histone H2B.1	HTB2;HTB1	5	60	37.4	14.237	323.31	188370000	202020000	217260000	147310000	91084000	155260000	256600000	298650000	175500000	175000000	104740000	111810000	62235000	81738000	109260000	101520000	97286000
	P61830	P61830	Histone H3	HHT1	5	65	41.2	15.356	231.53	563710000	807270000	490340000	140600000	188120000	149240000	279730000	166530000	140820000	210830000	242570000	210220000	210920000	258250000	259090000	156720000	242850000
	P36012	P36012	Histone H3-like centromeric protein CSE4	CSE4	1	2	4.8	26.841	2.4843	0	0	0	0	0	0	0	0	0	0	0	0	0	0	411460	0	0
	P02309	P02309	Histone H4	HHF1	8	105	47.6	11.368	52.217	373900000	400930000	398990000	263610000	231360000	284770000	207000000	187650000	240250000	202610000	223820000	177100000	221240000	182270000	201810000	252510000	290010000
	P46995	P46995	Histone-lysine N-methyltransferase, H3 lysine-36 specific	SET2	2	8	4	84.46	5.9406	7109100	7245800	5573800	0	0	0	0	0	0	0	0	0	2455200	0	0	0	0
	Q04344	Q04344	Hit family protein 1	HNT1	2	4	12	17.679	3.5163	21777000	37605000	33563000	28238000	27112000	31345000	27971000	24918000	30725000	25318000	26363000	26243000	86037000	29938000	29399000	35614000	38512000
	Q12276	Q12276	HMG2-induced ER-remodeling protein 1	HER1	3	18	2.5	139.46	6.5609	2753100	1396400	2349100	6531000	2733800	6191500	0	0	7929600	3274800	0	5153200	1879700	2639800	5835900	1839500	0
	P49367	P49367	Homoaconitase, mitochondrial	LYS4	6	12	8.2	75.15	11.207	11071000	12257000	10970000	4722100	5983900	9763900	6895000	10301000	7505000	0	0	0	15751000	6301300	11169000	11885000	11127000
	P39533	P39533	Homocitrate dehydratase, mitochondrial	ACO2	7	6	6.3	86.582	3.8428	8030900	6497300	7939200	5698800	0	5878400	0	0	0	0	0	0	0	0	5232700	10964000	7125600
	P48570	P48570	Homocitrate synthase, cytosolic isozyme	LYS20	8	7	20.6	47.098	2.7128	0	0	0	0	0	0	0	0	0	0	0	0	0	0	3080300	0	0
	Q12122	Q12122	Homocitrate synthase, mitochondrial	LYS21	11	85	27.3	48.594	150.4	129810000	105440000	120230000	88545000	103010000	91623000	80412000	87818000	105840000	88484000	85043000	82594000	122550000	82026000	104370000	89228000	76974000
	Q08985;Q04898;Q12525	Q08985	Homocysteine S-methyltransferase 2	SAM4	8	23	20.6	36.668	59.178	47262000	52732000	68561000	19954000	27883000	20488000	11034000	15750000	17254000	16226000	18650000	17330000	17230000	15570000	27061000	30117000	20936000
	P40495	P40495	Homoisocitrate dehydrogenase, mitochondrial	LYS12	9	89	20.2	40.068	102.3	78434000	110620000	93387000	114300000	117590000	107340000	137010000	187790000	137470000	152360000	130820000	105720000	84666000	151290000	159690000	134170000	161800000
	P31116	P31116	Homoserine dehydrogenase	HOM6	17	115	45.1	38.502	79.905	571610000	459520000	443690000	454970000	519230000	372920000	409920000	293880000	438330000	357380000	402500000	319450000	535450000	444290000	376170000	437240000	464210000
	P17423	P17423	Homoserine kinase	THR1	8	65	22.1	38.712	35.215	99932000	177090000	136190000	88925000	63948000	63507000	60127000	42152000	61671000	72803000	58272000	93054000	94113000	87253000	74241000	64783000	63349000
	P40548	P40548	HSP70 co-chaperone SNL1	SNL1	1	4	5.7	18.306	3.4816	9244500	9011900	10696000	0	0	4760600	4847700	0	0	0	0	0	0	0	6807100	0	0
	P38260	P38260	Hsp70 nucleotide exchange factor FES1	FES1	2	17	5.9	32.604	7.8622	7813200	13624000	0	14568000	11797000	18718000	18848000	17481000	18210000	0	16796000	20816000	11701000	0	17718000	14936000	13739000
	P33313	P33313	Hsp70/Hsp90 co-chaperone CNS1	CNS1	3	6	9.4	44.112	9.0434	0	0	0	0	0	0	0	0	0	0	0	0	5595800	0	0	0	0
	Q12449	Q12449	Hsp90 co-chaperone AHA1	AHA1	12	103	35.1	39.435	197.8	92330000	105180000	101530000	234380000	239560000	181580000	196430000	254360000	190920000	178750000	241620000	191620000	309920000	225920000	196250000	203170000	254870000
	P06101	P06101	Hsp90 co-chaperone Cdc37	CDC37	11	90	17	58.384	71.559	74753000	88506000	71269000	125250000	102770000	105950000	101080000	82771000	119440000	110490000	137820000	104190000	108240000	165310000	147760000	128830000	144750000
	P53834	P53834	Hsp90 co-chaperone HCH1	HCH1	4	39	35.3	17.246	39.842	50761000	43715000	51382000	80494000	94337000	67169000	80724000	39661000	45876000	70868000	77820000	145560000	139370000	99678000	68745000	67401000	50705000
	Q05584	Q05584	Hydroxyacylglutathione hydrolase, cytoplasmic isozyme	GLO2	6	63	21.9	31.326	26.08	38352000	39362000	36231000	93355000	87518000	92658000	71188000	63978000	78717000	63759000	74467000	97341000	79328000	76751000	65385000	63087000	102300000
	Q12320	Q12320	Hydroxyacylglutathione hydrolase, mitochondrial	GLO4	3	5	10.5	32.338	4.1792	0	0	0	0	0	0	0	0	9266500	0	0	0	0	0	0	0	0
	P54839	P54839	Hydroxymethylglutaryl-CoA synthase	ERG13	9	100	14.9	55.013	41.571	199580000	200260000	181910000	151470000	169310000	147390000	129550000	151500000	155270000	104430000	120080000	89742000	63408000	92928000	96260000	144610000	189630000
	Q08224;Q08975	Q08224;Q08975	Hydroxymethylpyrimidine/phosphomethylpyrimidine kinase THI20;Hydroxymethylpyrimidine/phosphomethylpyrimidine kinase THI21	THI20;THI21	4	13	6.5	61.269	7.0533	0	0	0	17436000	10251000	11052000	0	7646100	9226400	0	0	8556200	0	0	7002200	13325000	15952000
	Q04178	Q04178	Hypoxanthine-guanine phosphoribosyltransferase	HPT1	2	6	9	25.19	3.8637	0	21420000	24761000	5640200	0	0	4312600	0	0	5769500	0	6827800	7711600	0	0	5782900	5249300
	P46958	P46958	IME2-dependent-signaling protein	IDS2	1	4	2.1	53.216	3.2528	0	0	0	0	0	0	0	0	0	0	0	0	0	2675400	0	0	0
	P33734	P33734	Imidazole glycerol phosphate synthase hisHF;Glutamine amidotransferase;Cyclase	HIS7	11	58	16.5	61.067	20.09	37633000	50018000	45851000	50550000	53612000	58299000	40375000	52016000	53440000	32386000	41140000	31983000	70323000	36627000	48646000	52227000	54291000
	P53125	P53125	Imitation switch two complex protein 1	ITC1	1	11	0.9	145.64	2.4937	0	0	0	0	0	0	0	0	0	0	0	0	0	0	1751600	0	0
	Q12257	Q12257	IMPACT family member YDL177C	YDL177C	1	8	10	19.058	8.4024	0	0	0	0	0	0	0	0	0	0	0	0	0	0	1591700	0	0
	P33307	P33307	Importin alpha re-exporter	CSE1	5	45	6.1	109.35	229.85	24811000	40124000	31832000	33746000	27230000	31833000	23302000	34129000	26297000	26110000	24756000	20542000	18659000	27558000	34291000	46023000	53116000
	Q04175	Q04175	Importin beta SMX1	SXM1	3	24	4.4	108.4	12.075	18835000	19463000	22492000	15525000	11694000	23748000	25634000	0	31535000	12262000	11615000	0	8071800	0	24803000	13187000	23261000
	Q02932	Q02932	Importin beta-like protein KAP120	KAP120	2	6	2	119.62	3.0149	0	0	0	0	0	0	0	0	0	0	0	0	0	5942000	0	0	0
	P32767	P32767	Importin beta-like protein KAP122	KAP122	3	6	3.7	123.53	91.42	3941500	5762200	3879400	0	0	0	0	0	0	0	0	0	0	0	0	0	0
	Q02821	Q02821	Importin subunit alpha	SRP1	12	84	13.5	60.441	109.23	98844000	115650000	108400000	64134000	66456000	68063000	57453000	69062000	61006000	50227000	60162000	61796000	74259000	49196000	58431000	61225000	69394000
	Q06142	Q06142	Importin subunit beta-1	KAP95	10	44	15.9	94.775	65.239	27527000	31945000	39075000	19591000	38789000	36035000	41290000	37328000	32259000	36478000	47842000	28249000	66240000	24583000	46881000	34652000	25742000
	P38217	P38217	Importin subunit beta-2	KAP104	8	29	15.9	103.68	26.727	14205000	22014000	23638000	14259000	13745000	14315000	14011000	11701000	15204000	7816100	31019000	13288000	31848000	11142000	13034000	19792000	9149700
	P32337	P32337	Importin subunit beta-3	PSE1	11	39	15.1	121.03	33.838	66261000	49930000	48987000	44209000	25388000	34715000	28594000	22297000	24433000	26258000	31230000	27979000	49228000	40933000	46384000	62518000	44318000
	P40069	P40069	Importin subunit beta-4	KAP123	23	241	30.9	122.6	323.31	430190000	536210000	499310000	320380000	340290000	262420000	358030000	387720000	320310000	298590000	323030000	244370000	294080000	371230000	401270000	374180000	406880000
	P53067	P53067	Importin subunit beta-5	KAP114	3	8	2.8	113.92	4.3777	7165300	0	0	0	0	3777300	0	0	0	0	0	0	0	4571200	0	4570800	0
	P40361	P40361	Inactive deaminase YJL070C		2	6	1.9	104.26	3.9155	0	0	0	0	5308700	0	4582100	0	0	0	0	0	0	0	0	0	0
	Q12123	Q12123	Inactive diphosphatase DCS2	DCS2	11	100	32.9	40.94	260.73	2922800	1773200	2640200	205810000	113550000	163480000	278390000	274930000	260260000	99295000	107670000	151760000	43782000	138960000	69048000	146800000	178690000
	P38284	P38284	Increased copper sensitivity protein 2	ICS2	2	5	9.8	28.771	3.2291	0	0	0	0	0	0	0	0	0	0	2106600	0	0	0	0	0	0
	Q02733	Q02733	Increased recombination centers protein 15	IRC15	1	7	2	54.156	3.5357	0	0	0	0	0	0	0	0	0	0	0	0	0	0	3559200	0	0
	Q04772	Q04772	Increased recombination centers protein 21	IRC21	1	2	9	23.182	8.4234	0	0	0	0	0	0	0	0	0	0	0	0	307970	0	0	0	0
	P38250	P38250	Increased sodium tolerance protein 2	IST2	13	116	14.6	105.85	323.31	95494000	107730000	101640000	118720000	77182000	113070000	109740000	151980000	129780000	119300000	127130000	124020000	55883000	126120000	93273000	92818000	118980000
	P43598	P43598	Inhibitor of glycogen debranching 1	IGD1	6	66	25.6	21.783	52.401	0	0	0	132950000	76584000	128430000	102520000	219050000	193750000	133800000	123580000	129030000	66209000	132090000	142980000	115320000	112990000
	Q03707	Q03707	Inner nuclear membrane protein SRC1	SRC1	2	3	2.9	95.496	4.1562	0	0	0	0	0	0	0	0	0	0	0	0	0	6977700	0	0	0
	P43579	P43579	Ino eighty subunit 1	IES1	3	5	5.2	78.752	4.9155	0	0	0	0	0	0	0	0	0	8763000	0	6820200	0	0	0	0	0
	Q08561	Q08561	Ino eighty subunit 4	IES4	2	3	19	13.092	3.1462	0	0	0	0	0	0	0	658680	0	0	0	0	0	0	0	0	0
	P40060	P40060	Ino eighty subunit 5	IES5	2	2	7.2	14.312	3.1328	0	0	0	0	0	0	0	0	0	0	0	0	0	0	0	1824200	0
	P38264	P38264	Inorganic phosphate transport protein PHO88	PHO88	9	59	52.7	21.137	48.879	284290000	355900000	268200000	150830000	140330000	101010000	109290000	67602000	73387000	99709000	108340000	121270000	123650000	110960000	100190000	104520000	139930000
	P46956	P46956	Inorganic phosphate transporter PHO86	PHO86	2	13	6.8	34.881	13.367	8077200	0	10237000	0	0	0	6694100	9184400	0	0	0	6223800	10529000	0	0	16108000	8894400
	P00817	P00817	Inorganic pyrophosphatase	IPP1	13	239	51.9	32.299	147.22	453950000	496560000	476770000	331080000	382660000	343130000	292930000	224960000	299710000	401180000	403670000	344490000	663300000	452810000	370940000	446490000	423500000
	P47119	P47119	Inosine triphosphate pyrophosphatase	HAM1	2	6	10.2	22.093	4.818	14105000	12163000	16715000	6904900	0	9940300	0	0	9770100	7362200	0	0	11067000	0	0	10845000	0
	P38697;P39567	P38697	Inosine-5-monophosphate dehydrogenase 2	IMD2	8	7	18	56.529	7.1689	44392000	22635000	22543000	4856300	4744500	0	0	0	0	0	14723000	0	10293000	0	0	2239500	0
	P50095	P50095	Inosine-5-monophosphate dehydrogenase 3	IMD3	11	17	31.7	56.584	8.0547	132740000	101960000	31922000	54434000	18486000	0	15561000	16512000	25243000	16843000	19965000	13566000	18586000	26161000	22342000	24840000	26051000
	P50094;O42831	P50094	Inosine-5-monophosphate dehydrogenase 4	IMD4	11	104	26.1	56.393	103.49	440790000	452460000	398770000	180140000	140480000	174000000	209560000	168500000	183260000	149990000	148470000	129400000	201760000	249040000	201050000	284790000	298730000
	Q06685	Q06685	Inositol hexakisphosphate and diphosphoinositol-pentakisphosphate kinase	VIP1	7	38	6.6	129.75	26.914	20465000	19366000	27245000	12367000	12551000	14124000	8678400	10660000	13867000	0	14860000	10953000	8977600	14155000	15738000	19934000	22438000
	Q12494	Q12494	Inositol hexakisphosphate kinase 1	KCS1	3	21	3.3	119.55	6.4748	8289500	4946300	6912800	4626800	0	2943700	5518000	5156800	5331900	8549500	6315800	10643000	0	4384100	9005900	5703500	3584300
	P38710	P38710	Inositol monophosphatase 1	INM1	2	2	7.8	32.823	4.5369	2103100	2012000	1968900	0	0	0	0	0	0	0	0	0	0	1754800	0	3545700	10860000
	Q05533	Q05533	Inositol monophosphatase 2	INM2	2	9	6.8	32.092	6.7117	0	0	0	14013000	14480000	14002000	22574000	20824000	23069000	22342000	16838000	15337000	6751700	16572000	17616000	18303000	18253000
	P07250	P07250	Inositol polyphosphate multikinase	ARG82	1	2	3.1	40.353	2.4843	0	0	0	0	0	0	0	0	0	0	0	0	0	0	3665900	0	0
	P11986	P11986	Inositol-3-phosphate synthase	INO1	7	65	12	59.641	323.31	0	0	0	133200000	103220000	117740000	99569000	184950000	157080000	131590000	198060000	121830000	105670000	212260000	135500000	193120000	202710000
	P40051	P40051	Intermediate cleaving peptidase 55	ICP55	2	3	4.1	57.989	3.159	0	0	0	0	0	0	0	0	0	0	4350500	5427300	0	0	0	0	0
	P25386	P25386	Intracellular protein transport protein USO1	USO1	17	68	9.6	206.45	69.004	49673000	57585000	51548000	19408000	19171000	18203000	18282000	35232000	15871000	26351000	20426000	30380000	39530000	29795000	58569000	41482000	39863000
	P03882	P03882	Intron-encoded endonuclease I-SceI	SCEI	1	1	4.7	27.683	2.8968	0	0	0	0	0	0	0	0	0	0	0	0	0	0	1603000	0	0
	P00724	P00724	Invertase 2	SUC2	4	10	6.6	60.639	13.649	13246000	13367000	0	10583000	0	0	0	11358000	0	0	0	0	0	0	0	0	7999300
	Q03020;Q12056	Q03020	Iron sulfur cluster assembly protein 1, mitochondrial	ISU1	3	18	20	17.895	5.8773	8207900	8520000	7093500	0	0	3306600	8181100	19788000	16792000	8854000	0	8093800	0	0	5584000	3827900	4218000
	P38993	P38993	Iron transport multicopper oxidase FET3	FET3	2	6	2.4	72.359	17.806	73874000	81643000	64565000	0	0	0	0	0	0	0	0	0	0	0	0	0	0
	P43561	P43561	Iron transport multicopper oxidase FET5	FET5	3	6	5	70.879	3.9231	0	0	5681500	0	0	7357800	0	5220100	0	0	0	0	0	0	0	0	0
	P38310	P38310	Iron transporter FTH1	FTH1	1	6	3.9	51.419	5.8383	0	0	0	0	0	0	0	0	0	0	0	0	0	0	1453100	0	0
	P40416	P40416	Iron-sulfur clusters transporter ATM1, mitochondrial	ATM1	4	20	6.8	77.521	10.871	56628000	90835000	93789000	39834000	0	0	129620000	150780000	127070000	120750000	0	119940000	0	0	22019000	126380000	115680000
	P28834	P28834	Isocitrate dehydrogenase [NAD] subunit 1, mitochondrial	IDH1	12	75	43.9	39.324	203.93	50404000	40605000	32798000	392920000	409110000	328750000	361790000	463520000	494700000	424310000	717790000	356450000	765050000	530710000	447520000	532760000	607900000
	P28241	P28241	Isocitrate dehydrogenase [NAD] subunit 2, mitochondrial	IDH2	10	77	45	39.739	43.11	46437000	67355000	67715000	195360000	219160000	207860000	257020000	299330000	287820000	261730000	256180000	267450000	382470000	272720000	307930000	256180000	234360000
	P53982	P53982	Isocitrate dehydrogenase [NADP]	IDP3	5	5	12.6	47.856	3.6459	0	0	0	0	9422500	0	0	6334400	0	0	0	7603400	0	6751600	0	0	0
	P41939	P41939	Isocitrate dehydrogenase [NADP] cytoplasmic	IDP2	17	220	34.5	46.562	323.31	357680000	331140000	278730000	1424500000	1279900000	1219400000	1439500000	1603700000	1561900000	1486600000	1920500000	1546300000	1246500000	1505400000	1498600000	1359300000	1235400000
	P21954	P21954	Isocitrate dehydrogenase [NADP], mitochondrial	IDP1	14	198	32.7	48.19	59.871	238960000	244720000	241910000	405520000	396360000	461100000	333510000	469690000	467840000	359990000	400390000	409880000	425370000	383010000	455530000	457920000	437390000
	P28240	P28240	Isocitrate lyase	ICL1	26	326	55.3	62.408	323.31	2431500	0	0	1194900000	1806300000	1911700000	2141900000	3381700000	1696800000	1522200000	1601300000	1991200000	582860000	755070000	642590000	317330000	320110000
	P09436	P09436	Isoleucine--tRNA ligase, cytoplasmic	ILS1	30	221	27.5	122.98	323.31	446890000	614930000	523970000	262520000	263580000	289910000	261390000	305230000	241600000	270160000	314550000	219000000	342410000	296010000	354240000	383830000	304200000
	P15496	P15496	Isopentenyl-diphosphate Delta-isomerase	IDI1	9	66	25	33.351	34.871	101160000	120140000	97054000	69617000	53409000	68863000	55311000	62790000	62762000	60743000	57540000	59415000	123420000	90296000	91414000	119210000	111380000
	P38144	P38144	ISWI chromatin-remodeling complex ATPase ISW1	ISW1	6	28	6.5	131.1	35.318	23307000	26678000	31423000	17601000	16179000	18049000	12463000	13894000	14915000	16779000	16432000	19201000	17126000	19956000	22246000	25029000	30061000
	Q08773	Q08773	ISWI chromatin-remodeling complex ATPase ISW2	ISW2	1	1	1.5	130.33	3.3949	0	0	0	0	0	0	0	0	0	0	0	0	0	0	1478700	0	0
	P53940	P53940	J domain-containing protein APJ1	APJ1	3	16	8.1	58.888	9.2287	0	3214300	0	9528300	0	5221100	8167100	5814600	6041800	6172600	8706700	9970300	4872800	4879200	4678000	4083400	0
	P38853	P38853	Kelch repeat-containing protein 1	KEL1	16	143	14.4	131.09	53.608	41873000	52211000	45312000	59227000	50437000	53596000	54435000	80778000	65966000	56501000	61981000	48594000	37631000	62941000	66064000	69108000	59366000
	Q08979	Q08979	Kelch repeat-containing protein 3	KEL3	2	6	3.5	75.432	27.618	0	0	0	0	0	0	0	0	0	0	0	0	0	0	0	0	7982400
	P06168	P06168	Ketol-acid reductoisomerase, mitochondrial	ILV5	16	91	41	44.368	103.72	687330000	691560000	618900000	328330000	357960000	318060000	257650000	344100000	287990000	292680000	390970000	371490000	463050000	421780000	363030000	376140000	401180000
	Q07834	Q07834	KH domain-containing protein YLL032C	YLL032C	2	4	2.8	94.596	2.8873	1369900	2516000	1523300	0	1203200	0	0	0	0	1148000	0	0	0	1290900	0	1564700	0
	P32364	P32364	Kinesin-related protein SMY1	SMY1	2	4	3	73.798	3.4749	0	0	0	0	0	0	0	0	0	0	0	0	0	2731000	0	0	0
	Q08581	Q08581	Kinetochore protein SLK19	SLK19	4	13	5.2	95.379	13.351	7957500	6390700	7282800	0	0	0	0	0	0	0	0	0	0	5597300	7354700	6768500	8257600
	P25586	P25586	KRR1 small subunit processome component	KRR1	6	12	16.8	37.159	11.972	35870000	60512000	60493000	13594000	0	11935000	8441700	11400000	14080000	13554000	11176000	16594000	0	17117000	16976000	11557000	13206000
	Q05979	Q05979	Kynureninase	BNA5	4	6	12.1	51.031	6.5954	6520500	0	0	7900900	0	0	0	10124000	0	0	12499000	8844700	0	0	8798000	0	0
	P38169	P38169	Kynurenine 3-monooxygenase	BNA4	3	2	8.5	52.429	4.6157	0	0	0	0	0	0	0	0	0	0	0	0	0	7304600	0	0	0
	P33399	P33399	La protein homolog	LHP1	7	41	26.2	32.104	42.671	60545000	59202000	87671000	37873000	29345000	40139000	39704000	60975000	42400000	41968000	40428000	55260000	29497000	54391000	81397000	70660000	81840000
	P50107	P50107	Lactoylglutathione lyase	GLO1	6	38	18.1	37.208	113.02	9954400	23415000	29644000	121970000	96032000	116220000	177310000	212150000	112830000	86542000	67679000	123590000	316190000	59146000	90425000	78851000	119670000
	P50113	P50113	L-aminoadipate-semialdehyde dehydrogenase-phosphopantetheinyl transferase	LYS5	1	3	3.7	30.683	4.7277	0	0	0	0	0	0	0	0	0	0	0	0	0	0	2083100	0	0
	P10614	P10614	Lanosterol 14-alpha demethylase	ERG11	1	3	1.7	60.719	6.5568	0	0	0	0	0	0	0	0	0	0	0	0	0	0	2694900	0	0
	P53145	P53145	Large subunit GTPase 1	LSG1	4	17	6.1	72.727	11.178	14080000	54540000	0	11508000	9100800	11434000	11061000	10706000	10922000	6500900	0	9331400	0	0	7095800	0	0
	P43603	P43603	LAS seventeen-binding protein 3	LSB3	12	89	23.1	49.343	204.51	75485000	74773000	78108000	137650000	100910000	113980000	90360000	128060000	97851000	85677000	93754000	88807000	85643000	97131000	88947000	84765000	94200000
	P25369	P25369	LAS seventeen-binding protein 5	LSB5	2	32	7.9	39.872	35.05	8291400	6815400	6741400	13371000	14218000	8630300	14084000	12394000	10192000	17676000	14783000	16200000	7731600	15366000	14313000	13398000	10016000
	P38986	P38986	L-asparaginase 1	ASP1	5	39	18.9	41.395	107.05	86938000	82310000	66662000	29730000	23574000	31403000	26606000	18425000	21117000	20852000	22891000	32593000	48614000	24144000	31414000	36497000	23530000
	Q12500	Q12500	Late secretory pathway protein AVL9	AVL9	3	14	5	86.425	6.7511	16255000	14737000	15655000	12454000	15062000	12655000	14184000	12838000	12839000	18506000	19582000	14881000	22974000	19721000	21514000	17341000	12859000
	Q06493	Q06493	LETM1 domain-containing protein YLH47, mitochondrial	YLH47	2	13	4.6	52.174	21.745	9256300	8010800	8088700	0	0	10399000	10036000	34362000	41879000	11593000	9948300	10505000	0	8996700	8914700	12099000	10468000
	P38084	P38084	Leu/Val/Ile amino-acid permease	BAP2	2	5	4.1	67.769	3.909	5791600	0	5506900	0	0	0	4213500	0	0	0	0	0	0	0	0	0	0
	P26637	P26637	Leucine--tRNA ligase, cytoplasmic	CDC60	32	261	28.6	124.14	215.57	773160000	774000000	735250000	465600000	408870000	425500000	336090000	431850000	396570000	376000000	366970000	376070000	418880000	395610000	439330000	459110000	490960000
	P11325	P11325	Leucine--tRNA ligase, mitochondrial	NAM2	2	3	2.3	101.92	2.5395	0	0	0	0	0	0	0	0	0	0	0	0	0	0	3374000	0	0
	Q10740	Q10740	Leukotriene A-4 hydrolase homolog	LAP2	14	65	21.6	77.352	55.864	33826000	38781000	36491000	93579000	103490000	86162000	81038000	88262000	67942000	83814000	73677000	70611000	91012000	78363000	56573000	55360000	101030000
	P36165	P36165	Lipase 4	TGL4	2	2	2.2	102.72	3.1221	0	0	0	0	0	0	0	0	0	0	0	0	0	0	4836700	0	0
	P32875	P32875	Lipoyl synthase, mitochondrial	LIP5	2	20	5.6	46.247	9.6782	2335000	4447200	3525700	2683000	0	3647800	0	3715900	3057000	2938800	0	2836700	0	0	3034900	3652500	3478300
	P47044	P47044	LOG family protein YJL055W		4	30	17.6	26.864	32.83	28315000	43473000	45805000	58882000	44133000	61072000	61692000	32614000	38128000	53845000	31526000	54686000	69592000	50791000	44063000	49208000	59914000
	P36775	P36775	Lon protease homolog, mitochondrial	PIM1	13	58	10.8	127.11	70.635	68563000	65173000	70312000	73225000	74165000	64656000	50964000	93303000	113800000	90552000	107910000	81980000	93914000	88208000	102020000	73237000	68752000
	P30624	P30624	Long-chain-fatty-acid--CoA ligase 1	FAA1	19	161	27.3	77.865	192.88	172570000	196860000	205640000	314880000	258600000	243000000	212260000	300270000	292170000	218970000	202430000	230440000	272450000	240190000	223200000	300020000	337620000
	P39518	P39518	Long-chain-fatty-acid--CoA ligase 2	FAA2	6	16	8.1	83.437	11.181	0	0	0	0	7537400	8264600	10061000	10083000	11409000	9909900	8816800	15138000	6848400	9621700	18300000	7838800	11081000
	P39002	P39002	Long-chain-fatty-acid--CoA ligase 3	FAA3	6	6	7.6	77.946	4.2296	9486700	0	5240900	0	0	0	0	3956100	0	0	0	0	0	0	0	0	3667200
	P47912	P47912	Long-chain-fatty-acid--CoA ligase 4	FAA4	10	43	15.1	77.266	26.061	56055000	58115000	60823000	43033000	31254000	29866000	40872000	30608000	32964000	28139000	52369000	43799000	55607000	21974000	30180000	29133000	25956000
	P42839	P42839	Low affinity vacuolar monovalent cation/H(+) antiporter	VNX1	4	26	5.9	102.5	12.609	6796000	6930300	8818400	9122100	7949600	10179000	9875200	10737000	14455000	10251000	8745600	9651300	1262000	8542400	8646700	8054400	5655100
	P37303	P37303	Low specificity L-threonine aldolase	GLY1	11	33	37.2	42.815	48.402	271260000	191870000	232380000	2230800	0	1064100	0	287350	0	1436100	0	956860	4004800	2047900	1902200	1899000	1131400
	P32465	P32465	Low-affinity glucose transporter HXT1	HXT1	6	11	10.2	63.261	19.442	10898000	10878000	9716800	0	0	0	0	0	0	0	0	0	0	0	0	11295000	8762900
	P32466	P32466	Low-affinity glucose transporter HXT3	HXT3	6	19	10.2	62.557	12.169	66825000	93292000	72851000	0	0	0	0	0	0	0	0	0	0	0	33842000	71169000	58886000
	P32467	P32467	Low-affinity glucose transporter HXT4	HXT4	3	1	4.2	63.909	2.8773	0	0	0	0	0	0	0	0	0	0	0	0	0	0	4314500	0	0
	P27514	P27514	Low-affinity phosphate transporter PHO91	PHO91	2	3	2.2	99.489	2.2489	0	0	0	0	0	0	0	0	0	0	0	0	4221200	0	0	0	0
	P15180	P15180	Lysine--tRNA ligase, cytoplasmic	KRS1	17	100	26.1	67.958	126.69	191120000	286240000	268920000	98293000	99827000	120070000	144960000	190800000	140060000	96965000	97078000	78956000	41484000	98076000	98718000	127900000	158930000
	P39105	P39105	Lysophospholipase 1	PLB1	7	81	10.2	71.667	23.706	49920000	59937000	49306000	75275000	67958000	90727000	88894000	103870000	107040000	92933000	89393000	88465000	68438000	73454000	81130000	77190000	88448000
	Q03674	Q03674	Lysophospholipase 2	PLB2	2	5	2.7	75.455	5.2191	0	11527000	12476000	0	0	0	0	0	0	0	0	0	0	0	0	0	0
	Q04958	Q04958	Lysophospholipase NTE1	NTE1	2	4	1.1	187.13	2.8819	0	0	0	0	0	0	0	0	0	0	0	0	0	3735300	0	0	0
	Q08548	Q08548	Lysophospholipid acyltransferase	ALE1	1	14	2.1	72.227	8.6465	0	0	0	0	0	0	0	0	0	0	0	0	0	0	4824200	0	0
	Q06151	Q06151	m7GpppX diphosphatase	DCS1	13	100	42	40.769	271.46	53076000	46950000	66427000	366000000	388560000	303220000	429380000	322130000	386790000	478780000	503410000	411200000	520560000	380300000	441740000	373500000	314910000
	Q08269	Q08269	Magnesium transporter ALR1	ALR1	2	6	2.9	95.868	5.1606	0	0	3640200	0	0	0	0	0	0	0	0	0	0	0	0	0	0
	P54115	P54115	Magnesium-activated aldehyde dehydrogenase, cytosolic	ALD6	22	439	47	54.414	323.31	3449000000	2504300000	2490100000	2168500000	2467300000	2286500000	1986000000	1771900000	1875900000	2134200000	2497300000	2233100000	2263100000	2425100000	2127700000	1318800000	1191800000
	P47018	P47018	Maintenance of telomere capping protein 1	MTC1	10	78	23	53.477	102.02	54208000	52342000	58237000	69456000	60274000	73401000	54589000	49510000	58574000	52726000	61796000	70890000	102630000	64514000	60401000	56628000	65746000
	P22133	P22133	Malate dehydrogenase, cytoplasmic	MDH2	12	148	43.8	40.73	248.35	23991000	26132000	21812000	783890000	963770000	766020000	626560000	744430000	786310000	875600000	1079300000	684450000	140970000	296230000	131070000	90802000	46423000
	P17505	P17505	Malate dehydrogenase, mitochondrial	MDH1	16	169	67.1	35.65	184.44	113370000	89443000	130820000	935460000	762930000	823270000	659440000	878880000	851640000	1065900000	860480000	875030000	1549100000	1184000000	878100000	817550000	1068100000
	P32419	P32419	Malate dehydrogenase, peroxisomal	MDH3	7	41	21.3	37.186	137.12	32737000	57002000	41836000	45790000	53806000	44972000	59275000	91806000	58829000	69708000	73897000	71237000	87226000	56752000	68056000	64810000	54127000
	P30952	P30952	Malate synthase 1, glyoxysomal	MLS1	27	327	52.2	62.79	323.31	1126600	10873000	8920700	1513700000	1536500000	1705000000	1836300000	1866900000	1800200000	1715600000	1895700000	1504400000	1951100000	1638300000	1560300000	1418300000	1429800000
	P21826	P21826	Malate synthase 2, glyoxysomal	DAL7	5	1	6.1	62.793	3.3821	0	0	0	0	0	0	0	0	0	0	0	0	0	1296200	0	0	0
	Q12283	Q12283	Malonyl CoA-acyl carrier protein transacylase, mitochondrial	MCT1	3	34	9.4	40.707	24.835	0	6079600	0	10018000	8057500	10257000	6759100	9941600	10503000	9030800	8475000	11951000	11417000	13790000	13745000	12532000	14474000
	P38925	P38925	Manganese transporter SMF1	SMF1	1	1	3.7	63.263	2.2515	0	0	0	0	0	0	0	0	0	0	0	0	0	0	332870	0	0
	P39986	P39986	Manganese-transporting ATPase 1	SPF1	17	54	15.9	135.27	46.842	100280000	96629000	87494000	31313000	30570000	29343000	29896000	17683000	21335000	30684000	25489000	33075000	55899000	32247000	27606000	30284000	31481000
	P39107	P39107	Mannan polymerase complexes subunit MNN9	MNN9	5	21	11.1	45.954	28.742	14612000	19226000	12811000	8607900	10322000	12035000	9575900	9274400	10285000	6887200	0	5516400	0	6519900	7893300	10242000	14592000
	P32629	P32629	Mannan polymerase II complex ANP1 subunit	ANP1	6	23	11	58.181	9.9714	9205300	24408000	13892000	6521300	4748100	7252100	8221600	14042000	9451500	6526000	4541800	4744000	4275900	5353300	4054900	10849000	13283000
	P41940	P41940	Mannose-1-phosphate guanyltransferase	PSA1	14	112	48.2	39.565	135.36	914430000	913880000	762380000	459070000	525430000	398200000	351440000	197740000	308150000	444560000	478450000	439840000	444970000	490940000	309720000	444600000	473110000
	P29952	P29952	Mannose-6-phosphate isomerase	PMI40	11	80	34	48.188	62.508	121660000	209340000	168120000	125290000	129560000	122940000	96660000	135900000	127560000	95324000	112530000	101270000	127480000	125860000	104010000	118170000	169650000
	P53008	P53008	Mannosyl-oligosaccharide glucosidase	CWH41	6	25	7.2	96.506	26.726	32256000	36793000	39568000	22220000	13019000	20509000	15533000	12926000	16874000	0	11631000	14153000	18601000	24823000	22063000	17161000	16816000
	P53599	P53599	MAP kinase kinase kinase SSK2	SSK2	2	3	2	180.53	3.2543	0	0	0	0	0	0	0	4020300	3231500	0	0	0	0	0	0	0	0
	P08018	P08018	MAP kinase kinase PBS2	PBS2	8	20	15.3	72.719	21.762	28798000	16943000	13973000	22433000	0	28083000	0	29505000	29158000	31529000	36097000	24648000	22384000	25041000	18370000	22192000	21139000
	P43638	P43638	MAP-homologous protein 1	MHP1	5	15	4.3	155.21	11.993	5374700	5261000	7646800	7123700	8390600	5864700	8500900	18009000	11130000	11472000	11373000	8639300	7397500	7020800	6319100	8053400	6138700
	P25588	P25588	Mediator of replication checkpoint protein 1	MRC1	2	3	2.5	124.32	4.4848	4311600	5347900	4475000	0	0	0	0	0	0	0	0	0	0	0	0	0	0
	Q12321	Q12321	Mediator of RNA polymerase II transcription subunit 1	MED1	3	23	6.4	64.25	7.3511	0	0	5141000	0	0	5328200	0	6400000	5141900	0	0	0	0	6356500	5167000	5984700	5073100
	Q99278	Q99278	Mediator of RNA polymerase II transcription subunit 11	MED11	1	1	13	13.307	2.3068	0	0	0	0	0	0	0	0	0	0	0	0	0	0	5298400	0	0
	P19263	P19263	Mediator of RNA polymerase II transcription subunit 14	RGR1	5	9	5.9	123.36	12.464	10170000	10925000	20666000	7254300	8253800	7809500	0	6871600	7135800	0	0	8678800	0	0	10019000	0	0
	P19659	P19659	Mediator of RNA polymerase II transcription subunit 15	GAL11	2	5	2.4	120.31	3.4726	2828700	0	3014700	0	0	0	0	0	0	2610600	0	0	5682400	0	0	0	0
	Q12124	Q12124	Mediator of RNA polymerase II transcription subunit 2	MED2	1	6	4.2	47.717	46.873	0	0	0	0	0	0	0	0	0	0	0	0	0	0	2189900	0	0
	P47822	P47822	Mediator of RNA polymerase II transcription subunit 21	SRB7	2	3	14.3	16.071	3.5712	0	0	0	0	0	0	0	0	0	0	0	0	0	3663600	0	0	0
	P53114	P53114	Mediator of RNA polymerase II transcription subunit 5	NUT1	2	4	1.4	128.79	2.7139	0	5639100	0	0	0	3986300	0	0	0	0	0	0	0	0	0	0	0
	P38782	P38782	Mediator of RNA polymerase II transcription subunit 6	MED6	1	3	8.1	32.819	2.3175	0	0	0	0	0	0	0	0	0	0	0	0	0	0	815220	0	0
	P38295	P38295	Medium-chain fatty acid ethyl ester synthase/esterase 2	EHT1	7	33	20.4	51.255	48.578	25329000	39134000	39738000	54485000	30771000	34772000	19040000	38946000	32847000	24990000	41868000	41228000	69528000	64690000	69077000	41882000	68940000
	Q03104	Q03104	Meiotic sister chromatid recombination protein 1	MSC1	12	133	20.1	59.588	43.012	13592000	14373000	14698000	232290000	320020000	278100000	222530000	270710000	265790000	168320000	219330000	180580000	180350000	117170000	140920000	97210000	122770000
	Q05812	Q05812	Meiotic sister-chromatid recombination protein 3	MSC3	13	64	22.3	80.529	78.983	10716000	15120000	18551000	75423000	60806000	63419000	77604000	80436000	76885000	66822000	51640000	59676000	36536000	51244000	27945000	23868000	29041000
	Q08818	Q08818	Meiotic sister-chromatid recombination protein 6, mitochondrial	MSC6	3	8	4.3	79.946	5.0236	9960500	11307000	14544000	0	6583600	0	0	0	6674300	0	0	0	8713200	0	0	0	5867500
	P32857	P32857	Membrane protein PTM1	PTM1	1	5	2.1	60.018	6.5177	0	0	0	0	0	0	0	0	0	0	0	0	0	0	5108800	0	0
	P47085	P47085	MEMO1 family protein YJR008W		9	75	23.1	38.481	24.419	0	0	8095800	108110000	78657000	86172000	70850000	83071000	92251000	85338000	74546000	136460000	48075000	65273000	62809000	74498000	78961000
	Q08601	Q08601	Metacaspase-1	MCA1	2	5	4.9	47.982	2.7291	0	0	3071800	0	0	0	0	0	2951800	0	0	0	0	0	0	0	0
	P38636	P38636	Metal homeostasis factor ATX1	ATX1	1	5	23.3	8.2206	5.7929	0	0	0	0	0	0	0	0	0	0	0	0	0	0	914580	0	0
	P39109	P39109	Metal resistance protein YCF1	YCF1	13	39	7.7	171.12	31.361	47490000	52450000	55749000	27574000	16737000	25324000	26884000	20719000	23107000	21199000	22739000	19784000	19916000	25588000	19912000	31337000	40932000
	P21192	P21192	Metallothionein expression activator	ACE2	1	2	1.4	86.633	3.9613	0	0	2944400	0	0	0	0	0	0	0	0	0	0	0	0	0	0
	Q01662	Q01662	Methionine aminopeptidase 1	MAP1	6	70	17.3	43.373	197.47	225760000	182140000	234070000	77089000	79938000	48011000	31359000	29124000	30156000	32813000	37139000	38671000	107810000	73275000	77638000	71955000	76941000
	P38174	P38174	Methionine aminopeptidase 2	MAP2	6	48	15.9	47.518	20.916	56667000	38230000	84673000	70217000	67984000	54031000	69372000	75693000	72469000	42182000	61215000	62668000	75968000	60877000	48862000	71155000	86223000
	P00958	P00958	Methionine--tRNA ligase, cytoplasmic	MES1	28	145	33.7	85.677	97.188	321520000	352270000	324180000	153590000	168560000	127760000	182410000	183960000	152270000	146750000	155440000	134250000	158190000	160830000	144110000	162670000	183030000
	Q02046	Q02046	Methylenetetrahydrofolate dehydrogenase [NAD(+)]	MTD1	2	16	5	36.239	28.664	0	0	8841800	8201800	6496300	8548900	0	0	0	0	0	0	0	6214000	7019500	0	0
	P53128	P53128	Methylenetetrahydrofolate reductase 2	MET13	3	9	7.2	68.559	8.0579	0	0	0	4184000	0	9581800	11921000	0	0	4628600	4812300	6609000	0	5533600	0	0	0
	P53045	P53045	Methylsterol monooxygenase	ERG25	2	4	9.7	36.479	3.7102	8601500	9362600	4377400	0	0	0	0	0	0	0	0	0	0	0	0	0	0
	P07277	P07277	Mevalonate kinase	ERG12	4	40	14	48.459	15.705	32607000	32830000	24292000	27825000	14433000	22995000	36034000	14422000	17728000	43744000	28309000	33935000	23785000	40512000	42938000	19062000	14265000
	Q96VH5	Q96VH5	MICOS complex subunit MIC10	MIC10	3	22	34	10.408	10.875	5913700	0	0	13616000	14913000	13863000	2238900	17326000	13542000	23597000	0	0	30097000	15969000	0	0	24030000
	P38341	P38341	MICOS complex subunit MIC12	MIC12	1	5	11.3	12.388	10.182	0	0	0	0	0	0	0	0	0	0	0	0	0	0	8136200	0	0
	P43594	P43594	MICOS complex subunit MIC19	MIC19	2	11	11.2	18.855	76.116	10975000	0	0	0	28057000	0	0	0	0	0	0	20478000	26174000	0	0	0	0
	P50945	P50945	MICOS complex subunit MIC27	MIC27	4	34	11.5	26.959	36.827	16846000	11602000	0	36666000	28853000	28012000	48041000	60194000	56503000	38796000	17466000	31260000	20662000	47270000	39635000	34199000	36222000
	P36112	P36112	MICOS complex subunit MIC60	MIC60	6	24	14.4	61.081	29.125	0	4729300	0	15266000	36130000	21143000	16242000	37525000	17908000	18024000	15741000	10995000	55395000	10731000	18767000	15222000	43841000
	P50087	P50087	MICOS subunit MIC26	MIC26	5	21	21.5	26.912	7.0371	5684400	5007600	5319100	11816000	10417000	8019600	11091000	10925000	15904000	5902300	0	8154800	0	3874800	7891800	14790000	15993000
	Q12019	Q12019	Midasin	MDN1	16	37	4.1	559.3	43.677	154990000	234190000	162090000	15802000	0	30777000	28672000	26294000	33979000	31788000	25447000	90927000	20320000	23121000	32794000	30975000	20307000
	P29496	P29496	Minichromosome maintenance protein 5	MCM5	7	10	7.2	86.41	10.723	12842000	13733000	18270000	5830600	0	0	6003900	0	0	7134000	0	5848500	8254400	9001100	7987400	9189700	13083000
	P40515	P40515	Mitochondria fission 1 protein	FIS1	3	25	20	17.733	9.7051	0	0	0	31635000	14092000	19642000	19800000	46017000	36080000	34120000	11740000	43276000	0	48704000	31093000	30309000	35712000
	Q12031	Q12031	Mitochondrial 2-methylisocitrate lyase	ICL2	4	25	6.3	64.975	9.5711	0	0	0	26147000	14258000	21189000	13793000	36131000	20230000	19673000	23004000	24035000	17908000	22407000	40363000	27936000	27140000
	Q03028	Q03028	Mitochondrial 2-oxodicarboxylate carrier 1	ODC1	5	42	13.2	34.206	78.575	0	4922900	6397700	135400000	109660000	71985000	135470000	86646000	121230000	57104000	67254000	143620000	97312000	57418000	98104000	102870000	125440000
	Q99297	Q99297	Mitochondrial 2-oxodicarboxylate carrier 2	ODC2	2	3	6.5	34.007	3.8158	0	7092400	0	0	1343200	0	1376000	0	0	1377900	1612700	0	0	0	0	0	0
	P40513	P40513	Mitochondrial acidic protein MAM33	MAM33	3	14	6.4	30.132	10.491	0	0	0	12383000	12868000	0	12923000	21841000	0	12192000	14105000	0	17151000	11951000	0	0	0
	P18496	P18496	Mitochondrial ATPase complex subunit ATP10	ATP10	4	18	14.7	32.094	6.3725	0	3020800	0	7352500	4467000	0	5050000	4011800	4181300	6857900	11256000	0	9880400	0	0	6981800	0
	P23493	P23493	Mitochondrial biogenesis regulation protein 1	MBR1	2	2	10.6	36.934	3.874	0	0	0	0	0	0	0	0	0	0	0	6044500	3293300	0	0	0	0
	Q12289	Q12289	Mitochondrial carnitine carrier	CRC1	6	20	12.5	34.754	16.302	0	0	0	46840000	22223000	32800000	33217000	44321000	41275000	22816000	29404000	30740000	20260000	28506000	24975000	36592000	50431000
	P38228	P38228	Mitochondrial chaperone TCM62	TCM62	2	7	3.8	64.251	3.275	0	0	0	2291400	0	2379100	2231000	0	0	0	0	2697200	0	2239100	3073400	2233200	2902800
	P38323	P38323	Mitochondrial clpX-like chaperone MCX1	MCX1	1	2	2.5	57.945	2.4978	0	0	0	0	0	0	0	0	0	0	0	0	0	0	1342000	0	0
	Q06143	Q06143	Mitochondrial dicarboxylate transporter	DIC1	2	8	8.1	32.991	6.0914	0	0	0	0	0	5585100	0	0	0	0	0	0	5114000	0	0	0	0
	Q08179	Q08179	Mitochondrial distribution and morphology protein 38	MDM38	11	95	19.7	65.004	104.8	76574000	72719000	72299000	90950000	65683000	84808000	82264000	110840000	80879000	94783000	92551000	95517000	74539000	133170000	105630000	102620000	75056000
	P47025	P47025	Mitochondrial division protein 1	MDV1	5	13	6.9	80.031	12.241	0	5409900	5192800	6184100	0	4214000	5587800	5392100	5934000	8031800	6915100	12341000	13717000	6289400	10597000	5842600	5562500
	P32843	P32843	Mitochondrial escape protein 2	YME2	15	88	19.3	96.687	247	20805000	23313000	27890000	67598000	58517000	75268000	84880000	107370000	119200000	96264000	102450000	107840000	82378000	85014000	102590000	99392000	76080000
	P27882	P27882	Mitochondrial FAD-linked sulfhydryl oxidase ERV1	ERV1	2	25	10.6	21.639	5.1281	0	8973500	0	7260600	6359100	9340600	0	9550600	10233000	6014400	7624400	6109100	4581800	6635800	8137800	7578600	8257600
	Q03327	Q03327	Mitochondrial fusion and transport protein UGO1	UGO1	1	4	2.2	57.542	5.3777	0	0	0	0	0	0	0	0	0	0	0	0	0	0	2802700	0	0
	P32787	P32787	Mitochondrial genome maintenance protein MGM101	MGM101	8	53	31.6	30.09	61.728	20389000	18100000	24885000	37675000	46368000	37336000	45220000	46365000	39110000	39437000	35713000	38200000	23708000	36166000	43103000	46693000	46119000
	P38988	P38988	Mitochondrial GTP/GDP carrier protein 1	GGC1	5	36	17.3	33.215	16.649	18763000	15247000	16435000	14854000	13640000	12628000	15490000	15223000	16264000	19275000	31017000	17093000	18006000	15457000	14886000	16926000	18893000
	Q06630	Q06630	Mitochondrial homologous recombination protein 1	MHR1	1	15	6.2	26.894	31.901	0	0	0	0	0	0	0	0	0	0	0	0	0	0	11715000	0	0
	P87108	P87108	Mitochondrial import inner membrane translocase subunit TIM10	TIM10	4	28	40.9	10.305	19.512	17760000	25528000	22612000	21988000	15366000	15273000	23865000	20103000	22376000	24324000	18637000	16207000	19784000	15667000	16569000	28227000	27177000
	P53299	P53299	Mitochondrial import inner membrane translocase subunit TIM13	TIM13	3	35	26.7	11.286	17.217	41267000	48334000	41452000	30306000	43280000	35327000	0	32148000	37726000	31532000	42149000	37431000	45708000	35032000	47313000	49275000	34058000
	P42949	P42949	Mitochondrial import inner membrane translocase subunit TIM16	PAM16	2	3	10.7	16.216	7.3295	0	0	0	0	0	0	0	0	0	0	0	0	8015100	0	0	0	0
	Q12328	Q12328	Mitochondrial import inner membrane translocase subunit TIM22	TIM22	1	0	6.8	21.864	3.241	0	0	0	0	0	0	0	0	0	0	0	0	0	2527300	0	0	0
	P32897	P32897	Mitochondrial import inner membrane translocase subunit TIM23	TIM23	3	38	12.6	23.243	61.673	58742000	64825000	67968000	39336000	37784000	41185000	48836000	49949000	50606000	35497000	61867000	47705000	30882000	58990000	48563000	53582000	33123000
	Q01852	Q01852	Mitochondrial import inner membrane translocase subunit TIM44	TIM44	7	52	13.9	48.854	55.926	63682000	61274000	75580000	61136000	50275000	50705000	55124000	68023000	46361000	72723000	45929000	47840000	22746000	78065000	65199000	72857000	78037000
	Q02776	Q02776	Mitochondrial import inner membrane translocase subunit TIM50	TIM50	3	19	5.7	55.098	6.6713	25477000	11654000	15455000	21152000	0	10974000	8550300	12129000	12853000	16047000	17794000	15643000	37388000	16908000	18151000	21934000	11535000
	P47045	P47045	Mitochondrial import inner membrane translocase subunit TIM54	TIM54	5	10	12.6	54.182	8.1998	7832400	8873000	9797600	9276800	8983100	9178300	5918300	8795600	9781600	7885600	10849000	7670800	26053000	8682900	12042000	10827000	15351000
	P57744	P57744	Mitochondrial import inner membrane translocase subunit TIM8	TIM8	2	12	18.4	9.7638	4.2009	22104000	17595000	42423000	21988000	15998000	19223000	0	12754000	14779000	15028000	12395000	0	22866000	14752000	16933000	15556000	0
	O74700	O74700	Mitochondrial import inner membrane translocase subunit TIM9	TIM9	3	13	33.3	10.202	9.9808	0	86412000	0	0	38224000	76397000	0	0	0	0	0	51819000	51302000	0	13536000	66070000	0
	P35180	P35180	Mitochondrial import receptor subunit TOM20	TOM20	3	15	16.4	20.317	18.913	37937000	24403000	25506000	28152000	25509000	0	27251000	0	0	37282000	28278000	30051000	48437000	43520000	0	26755000	0
	P49334	P49334	Mitochondrial import receptor subunit TOM22	TOM22	3	20	19.7	16.79	7.7059	13421000	22480000	18086000	11105000	8434900	12063000	21065000	12176000	11550000	16353000	10776000	18517000	7641700	10545000	14218000	24986000	13216000
	P23644	P23644	Mitochondrial import receptor subunit TOM40	TOM40	3	14	8.8	42.038	10.711	26020000	29856000	0	20342000	0	18761000	20491000	17952000	21028000	0	28133000	0	0	21705000	0	23782000	0
	P07213	P07213	Mitochondrial import receptor subunit TOM70	TOM70	17	164	21.9	70.122	155.28	176140000	166860000	175910000	217230000	238940000	259690000	254430000	318600000	262990000	226400000	272080000	212690000	195630000	283560000	270300000	283490000	314390000
	P25573	P25573	Mitochondrial inner membrane i-AAA protease supercomplex subunit MGR1	MGR1	5	18	12.7	47.156	10.509	8640400	8653300	7142200	7526700	6208000	6526900	6185400	5931500	7079400	7367100	5668500	7360700	11915000	8694700	8106800	7515600	6812500
	Q04472	Q04472	Mitochondrial inner membrane i-AAA protease supercomplex subunit MGR3	MGR3	3	5	7.2	58.003	4.6695	0	0	0	0	0	0	0	0	0	0	0	0	0	0	5747300	0	0
	P32795	P32795	Mitochondrial inner membrane i-AAA protease supercomplex subunit YME1	YME1	7	72	11.8	81.771	32.219	26997000	27226000	30383000	34226000	22111000	24920000	27457000	37977000	28896000	33771000	26311000	32045000	27269000	41901000	37514000	27261000	20977000
	P39952	P39952	Mitochondrial inner membrane protein OXA1	OXA1	2	7	8.5	44.815	16.288	0	0	7244100	0	0	0	11853000	0	0	0	15895000	0	0	0	0	0	0
	Q04487	Q04487	Mitochondrial inner membrane protein SHH3	SHH3	2	5	5.1	22.309	3.5204	0	0	0	0	0	0	4454800	3591800	0	4916300	5513200	12322000	0	4919800	0	0	0
	Q04341	Q04341	Mitochondrial intermembrane space cysteine motif-containing protein MIX14	MIX14	4	24	29.8	13.866	16.121	9723400	4281400	0	24292000	21351000	21828000	39867000	49168000	17986000	28871000	17607000	19051000	18566000	27850000	12436000	14754000	22999000
	Q03667	Q03667	Mitochondrial intermembrane space cysteine motif-containing protein MIX17	MIX17	2	7	24.4	16.669	4.9307	0	0	0	0	0	0	0	0	0	0	0	0	0	4414800	0	0	0
	P36046	P36046	Mitochondrial intermembrane space import and assembly protein 40	MIA40	11	107	31.8	44.536	163.85	61501000	58936000	69182000	104900000	92237000	88896000	109730000	136580000	106880000	156010000	148630000	138040000	114340000	154560000	152880000	129930000	88422000
	P46998	P46998	Mitochondrial membrane protein FMP33	FMP33	1	3	6.1	20.185	4.5356	0	0	0	0	0	0	0	0	0	0	0	0	0	13287000	0	0	0
	P36163	P36163	Mitochondrial metalloendopeptidase OMA1	OMA1	2	2	4.9	39.328	2.2329	0	0	0	0	0	0	0	3176300	0	0	0	0	0	0	0	0	0
	P47031	P47031	Mitochondrial outer membrane protein IML2	IML2	7	9	11.4	82.535	54.368	0	0	0	0	17093000	0	12655000	12046000	17454000	13179000	0	0	41120000	16036000	17950000	23013000	27014000
	P38325	P38325	Mitochondrial outer membrane protein OM14	OM14	2	9	21.6	14.609	21.661	8191900	0	9998500	31249000	42497000	40958000	0	49224000	41181000	36807000	31666000	0	0	40323000	43579000	38831000	36769000
	P16547	P16547	Mitochondrial outer membrane protein OM45	OM45	27	424	46.8	44.58	323.31	35576000	52028000	51673000	1969100000	1942100000	2150400000	2251600000	2889100000	2674900000	2216800000	2421600000	1841600000	1058400000	1929300000	1778700000	1625700000	1917800000
	P04840	P04840	Mitochondrial outer membrane protein porin 1	POR1	14	336	67.8	30.428	323.31	823300000	801290000	834050000	2219400000	3134900000	2885700000	3084300000	2908700000	2416300000	3406900000	3611500000	2879000000	4302400000	2826000000	2891800000	2314200000	2126800000
	P36114	P36114	Mitochondrial outer membrane protein YKR018C	YKR018C	8	51	12.8	81.753	83.957	121430000	44621000	49323000	99858000	68853000	85210000	74214000	59953000	73462000	99648000	87563000	91208000	112610000	117520000	68646000	76153000	92947000
	P40364	P40364	Mitochondrial peculiar membrane protein 1	MPM1	6	48	31	28.47	58.93	5356800	7325500	5264000	56908000	61035000	35314000	41995000	39731000	46489000	61892000	86194000	51215000	128070000	85427000	80765000	71479000	85854000
	P34227	P34227	Mitochondrial peroxiredoxin PRX1	PRX1	10	48	41.4	29.495	91.183	12680000	15684000	16191000	282830000	234820000	267130000	231030000	224970000	222840000	158230000	167040000	92168000	234340000	79488000	117870000	180720000	204410000
	P40035	P40035	Mitochondrial phosphate carrier protein 2	PIC2	8	57	20.3	33.528	22.395	0	6425800	5808300	87775000	48822000	61765000	50730000	78846000	59362000	36481000	28403000	51545000	57412000	53822000	44476000	67936000	66013000
	P23641	P23641	Mitochondrial phosphate carrier protein;Mitochondrial phosphate carrier protein, N-terminally processed	MIR1	10	50	50.5	32.812	84.58	23111000	58812000	33573000	115780000	158000000	57102000	115400000	181480000	150280000	163160000	164800000	241190000	282180000	203380000	232490000	162120000	216410000
	P32898	P32898	Mitochondrial presequence protease	CYM1	4	15	4	112.18	7.6282	9675700	6694000	7963500	7926700	8254500	8662000	7958900	7978100	7902800	9961000	0	10785000	10808000	0	10883000	8953900	7893100
	P25491	P25491	Mitochondrial protein import protein MAS5	YDJ1	8	63	23.7	44.67	28.106	155530000	163630000	124050000	111040000	114740000	128820000	69544000	142520000	140590000	86683000	100370000	110890000	228430000	179660000	194730000	181260000	141270000
	P42844	P42844	Mitochondrial protein import protein ZIM17	ZIM17	3	28	19.5	19.855	11.1	4979100	0	0	5337000	6509000	4440300	6950200	8704500	9546000	5383700	7450200	7051200	6593900	10461000	7909700	7004900	9640900
	Q02772	Q02772	Mitochondrial protein PET191	PET191	4	27	38.9	12.394	9.0719	9729500	5302700	9267300	10318000	11798000	10001000	9672700	0	10920000	0	0	12505000	7501100	0	10415000	0	8696700
	P53311	P53311	Mitochondrial pyruvate carrier 3	MPC3	1	2	6.8	16.23	2.3292	0	0	0	0	0	0	0	0	0	0	0	4464000	0	0	0	0	0
	P39925	P39925	Mitochondrial respiratory chain complexes assembly protein AFG3	AFG3	2	4	3.2	84.543	2.8151	0	0	0	0	0	0	0	0	0	0	0	0	3119000	0	0	0	0
	P40341	P40341	Mitochondrial respiratory chain complexes assembly protein YTA12	YTA12	9	40	10.2	93.275	17.672	17926000	19519000	12712000	22635000	24706000	22521000	23500000	28228000	29215000	24990000	37488000	23369000	18466000	20481000	22432000	24997000	26875000
	P39722	P39722	Mitochondrial Rho GTPase 1	GEM1	2	4	3	75.149	3.1125	0	3342800	3792500	0	0	5860100	10018000	6862300	7312200	0	0	0	0	0	4854400	5767700	5307300
	P11914	P11914	Mitochondrial-processing peptidase subunit alpha	MAS2	8	34	14.1	53.337	17.843	19922000	18925000	17481000	28520000	21030000	22248000	20741000	24097000	21724000	23746000	24277000	14153000	22454000	30849000	22166000	29723000	29553000
	P10507	P10507	Mitochondrial-processing peptidase subunit beta	MAS1	6	41	12.3	51.083	48.456	20172000	8929000	11258000	22933000	20538000	15803000	11890000	16941000	16878000	19545000	20973000	21667000	37008000	15649000	21961000	18071000	17148000
	P16892	P16892	Mitogen-activated protein kinase FUS3	FUS3	2	5	5.1	40.772	3.1174	0	0	0	0	0	0	0	0	0	0	0	0	0	0	5090300	0	0
	P14681	P14681	Mitogen-activated protein kinase KSS1	KSS1	3	8	7.3	42.692	5.4496	0	10747000	7358100	0	0	0	8071200	0	9119400	0	0	8155600	0	0	8784700	8877600	0
	Q00772	Q00772	Mitogen-activated protein kinase SLT2/MPK1	SLT2	6	39	14	55.635	33.987	6487200	8358100	6307900	12312000	20868000	18423000	22273000	16593000	13904000	19062000	20950000	16111000	33335000	21736000	24384000	15458000	13081000
	P28321	P28321	Monoglyceride lipase	YJU3	4	30	13.7	35.562	30.453	16274000	12815000	14978000	21721000	29497000	21630000	0	32562000	22618000	21620000	0	18746000	16500000	24037000	19466000	33023000	32212000
	P25651	P25651	Monopolin complex subunit CSM1	CSM1	2	13	12.6	21.751	3.8331	0	62423000	0	0	0	0	0	0	0	0	0	0	0	0	0	0	0
	P38068	P38068	Monothiol glutaredoxin-7	GRX7	1	8	3.9	22.565	2.4001	0	0	0	0	0	0	0	0	0	0	0	0	0	0	5386300	0	0
	P21339	P21339	Morphogenesis-related protein MSB1	MSB1	1	1	1.6	129.97	3.3795	0	0	0	0	0	0	0	0	0	0	0	0	0	0	2123000	0	0
	P25299	P25299	mRNA 3-end-processing protein RNA15	RNA15	2	13	8.4	32.79	5.2551	4353100	4805900	16048000	2947900	2804200	2712200	0	2798700	2510900	3068700	0	3178100	2754300	0	0	4183100	3395200
	P32783	P32783	mRNA cap guanine-N7 methyltransferase	ABD1	4	18	9.4	50.34	8.0527	31600000	24417000	15371000	21481000	23285000	27965000	25691000	32348000	28883000	38451000	31061000	28265000	23288000	35204000	36474000	30330000	28047000
	Q08685	Q08685	mRNA cleavage and polyadenylation factor CLP1	CLP1	2	2	3.8	50.225	2.3706	0	0	0	0	0	0	0	43114000	0	0	0	0	0	0	0	0	0
	Q99257	Q99257	mRNA export factor MEX67	MEX67	2	5	4.5	67.351	3.4298	0	2700400	0	0	0	4148100	3153600	0	0	0	0	0	0	0	4510500	0	0
	P53897	P53897	mRNA stability protein IGO1	IGO1	3	26	21.4	18.051	26.457	9110800	10589000	10968000	18233000	15328000	15918000	10996000	17516000	13557000	13002000	13179000	13489000	17201000	18488000	15646000	18705000	19123000
	Q9P305	Q9P305	mRNA stability protein IGO2	IGO2	4	26	31.3	14.395	8.5932	0	18544000	18591000	22559000	22293000	17661000	14530000	14416000	19768000	0	32126000	20432000	20142000	25316000	21281000	17825000	20733000
	P34232	P34232	mRNA transport regulator MTR2	MTR2	2	15	12	20.783	5.7758	13606000	16954000	11609000	14962000	9214800	16325000	0	13922000	13483000	0	0	27911000	15088000	0	0	0	0
	Q07807	Q07807	mRNA-binding protein PUF3	PUF3	5	7	5.1	98.067	12.444	0	0	0	13883000	0	12994000	13542000	16867000	17305000	0	0	0	0	0	0	12727000	23545000
	Q01159	Q01159	mRNA-capping enzyme subunit alpha	CEG1	4	16	11.8	52.764	6.6343	6383900	0	7171600	6833800	0	7316100	0	0	0	0	0	0	8619600	0	0	0	0
	O13297	O13297	mRNA-capping enzyme subunit beta	CET1	5	31	11.5	61.849	15.986	13137000	11104000	13425000	15886000	9554600	8641900	14529000	15149000	14802000	11437000	12380000	16032000	8737100	12419000	9831000	8286400	9138200
	Q12517	Q12517	mRNA-decapping enzyme subunit 1	DCP1	1	1	4.8	26.266	2.9619	0	0	0	0	0	0	0	0	0	0	0	0	956410	0	0	0	0
	P53550	P53550	mRNA-decapping enzyme subunit 2	DCP2	13	52	13.9	108.67	45.71	47092000	36206000	49554000	26180000	22566000	21303000	26044000	34135000	28021000	26303000	23953000	25920000	29638000	29697000	28214000	22862000	20415000
	P00937	P00937	Multifunctional tryptophan biosynthesis protein;Anthranilate synthase component 2;Indole-3-glycerol phosphate synthase	TRP3	8	91	13.4	53.489	27.845	111090000	100420000	94067000	68117000	60068000	66020000	64162000	93532000	91240000	88822000	122540000	66606000	71731000	105480000	89132000	105130000	114860000
	Q06106	Q06106	Multiple RNA-binding domain-containing protein 1	MRD1	6	13	6.7	101.12	22.525	15968000	17164000	25466000	7514700	7224800	0	0	0	0	0	0	0	11909000	0	9636800	10181000	9492400
	O14467	O14467	Multiprotein-bridging factor 1	MBF1	15	222	60.9	16.403	157.69	1032500000	712080000	704820000	1254100000	1169800000	952150000	1010800000	1383600000	1074200000	950100000	1206900000	1025800000	981450000	864730000	840650000	696530000	745190000
	P38205	P38205	Multisite-specific tRNA:(cytosine-C(5))-methyltransferase	NCL1	16	49	23.1	77.878	69.893	79548000	102940000	96330000	35559000	29760000	43854000	39818000	20933000	35476000	45220000	36233000	45307000	53214000	42733000	45469000	53682000	41284000
	Q08647	Q08647	Multisubstrate pseudouridine synthase 7	PUS7	4	17	7.7	77.001	20.635	45549000	19338000	59801000	12627000	27367000	15663000	16697000	17210000	21097000	28788000	41444000	17326000	18098000	32965000	33715000	37774000	38305000
	P30605	P30605	Myo-inositol transporter 1	ITR1	1	10	1.7	63.569	4.3328	0	6522800	6325600	0	0	12283000	12203000	0	0	8545600	28018000	12525000	7365800	8604000	0	14275000	0
	P53141	P53141	Myosin light chain 1	MLC1	6	14	47.7	16.444	32.039	22736000	31339000	24601000	17146000	0	36535000	30279000	27943000	33361000	23327000	23518000	21351000	35190000	32111000	17495000	37384000	33735000
	Q06580	Q06580	Myosin light chain 2	MLC2	1	2	7.4	18.52	2.9941	0	0	5419200	0	0	0	0	0	0	0	0	0	0	0	0	0	0
	P47068	P47068	Myosin tail region-interacting protein MTI1	BBC1	29	240	24.2	128.29	323.31	165890000	162010000	156300000	298680000	242800000	260880000	252740000	298430000	274720000	277580000	281960000	266810000	243290000	282810000	295290000	296660000	309330000
	P19524	P19524	Myosin-2	MYO2	12	58	7.3	180.68	69.084	58060000	58965000	56329000	28963000	32650000	35571000	27971000	36360000	35230000	31291000	27955000	38334000	29306000	34123000	40101000	42759000	33544000
	P36006	P36006	Myosin-3	MYO3	8	17	8.1	142.45	22.907	0	0	12620000	28294000	16726000	21395000	19598000	17061000	11322000	31301000	18533000	31386000	19508000	14152000	28661000	0	12898000
	P32492	P32492	Myosin-4	MYO4	7	18	5.4	169.34	12.336	5420800	4822200	5633900	4540600	0	4594100	0	4188300	3713200	4308800	0	3275600	0	0	4436700	7285400	5840300
	Q04439	Q04439	Myosin-5	MYO5	10	71	11.2	136.9	30.872	40447000	32508000	36308000	32299000	24281000	33628000	45411000	54933000	39381000	43249000	36946000	37635000	35856000	39033000	33166000	40783000	43305000
	P21373	P21373	NAD(+) kinase	UTR1	2	29	3.6	59.469	7.1874	8508200	9807000	8779900	11429000	10951000	7405200	6914000	6297600	6123800	9629400	8397600	8991200	9344600	14233000	8284700	7305100	8909300
	P40165	P40165	NAD(P)H-hydrate epimerase		7	70	45.1	27.521	198.66	5467000	3698800	0	113730000	120560000	97146000	168650000	147130000	126770000	117520000	123910000	101860000	71892000	72676000	61874000	80009000	89538000
	P36013	P36013	NAD-dependent malic enzyme, mitochondrial	MAE1	7	57	9.4	74.375	21.342	34622000	46351000	35866000	26383000	16571000	23661000	25892000	30653000	35198000	25324000	24011000	35674000	20006000	32220000	37397000	35052000	27648000
	P53685	P53685	NAD-dependent protein deacetylase HST1	HST1	1	9	2.2	57.701	2.4805	0	0	0	0	0	0	0	0	0	0	0	0	0	0	0	0	1880100
	Q06892	Q06892	NADH kinase POS5, mitochondrial	POS5	2	16	4.3	46.246	4.7334	0	0	0	21662000	13945000	0	0	0	0	0	0	0	0	0	0	0	0
	P53164	P53164	NADH pyrophosphatase	NPY1	3	12	9.9	43.516	15.758	2873100	3664600	3626000	3535900	4908000	4134300	3423200	4537800	4093200	3332400	4861700	2831800	0	3979900	3896400	3034600	5580100
	P38626	P38626	NADH-cytochrome b5 reductase 1	CBR1	8	113	25.7	31.493	92.748	127880000	182440000	133520000	129830000	112900000	140930000	139930000	128980000	138140000	133240000	131260000	130580000	128500000	149650000	193660000	202110000	156340000
	P36060	P36060	NADH-cytochrome b5 reductase 2;NADH-cytochrome b5 reductase p34 form;NADH-cytochrome b5 reductase p32 form	MCR1	14	161	47.7	34.137	273.46	64786000	62159000	66039000	502460000	529550000	513230000	542840000	428540000	560110000	658960000	697180000	665620000	654190000	731720000	657500000	500270000	517790000
	Q04894	Q04894	NADP-dependent alcohol dehydrogenase 6	ADH6	6	18	27.2	39.617	29.78	52689000	41447000	76323000	17513000	12975000	15417000	17764000	22606000	12696000	11240000	9942100	13402000	17776000	15210000	9822000	12530000	14310000
	Q03558	Q03558	NADPH dehydrogenase 2	OYE2	16	119	49.8	45.01	160.99	372770000	320480000	351230000	235210000	273160000	306390000	225790000	351580000	358640000	263780000	252790000	243630000	293850000	309290000	260620000	356050000	378330000
	P41816	P41816	NADPH dehydrogenase 3	OYE3	9	32	20.2	44.92	39.737	0	0	0	36549000	32618000	40249000	25285000	15513000	32180000	27353000	24660000	26620000	22496000	29019000	30324000	26551000	29511000
	P16603	P16603	NADPH--cytochrome P450 reductase	NCP1	13	92	19.5	76.771	110.34	101500000	128630000	109740000	100060000	87055000	97322000	69319000	91666000	82448000	103850000	111030000	97777000	97764000	131170000	159810000	144510000	106070000
	P40471	P40471	NADPH-dependent 1-acyldihydroxyacetone phosphate reductase	AYR1	7	32	20.5	32.814	16.361	16938000	16978000	16369000	29863000	31356000	50420000	41312000	37003000	46543000	17809000	41252000	35554000	29182000	41191000	40384000	26586000	30191000
	P53111	P53111	NADPH-dependent aldehyde reductase ARI1	ARI1	4	11	9.5	38.083	9.1162	17492000	26526000	15433000	10842000	5713600	10152000	11674000	0	0	0	6978100	8476900	12563000	0	14579000	27877000	37828000
	P38715	P38715	NADPH-dependent aldose reductase GRE3	GRE3	12	128	38.2	37.118	270.65	121930000	107700000	108050000	411510000	306970000	415490000	302880000	266060000	301210000	291170000	274330000	464010000	318410000	255740000	351580000	303360000	260290000
	Q07551	Q07551	NADPH-dependent alpha-keto amide reductase		15	150	36.9	35.56	197.22	239460000	279830000	243390000	436220000	433850000	406890000	386400000	417220000	359130000	364050000	452690000	329150000	369080000	424730000	400230000	373770000	367630000
	Q12181	Q12181	NADPH-dependent diflavin oxidoreductase 1	TAH18	2	4	3.2	72.327	4.5162	0	0	0	0	0	0	0	0	0	2703200	0	0	0	0	0	0	0
	Q12068	Q12068	NADPH-dependent methylglyoxal reductase GRE2	GRE2	15	144	42.4	38.169	319.22	88606000	98184000	91796000	213270000	169790000	172370000	200990000	192680000	198260000	219140000	216110000	271030000	183270000	255030000	223960000	253070000	237380000
	P07262	P07262	NADP-specific glutamate dehydrogenase 1	GDH1	14	65	34.8	49.569	146.04	122490000	124840000	150490000	95134000	94817000	100580000	80295000	111020000	93306000	111070000	114020000	94971000	154600000	176150000	220190000	379190000	356770000
	P39708	P39708	NADP-specific glutamate dehydrogenase 2	GDH3	13	74	31.7	49.627	72.464	4613900	8076200	0	213280000	269300000	264210000	145740000	102130000	235630000	183070000	169360000	434910000	283770000	150920000	112510000	117150000	158540000
	P33327	P33327	NAD-specific glutamate dehydrogenase	GDH2	17	102	20.2	124.33	127.64	12629000	8768000	7746300	280240000	226380000	181120000	272860000	265210000	221160000	383140000	224470000	262210000	197660000	232210000	152140000	112510000	130260000
	P38879	P38879	Nascent polypeptide-associated complex subunit alpha	EGD2	4	28	28.2	18.709	15.715	44591000	124010000	102250000	49543000	0	56843000	31451000	53408000	59176000	58700000	50792000	75500000	48914000	45857000	52037000	72464000	36031000
	Q02642	Q02642	Nascent polypeptide-associated complex subunit beta-1	EGD1	2	32	23.6	17.02	323.31	76364000	46106000	65761000	44016000	0	0	45409000	31491000	0	19988000	0	45154000	0	18735000	32192000	0	0
	P52491	P52491	NEDD8-conjugating enzyme UBC12	UBC12	2	4	10.1	21.203	3.8963	0	0	0	0	0	3297500	0	0	0	0	0	3964900	0	0	0	0	0
	Q03919	Q03919	NEDD8-like protein RUB1	RUB1	1	7	11.7	8.6931	2.7512	0	0	0	0	0	0	0	0	0	0	0	0	0	0	5434500	0	0
	P40096	P40096	Negative cofactor 2 complex subunit alpha	BUR6	3	11	19.7	15.516	6.4991	16230000	9364100	0	11254000	10415000	0	10553000	0	0	0	10200000	0	13039000	9018700	0	0	0
	Q92317	Q92317	Negative cofactor 2 complex subunit beta	NCB2	3	19	21.2	16.65	6.9264	0	8971800	12364000	12620000	8545200	11612000	7828500	12732000	20273000	6318600	0	9239600	6688100	7519100	7495700	10989000	12984000
	P32831	P32831	Negative growth regulatory protein NGR1	NGR1	2	8	3.6	75.023	4.7556	3537000	2937100	0	0	0	3061400	3682900	3323700	3918200	3204900	3280900	4621700	0	0	2741200	0	2803800
	P34072	P34072	Negative regulator of RAS-cAMP pathway	MKS1	4	12	9.4	65.642	19.968	0	4408900	4141900	4949500	3797300	4957100	5055700	7955200	5873500	4588300	4885900	4530600	0	6136700	4929400	5497800	6418000
	P53094	P53094	Negative regulator of sporulation MDS3	MDS3	5	8	3.8	166.97	6.7599	0	0	7979900	10939000	8542600	10375000	12708000	14207000	15964000	13010000	0	23818000	9290800	11601000	9384500	9498800	7717600
	Q02931	Q02931	NET1-associated nuclear protein 1	NAN1	10	27	11.9	101.24	57.113	76938000	72642000	91818000	13679000	18259000	14169000	21579000	13148000	20161000	17231000	12098000	19442000	19166000	26404000	20798000	15725000	19428000
	P32356;P35172	P32356	Neutral trehalase	NTH1	19	114	24.4	85.878	126.31	40215000	38529000	46998000	171690000	169200000	185020000	158930000	202510000	156840000	153540000	173910000	166720000	176010000	165930000	194750000	178220000	194300000
	P53081	P53081	NGG1-interacting factor 3	NIF3	4	69	17.4	31.888	22.294	34625000	21954000	34184000	40512000	28396000	36586000	33844000	54148000	43678000	36189000	29344000	60940000	25628000	28994000	32582000	52956000	52848000
	P53184	P53184	Nicotinamidase	PNC1	6	44	47.2	24.993	145.55	40366000	114450000	59040000	291440000	420300000	404650000	390130000	329140000	340480000	508880000	359190000	750830000	765020000	344410000	438600000	377570000	256470000
	P25576	P25576	Nicotinamide mononucleotide adenylyltransferase	POF1	2	16	7.4	29.673	10.085	0	12110000	0	11789000	11064000	11868000	13280000	16028000	15455000	0	10451000	12444000	0	13346000	15038000	15805000	16494000
	P53915	P53915	Nicotinamide riboside kinase	NRK1	2	3	9.6	27.689	4.5805	3364000	4701500	10380000	0	0	2795100	0	0	0	2514700	0	2544500	2648400	0	0	3423400	0
	Q06178	Q06178	Nicotinamide/nicotinic acid mononucleotide adenylyltransferase 1	NMA1	4	8	10.7	45.859	6.7755	7316800	0	7301300	0	3957900	0	0	9642200	8495600	0	0	0	5645700	0	0	8698600	0
	P39683	P39683	Nicotinate phosphoribosyltransferase	NPT1	15	101	35.2	49.018	89.677	70109000	82528000	75391000	92226000	85306000	100900000	118060000	107920000	94658000	89273000	85577000	100860000	87492000	97857000	82458000	116610000	144730000
	P43619	P43619	Nicotinate-nucleotide pyrophosphorylase [carboxylating]	BNA6	5	13	15.6	32.365	9.5864	19604000	17279000	0	31422000	28239000	30073000	21059000	30275000	31258000	24981000	29265000	23400000	24452000	30931000	36622000	39517000	37831000
	Q12200	Q12200	Niemann-Pick type C-related protein 1	NCR1	3	5	2.8	132.64	3.6218	0	0	0	0	3689700	3826300	0	0	0	5065200	3677700	0	0	0	0	0	0
	P32860	P32860	NifU-like protein, mitochondrial	NFU1	5	64	19.9	29.174	120.5	35889000	27217000	33950000	48317000	51196000	38129000	50405000	76238000	55761000	43272000	77068000	35320000	39731000	49754000	48127000	57084000	59856000
	P22211	P22211	Nitrogen permease reactivator protein	NPR1	4	12	7.3	85.989	12.603	3530700	3483400	4236000	3800300	4153300	5069800	4828000	5179100	5236600	5453100	3644000	3883800	6032000	3860500	3808300	3692400	0
	Q12207	Q12207	Non-classical export protein 2	NCE102	1	10	8.1	18.967	3.3008	3954200	4078400	5126400	6751300	8655900	6342700	10252000	27724000	8800400	9029200	7537700	5939500	3073800	6918700	5256300	5899200	6466300
	P11632	P11632	Non-histone chromosomal protein 6A	NHP6A	2	9	21.5	10.802	4.6579	12339000	0	0	0	0	0	12153000	0	0	0	0	0	10201000	9872200	0	0	0
	P11633	P11633	Non-histone chromosomal protein 6B	NHP6B	1	13	7.1	11.476	2.5	0	0	0	0	0	0	0	0	0	0	0	0	0	0	3824200	0	0
	Q03435	Q03435	Non-histone protein 10	NHP10	3	11	18.2	23.857	16.27	7498900	7377700	10249000	8835100	11560000	10003000	11484000	24299000	14233000	12295000	12683000	11195000	8191800	9789400	10312000	13297000	10004000
	P38798	P38798	Nonsense-mediated mRNA decay protein 2	NMD2	4	16	3.3	126.75	7.8216	6226700	9855800	6571600	6602000	0	7492500	5362100	0	0	6310300	5123100	6441000	4202700	7447200	7091600	6859000	5720400
	P46970	P46970	Nonsense-mediated mRNA decay protein 5	NMD5	3	8	4.3	119.97	181.87	12461000	7538800	4356900	4338200	0	0	0	3906600	0	0	0	0	0	0	0	3954800	2849100
	P37293	P37293	N-terminal acetyltransferase 2	NAT2	3	8	12.8	32.804	24.874	0	0	0	0	0	0	0	0	0	0	0	0	0	0	0	0	4822500
	P12945	P12945	N-terminal acetyltransferase A complex subunit NAT1	NAT1	16	79	15.3	98.904	57.504	89922000	128000000	140410000	79348000	50117000	62124000	59997000	58747000	52209000	71700000	72351000	59619000	65257000	96868000	86575000	71792000	45169000
	Q06504	Q06504	N-terminal acetyltransferase B complex catalytic subunit NAT3	NAT3	1	1	5.1	22.921	3.4911	0	0	0	0	0	0	0	0	0	0	0	0	0	3881000	0	0	0
	Q12387	Q12387	N-terminal acetyltransferase B complex subunit MDM20	MDM20	3	7	3.3	92.808	3.1713	12293000	9290600	9336500	0	0	0	0	0	0	5702300	0	0	0	0	0	8347700	8280100
	P32588	P32588	Nuclear and cytoplasmic polyadenylated RNA-binding protein PUB1	PUB1	2	15	3.8	50.762	4.5938	0	90528000	93894000	0	0	0	12791000	26990000	33787000	27920000	0	60882000	72057000	25217000	33800000	35301000	33411000
	P34160	P34160	Nuclear cap-binding protein complex subunit 1	STO1	5	18	3.9	100.02	8.4712	9756100	13504000	15880000	10069000	11515000	8479200	8139100	6471700	0	7651500	8437900	7306800	13359000	6221100	7656500	5919100	8198900
	Q08920	Q08920	Nuclear cap-binding protein subunit 2	CBC2	4	12	16.3	23.774	6.1165	0	0	25599000	0	0	9153200	9091500	0	11705000	6549100	5110700	5837000	8587100	6751500	5284000	3902100	0
	P40010	P40010	Nuclear GTP-binding protein NUG1	NUG1	11	48	18.7	57.708	90.434	104690000	108710000	110320000	14428000	19013000	17113000	19636000	35549000	22832000	15409000	20322000	19854000	20343000	21175000	33328000	27578000	24589000
	P47123	P47123	Nuclear import protein MOG1	MOG1	1	2	6	24.307	3.0265	0	0	0	0	0	0	0	0	0	0	0	0	0	0	7828700	0	0
	P27476	P27476	Nuclear localization sequence-binding protein	NSR1	18	145	35.7	44.535	158.79	565800000	550550000	580440000	217540000	167120000	206410000	169440000	198420000	235530000	178000000	142450000	134630000	103590000	182680000	204740000	234110000	212960000
	Q00402	Q00402	Nuclear migration protein NUM1	NUM1	7	32	9.3	313.03	17.518	20286000	25297000	25416000	22338000	21344000	21305000	17914000	15438000	18952000	23796000	15084000	17331000	19435000	27968000	19133000	16046000	12903000
	P38996	P38996	Nuclear polyadenylated RNA-binding protein 3	NAB3	6	23	8.7	90.438	13.013	6214100	6600500	7642100	7153300	9659900	6909300	14285000	17700000	22960000	12209000	10886000	8386300	6265700	7675500	6058900	8935100	8816600
	Q99383	Q99383	Nuclear polyadenylated RNA-binding protein 4	HRP1	5	42	9.7	59.649	75.23	52272000	55855000	55692000	31599000	34476000	36257000	56548000	39678000	41967000	42225000	34068000	37584000	51327000	41379000	54988000	54499000	41932000
	P32505	P32505	Nuclear polyadenylated RNA-binding protein NAB2	NAB2	4	43	6.3	58.32	21.344	4504900	4871900	4711900	14055000	14644000	20507000	32061000	47591000	32274000	38095000	24518000	0	0	46069000	39604000	54093000	55889000
	P33755	P33755	Nuclear protein localization protein 4	NPL4	6	18	10.9	65.781	11.485	38640000	40592000	34136000	50616000	56516000	324760000	47888000	46738000	50786000	45780000	38431000	41401000	74751000	79077000	58636000	58263000	51067000
	P32597	P32597	Nuclear protein STH1/NPS1	STH1	10	18	7.8	156.74	20.35	27117000	21538000	24766000	12921000	0	9882500	12883000	12868000	0	16391000	0	0	14613000	9344100	15840000	11835000	16750000
	P38934	P38934	Nuclear segregation protein BFR1	BFR1	24	258	35.7	54.639	323.31	549130000	673850000	716630000	584260000	432540000	457170000	556090000	619410000	506370000	521030000	531070000	456410000	477640000	504000000	521720000	555510000	575940000
	P33331	P33331	Nuclear transport factor 2	NTF2	2	16	24	14.453	9.3121	144880000	36554000	0	11816000	52565000	9887200	33795000	10803000	17492000	13056000	11937000	42466000	32762000	0	10637000	0	8520000
	Q99207	Q99207	Nucleolar complex protein 14	NOP14	8	16	11.4	94.301	18.341	22581000	31929000	32007000	3545500	0	0	4676700	0	0	5393700	6038300	3693900	5293200	7972400	15980000	7543100	8582900
	P39744	P39744	Nucleolar complex protein 2	NOC2	12	42	18.2	81.6	114.07	69948000	72039000	61628000	18284000	19303000	22273000	13800000	22996000	22049000	18170000	19419000	18783000	34641000	28255000	23477000	30805000	31111000
	Q07896	Q07896	Nucleolar complex-associated protein 3	NOC3	6	36	7.5	75.581	33.651	15589000	10753000	14997000	9610400	0	10152000	17746000	11599000	0	9764200	0	8745300	5247600	8408000	15096000	11533000	9524200
	Q02892	Q02892	Nucleolar GTP-binding protein 1	NOG1	10	27	18.4	74.409	61.96	76981000	75748000	81141000	3935100	4771500	10098000	3545600	5157200	7562900	8006500	4980200	5951700	3993500	7011900	6937300	8518600	4729400
	P53742	P53742	Nucleolar GTP-binding protein 2	NOG2	5	8	8.4	55.488	9.9325	22073000	22305000	28038000	0	0	0	0	0	0	0	0	0	0	0	0	0	0
	P34241	P34241	Nucleolar pre-ribosomal-associated protein 1	URB1	4	10	3.1	203.28	30.72	19324000	9411600	14550000	2428600	0	1187400	1850300	1315800	0	0	0	2010300	1468500	0	0	1535600	0
	P47108	P47108	Nucleolar pre-ribosomal-associated protein 2	URB2	4	10	4.6	135.12	203.58	3951100	7669800	8136600	0	0	0	0	3217300	3539600	0	0	0	0	0	0	0	0
	Q08208	Q08208	Nucleolar protein 12	NOP12	7	29	18.7	51.941	55.48	91479000	107610000	135090000	10627000	12331000	9594100	8933600	11154000	11940000	14254000	11512000	4060200	13402000	11872000	12680000	10802000	7831900
	P53883	P53883	Nucleolar protein 13	NOP13	9	44	21.8	45.609	66.684	83498000	100980000	96779000	14105000	7515600	14113000	16416000	19286000	20338000	11616000	6076000	17468000	6468100	20644000	20539000	23160000	17993000
	Q01560	Q01560	Nucleolar protein 3	NPL3	12	65	32.6	45.407	309.98	85465000	69769000	61406000	59231000	68733000	62690000	83196000	77601000	60445000	61487000	75275000	40368000	63947000	31247000	61557000	75728000	70861000
	P37838	P37838	Nucleolar protein 4	NOP4	6	9	9.2	77.824	8.8767	11508000	13934000	19743000	0	0	5576400	7434000	0	0	7721300	0	7728900	0	0	8218100	0	0
	Q12460	Q12460	Nucleolar protein 56	NOP56	12	93	29	56.863	79.134	260410000	276710000	283850000	128000000	122120000	92931000	83386000	125030000	113120000	93924000	102830000	76812000	221690000	118470000	125110000	138140000	111630000
	Q12499	Q12499	Nucleolar protein 58	NOP58	11	71	20.9	56.956	40.474	296370000	386300000	326070000	130370000	102580000	130180000	77994000	114730000	135360000	93235000	87940000	111000000	115700000	109480000	107180000	134090000	133060000
	Q07623	Q07623	Nucleolar protein 6	NOP6	2	19	17.3	25.216	53.771	51522000	49133000	42370000	6919000	6064100	6753600	8338900	6880700	7715100	8856700	8358200	9040600	7719200	13254000	17520000	8766300	6953400
	P47077	P47077	Nucleolar protein 9	NOP9	7	18	9.8	77.721	14.08	32885000	30415000	23697000	10216000	8138200	6307400	11033000	6056200	7854800	9359600	9801500	11504000	9074300	13830000	14048000	13517000	11492000
	P47035	P47035	Nucleolar protein NET1	NET1	15	67	14.4	128.53	88.114	31663000	36203000	37352000	28455000	24263000	30977000	22861000	42533000	28137000	25193000	21699000	17041000	22318000	27093000	28865000	39041000	44016000
	Q05166	Q05166	Nucleoporin ASM4	ASM4	5	13	10.6	58.792	8.6248	10573000	12060000	10360000	14365000	9929400	0	12307000	6286800	11192000	14464000	10327000	24699000	18533000	11800000	17101000	25061000	8070100
	Q12315	Q12315	Nucleoporin GLE1	GLE1	2	7	4.1	62.073	6.4252	4614100	5640800	0	0	4403600	0	6191500	4870900	0	0	7329200	0	0	0	0	0	4470900
	P40066	P40066	Nucleoporin GLE2	GLE2	4	47	11.5	40.522	18.215	20449000	29902000	37321000	28459000	19817000	26672000	19315000	27009000	24971000	20056000	16887000	19000000	11301000	22863000	20885000	25497000	21923000
	P34077	P34077	Nucleoporin NIC96	NIC96	6	51	7.5	96.173	54.92	29093000	31017000	26880000	29264000	26055000	35896000	25207000	32697000	32117000	29091000	26410000	30421000	29497000	28099000	35146000	34949000	29972000
	P14907	P14907	Nucleoporin NSP1	NSP1	14	73	29.9	86.515	124.5	221330000	155490000	175900000	135090000	133760000	140170000	107150000	104760000	103310000	185400000	163300000	121420000	239160000	191090000	217320000	174330000	133620000
	P20676	P20676	Nucleoporin NUP1	NUP1	4	9	4.4	113.58	5.2199	9808500	7544800	9471600	6508100	0	0	6834300	0	0	6377500	0	0	0	0	0	0	0
	Q02629	Q02629	Nucleoporin NUP100/NSP100	NUP100	5	30	6.2	99.987	14.535	18959000	12409000	17752000	12069000	10648000	13727000	15962000	11857000	12150000	15291000	11162000	14096000	9900700	0	15363000	10737000	14630000
	Q02630	Q02630	Nucleoporin NUP116/NSP116	NUP116	9	42	7.5	116.23	16.33	27962000	29245000	28077000	30004000	22397000	28274000	48612000	41720000	35005000	27831000	31661000	31378000	20083000	45309000	32396000	34418000	35277000
	P35729	P35729	Nucleoporin NUP120	NUP120	3	8	2.6	120.45	4.9884	13957000	18582000	20568000	0	34790000	0	64912000	24509000	0	32817000	37081000	55898000	12319000	34503000	36538000	0	0
	P36161	P36161	Nucleoporin NUP133	NUP133	7	28	6.3	133.32	14.989	10117000	12615000	18886000	8721000	7489000	17115000	13272000	17348000	17659000	8126300	9901500	9914400	18401000	6399600	10826000	17451000	24265000
	P49687	P49687	Nucleoporin NUP145;Nucleoporin NUP145N;Nucleoporin NUP145C	NUP145	4	25	3.1	145.66	7.8762	11048000	16094000	13169000	13176000	6081000	13137000	17544000	17806000	17718000	11779000	11442000	8878700	0	11984000	9246900	9013500	10981000
	P40064	P40064	Nucleoporin NUP157	NUP157	4	17	2.7	156.65	8.8391	7317500	10944000	8754700	7574100	6033900	6259000	21847000	0	7613400	6829900	0	6704800	0	7732800	9725900	6647400	8720700
	P40477	P40477	Nucleoporin NUP159	NUP159	10	41	8.5	158.91	23.618	25293000	25494000	25922000	20406000	25475000	26070000	25022000	32525000	24400000	26345000	24298000	26954000	24569000	25076000	30053000	26849000	27771000
	P38181	P38181	Nucleoporin NUP170	NUP170	4	6	3.3	169.47	9.5568	6938300	0	0	0	0	0	9078100	0	8201600	3557600	0	0	0	5937500	0	0	0
	P52593	P52593	Nucleoporin NUP188	NUP188	4	4	3.3	188.57	4.1838	10914000	0	10474000	4516200	0	0	0	0	0	0	0	0	0	0	0	0	0
	P47054	P47054	Nucleoporin NUP192	NUP192	2	4	1.1	191.53	3.4909	7756700	13180000	9256800	0	0	0	0	0	0	0	0	0	0	0	0	0	0
	P32499	P32499	Nucleoporin NUP2	NUP2	10	68	17.4	77.88	62.427	56707000	59307000	57799000	38649000	32205000	37480000	38002000	49083000	34963000	28851000	32647000	33844000	33024000	38420000	31769000	38743000	38068000
	Q02199	Q02199	Nucleoporin NUP49/NSP49	NUP49	5	12	12.5	49.142	8.9069	13852000	5963600	8025600	0	0	6194300	12481000	10524000	9094200	8741800	0	5931000	0	6630400	8638700	6251400	10841000
	Q03790	Q03790	Nucleoporin NUP53	NUP53	2	3	5.1	52.618	3.3494	0	5085200	5288700	0	0	0	0	0	0	0	0	0	0	0	0	5431300	0
	P48837	P48837	Nucleoporin NUP57	NUP57	6	29	10.2	57.498	26.62	14831000	15971000	26326000	22627000	18428000	21230000	29073000	20093000	15707000	16536000	18243000	19947000	14304000	19519000	27895000	26155000	37562000
	P39705	P39705	Nucleoporin NUP60	NUP60	7	43	15	59.039	24.908	24128000	30215000	23115000	16940000	13100000	17393000	11038000	18589000	21545000	17444000	12211000	14859000	18613000	21269000	23679000	20729000	20903000
	P40368	P40368	Nucleoporin NUP82	NUP82	6	39	8.7	82.084	15.294	12520000	9988900	8785300	7814200	8625200	6970000	13062000	8050500	6363900	11027000	10611000	10158000	7300400	12328000	8449200	7771900	7744900
	P46673	P46673	Nucleoporin NUP85	NUP85	1	7	1.2	84.897	2.9905	0	0	0	0	0	0	0	0	0	0	0	0	0	0	3099000	0	0
	P39685	P39685	Nucleoporin POM152	POM152	11	36	8.1	151.65	31.817	38868000	35381000	34689000	29333000	25766000	26817000	28812000	39028000	33030000	34392000	37355000	35315000	20205000	29057000	29210000	23430000	25543000
	Q12445	Q12445	Nucleoporin POM34	POM34	3	12	8.7	34.232	5.7963	7830800	8995200	0	0	4545300	7041600	7202200	0	0	0	5580000	0	8789700	4098700	5774500	0	9557800
	P53011	P53011	Nucleoporin SEH1	SEH1	5	27	15.2	39.122	13.024	21593000	14394000	27576000	22140000	16388000	17875000	20606000	18203000	20439000	18942000	15618000	16167000	12309000	11341000	13899000	17475000	20109000
	P36010	P36010	Nucleoside diphosphate kinase	YNK1	6	180	52.3	17.166	147.02	156100000	102690000	127950000	730020000	535140000	473140000	642380000	567570000	563500000	756160000	797200000	874090000	796030000	721940000	646960000	575940000	414910000
	P25293	P25293	Nucleosome assembly protein	NAP1	4	23	11.8	47.884	18.527	83779000	66420000	93056000	79576000	84933000	77959000	64747000	70848000	70072000	48791000	58894000	117230000	167930000	96785000	149000000	39234000	49358000
	Q08199	Q08199	Nucleotide exchange factor SIL1	SIL1	2	5	4.5	48.274	4.5432	0	0	0	0	4458500	0	0	0	0	0	0	0	0	0	0	0	0
	P38770	P38770	Nucleus export protein BRL1	BRL1	2	2	4.5	53.385	3.384	0	0	2605800	0	0	0	0	0	0	0	0	0	0	0	0	0	0
	P38219	P38219	Obg-like ATPase 1	OLA1	24	201	55.8	44.174	172.54	579130000	620730000	611570000	779690000	588810000	752430000	569000000	506080000	579960000	399100000	414710000	576800000	610380000	401370000	414440000	494640000	629890000
	Q08295;P0CW41;P0CW40	Q08295;P0CW41;P0CW40	Oligo-1,6-glucosidase IMA2;Oligo-1,6-glucosidase IMA4;Oligo-1,6-glucosidase IMA3	IMA2;IMA4;IMA3	2	2	3.9	68.624	2.6966	0	0	0	0	0	0	0	0	0	0	0	3225700	0	2992200	0	0	0
	P53049	P53049	Oligomycin resistance ATP-dependent permease YOR1	YOR1	5	10	4.2	166.73	16.701	10738000	13153000	22282000	0	0	0	0	0	0	0	0	0	0	0	0	0	0
	P54964	P54964	Oligoribonuclease, mitochondrial	REX2	3	16	12.3	30.87	6.9406	5217600	0	4674300	6969700	6992100	6153400	4925200	7674600	9379800	6397000	9010000	4729500	17418000	5415700	4672600	14246000	8402600
	P38206	P38206	Oligosaccharide translocation protein RFT1	RFT1	2	3	2.8	66.21	2.4103	0	0	7540300	0	0	0	0	0	0	0	0	0	0	0	0	0	0
	P54784	P54784	Origin recognition complex subunit 1	ORC1	1	5	1.4	104.4	2.9966	0	0	0	0	0	0	0	0	0	0	0	0	312740	0	0	0	0
	P07991	P07991	Ornithine aminotransferase	CAR2	14	96	35.6	46.085	82.469	44578000	56218000	60965000	134150000	134470000	109470000	184300000	145180000	157310000	133590000	174430000	137300000	254350000	130920000	140700000	179880000	217200000
	P13298	P13298	Orotate phosphoribosyltransferase 1	URA5	8	48	38.5	24.664	131.06	95873000	165980000	96890000	216140000	27962000	127740000	143650000	112480000	130670000	106440000	155080000	97310000	73681000	165160000	129280000	109230000	184980000
	P30402	P30402	Orotate phosphoribosyltransferase 2	URA10	5	40	18.1	24.81	49.354	0	0	0	19097000	22602000	29019000	42611000	40369000	52338000	33956000	27062000	27962000	6555300	24827000	26573000	24714000	28315000
	Q07084	Q07084	Osmolarity two-component system protein SSK1	SSK1	1	2	2.4	78.528	2.5122	0	0	0	0	0	0	0	0	0	0	0	0	0	0	1232100	0	0
	P38747	P38747	OTU domain-containing protein 2	OTU2	4	15	11.7	36.113	19.613	12240000	16014000	13183000	9905100	8837500	11438000	12544000	18878000	11265000	0	0	12528000	0	11131000	12734000	13162000	14404000
	P53075	P53075	Outer spore wall assembly protein SHE10	SHE10	8	66	14	66.862	40.86	66291000	71119000	95749000	101800000	84325000	111130000	94045000	102700000	89201000	79969000	83565000	107140000	66631000	103060000	84891000	88487000	138090000
	P11353	P11353	Oxygen-dependent coproporphyrinogen-III oxidase	HEM13	5	32	15.2	37.711	12.481	24934000	20856000	28437000	27225000	0	20026000	21014000	19046000	16439000	17791000	18820000	28144000	25027000	25092000	16270000	27621000	26121000
	P35845	P35845	Oxysterol-binding protein homolog 1	SWH1	6	35	5.6	135.1	16.767	7613300	8871100	10092000	30875000	19974000	25097000	17900000	20044000	16348000	20323000	20235000	27979000	14096000	22386000	31738000	24584000	19235000
	Q12451	Q12451	Oxysterol-binding protein homolog 2	OSH2	13	100	11.8	145.79	56.736	28523000	34245000	37915000	44342000	53410000	53235000	53466000	71363000	49123000	44648000	51164000	41040000	36769000	50126000	41062000	40573000	49032000
	P38713	P38713	Oxysterol-binding protein homolog 3	OSH3	3	11	3.8	113.76	5.6529	0	0	2658900	3338600	2878300	3810000	0	5866100	3405200	3953900	3661700	3201600	0	0	2862100	2058400	2308700
	Q02201	Q02201	Oxysterol-binding protein homolog 6	OSH6	5	22	11.6	51.587	12.861	25667000	24297000	19396000	25389000	27175000	16750000	23886000	21400000	21019000	21499000	24899000	28802000	24845000	28199000	17235000	15001000	13288000
	P38755	P38755	Oxysterol-binding protein homolog 7	OSH7	7	66	14.6	49.804	50.81	19786000	25695000	25948000	49883000	48876000	46725000	55661000	69371000	67869000	41190000	40830000	46474000	37866000	41722000	36573000	42628000	46265000
	P53297	P53297	PAB1-binding protein 1	PBP1	8	31	16.1	78.78	46.546	50746000	46736000	54899000	14514000	17381000	14831000	20628000	14396000	13584000	19406000	16752000	15868000	22378000	13611000	19051000	16584000	14803000
	P53010	P53010	PAB-dependent poly(A)-specific ribonuclease subunit PAN2	PAN2	5	10	4.8	127.04	8.6683	3885300	3035200	2584800	0	3803700	0	0	0	6437700	0	4067000	0	6758800	4741600	0	3428000	4604800
	P36102	P36102	PAB-dependent poly(A)-specific ribonuclease subunit PAN3	PAN3	4	23	5.4	76.454	7.2974	30947000	31142000	38037000	32678000	25075000	29281000	22417000	26984000	26948000	24473000	20942000	28704000	0	23067000	31883000	33138000	30918000
	P39010	P39010	Palmitoyltransferase AKR1	AKR1	1	3	1.7	85.839	3.1927	0	0	0	0	0	0	0	0	0	0	0	0	0	1776500	0	0	0
	Q04430	Q04430	Pantothenate kinase CAB1	CAB1	3	6	9.5	40.903	6.0214	11093000	0	0	0	0	0	0	0	0	0	0	0	0	0	0	0	0
	P03871	P03871	Partitioning protein REP1	REP1	4	18	9.4	43.231	7.6062	17276000	6638400	12639000	12430000	12207000	11304000	16327000	15921000	11835000	8361000	10435000	7876100	8264400	11001000	10949000	16169000	17027000
	P03872	P03872	Partitioning protein REP2	REP2	4	53	11.5	33.196	113.53	47062000	38514000	43635000	22759000	21344000	18623000	13041000	31316000	31828000	27200000	19621000	23986000	15824000	27836000	27195000	29181000	29079000
	P36166	P36166	Paxillin-like protein 1	PXL1	1	1	2	79.433	2.3514	0	0	0	0	0	0	0	0	0	0	0	0	0	0	0	2599800	0
	P08566	P08566	Pentafunctional AROM polypeptide;3-dehydroquinate synthase;3-phosphoshikimate 1-carboxyvinyltransferase;Shikimate kinase;3-dehydroquinate dehydratase;Shikimate dehydrogenase	ARO1	17	87	11.5	174.75	107.33	101930000	92463000	93821000	43890000	51379000	35188000	41344000	45949000	44716000	56933000	48272000	41845000	77443000	64370000	47787000	36518000	35152000
	P38969	P38969	Pentamidine resistance factor, mitochondrial	PNT1	1	6	3.1	48.933	2.533	0	0	0	0	0	0	0	0	0	0	0	0	0	0	1591000	0	0
	P40029	P40029	Peptide methionine sulfoxide reductase	MXR1	4	57	27.2	21.141	69.123	13411000	14559000	14974000	27435000	27191000	25520000	37622000	49005000	35526000	23066000	19861000	26425000	10519000	14379000	13483000	24136000	34340000
	P25566	P25566	Peptide methionine sulfoxide reductase 2	MXR2	4	13	23.8	19.279	9.6987	0	0	7064000	0	15861000	15612000	8642200	11451000	13550000	10242000	10544000	7792200	9062200	9248300	9441600	16396000	17033000
	P32901	P32901	Peptide transporter PTR2	PTR2	4	4	5.5	68.043	3.6173	0	8915700	7239300	0	0	0	0	0	0	0	0	0	0	0	0	0	0
	P14832	P14832	Peptidyl-prolyl cis-trans isomerase	CPR1	11	284	61.1	17.39	323.31	1204300000	1071100000	991410000	2098600000	2191000000	2128900000	2003200000	1926200000	2027200000	2669200000	2474900000	2310900000	2907900000	2180200000	1879900000	1680000000	1982200000
	P25719	P25719	Peptidyl-prolyl cis-trans isomerase C, mitochondrial	CPR3	6	88	40.1	19.919	76.089	188410000	197200000	173000000	330840000	344180000	296730000	337510000	392590000	337700000	337940000	460790000	367330000	390680000	394370000	367230000	351660000	302730000
	P53691	P53691	Peptidyl-prolyl cis-trans isomerase CPR6	CPR6	16	243	41.5	42.071	323.31	354330000	409010000	433250000	1112000000	931040000	827690000	937830000	818740000	879660000	720530000	799250000	782450000	733850000	883730000	758610000	784400000	694900000
	P47103	P47103	Peptidyl-prolyl cis-trans isomerase CYP7	CPR7	3	23	8.9	45.133	12.94	12939000	11901000	12895000	12384000	14139000	13989000	18700000	13984000	16420000	11650000	16498000	13227000	10977000	13715000	19138000	14103000	11011000
	P53728	P53728	Peptidyl-prolyl cis-trans isomerase CYP8	CPR8	3	4	11.7	34.946	3.4746	0	0	0	0	0	0	0	0	0	0	0	0	0	0	3201800	0	0
	P35176	P35176	Peptidyl-prolyl cis-trans isomerase D	CPR5	5	47	33.8	25.326	85.345	60728000	90098000	110190000	35698000	56674000	90804000	25620000	46566000	46756000	30317000	23991000	85200000	60095000	39538000	62800000	74066000	64784000
	P22696	P22696	Peptidyl-prolyl cis-trans isomerase ESS1	ESS1	5	29	32.4	19.404	93.266	12021000	17826000	16839000	44279000	31585000	34574000	57849000	37613000	42464000	32446000	30185000	29220000	25557000	35906000	27131000	35981000	39123000
	Q02770	Q02770	Peptidyl-prolyl isomerase CWC27	CWC27	1	19	4.3	35.025	5.6846	1277200	3236200	3468500	5098900	4421100	4680900	5969300	7290700	5781700	4576700	5092200	4017000	2628900	6240600	4158100	4576700	3924600
	P21304	P21304	Periodic tryptophan protein 1	PWP1	9	58	16.7	63.803	77.063	99983000	98895000	86236000	47671000	39172000	34977000	40229000	45687000	36386000	38327000	52283000	33171000	35603000	52885000	40766000	49546000	53751000
	P25635	P25635	Periodic tryptophan protein 2	PWP2	5	18	5.3	103.98	13.39	14733000	26462000	29455000	8521800	8082400	14626000	8352600	13812000	13810000	7056000	18278000	8988400	14481000	8075100	13399000	15758000	17324000
	P40553	P40553	Peroxiredoxin DOT5	DOT5	6	32	23.7	24.119	50.726	19141000	22381000	20856000	19042000	14753000	15987000	23780000	31779000	18812000	25920000	22281000	17499000	11772000	15764000	16948000	20562000	21582000
	P40581	P40581	Peroxiredoxin HYR1	HYR1	5	76	23.9	18.641	117.31	93725000	75396000	68891000	184650000	178810000	166430000	232410000	186740000	226530000	196370000	268580000	180510000	262690000	203820000	184180000	169750000	154050000
	P34760	P34760	Peroxiredoxin TSA1	TSA1	9	245	61.2	21.589	107.05	987150000	897540000	914420000	1008600000	1812800000	1491800000	954440000	1144700000	904950000	1293900000	1390500000	1227800000	1993500000	1125300000	1086900000	1201900000	995550000
	P38013	P38013	Peroxiredoxin type-2	AHP1	11	197	79	19.114	232.23	1876200000	1516800000	2187400000	1205300000	1232800000	1518000000	1119300000	720310000	896190000	1211300000	1166800000	1189700000	1874200000	1001300000	1149100000	947800000	976520000
	P32573	P32573	Peroxisomal 2,4-dienoyl-CoA reductase SPS19	SPS19	1	4	3.8	31.109	2.2582	0	0	0	0	0	5902200	0	7364500	6416700	0	0	9796000	0	6331700	6240500	0	5092800
	P41903	P41903	Peroxisomal acyl-coenzyme A thioester hydrolase 1	TES1	5	7	12.9	40.259	5.4647	55251000	0	0	0	0	0	0	0	0	0	0	0	0	0	0	0	25749000
	P15202	P15202	Peroxisomal catalase A	CTA1	8	67	13.2	58.555	40.068	0	0	0	36930000	32293000	47599000	73421000	72085000	83375000	84269000	90897000	102330000	32938000	51660000	108710000	34074000	39316000
	Q02207	Q02207	Peroxisomal hydratase-dehydrogenase-epimerase;2-enoyl-CoA hydratase;(3R)-3-hydroxyacyl-CoA dehydrogenase	FOX2	6	32	5.9	98.702	10.007	0	0	0	23045000	13266000	18379000	20838000	17300000	20888000	25782000	26474000	31086000	26527000	25082000	36687000	20594000	18504000
	Q07418	Q07418	Peroxisomal membrane protein import receptor PEX19	PEX19	7	43	25.1	38.706	86.954	31568000	38696000	39029000	38537000	35522000	35374000	32715000	35819000	35042000	31145000	35346000	28536000	29469000	42337000	39631000	53590000	33850000
	Q02969	Q02969	Peroxisomal membrane protein PEX25	PEX25	2	3	3.6	44.91	2.679	0	39325000	0	3092100	0	0	0	0	0	0	0	0	0	0	0	0	0
	Q06169	Q06169	Peroxisomal membrane protein PEX30	PEX30	5	37	11.9	59.461	111.18	10494000	14796000	14845000	17256000	20290000	22047000	23862000	24413000	20534000	24054000	21931000	26863000	16406000	30713000	25694000	24676000	14428000
	P25584	P25584	Peroxisomal membrane protein PEX34	PEX34	1	1	6.9	16.593	2.5405	0	0	0	0	0	0	0	0	0	0	0	0	36173000	0	0	0	0
	Q12462	Q12462	Peroxisomal membrane protein PMP27	PEX11	4	32	14.4	26.875	15.945	9381600	11563000	12092000	20050000	13524000	27719000	28302000	24583000	32464000	29212000	18569000	43857000	42018000	23075000	39512000	21602000	15867000
	P38137	P38137	Peroxisomal-coenzyme A synthetase	PCS60	11	92	19.3	60.488	73.238	54568000	42366000	49237000	263850000	317770000	228230000	181490000	196640000	214580000	218500000	342360000	278270000	326420000	216560000	291280000	188380000	221400000
	P53261	P53261	Pescadillo homolog	NOP7	9	37	14.5	69.876	111.76	122170000	110870000	109610000	19294000	25740000	18585000	14383000	10857000	16765000	30838000	19350000	27159000	26984000	37232000	42631000	31624000	27969000
	P15625	P15625	Phenylalanine--tRNA ligase alpha subunit	FRS2	13	143	24.1	57.511	305.07	350190000	283230000	375240000	283350000	264950000	274580000	213440000	208770000	220320000	260900000	247440000	217250000	231030000	273510000	278300000	291960000	297630000
	P15624	P15624	Phenylalanine--tRNA ligase beta subunit	FRS1	11	72	18.3	67.364	91.515	195370000	204760000	181440000	117290000	98170000	106900000	113350000	127520000	117660000	109690000	107480000	92186000	118830000	106330000	121560000	158000000	200250000
	P08425	P08425	Phenylalanine--tRNA ligase, mitochondrial	MSF1	2	4	4.7	54.828	4.3733	0	0	0	0	0	0	0	0	9570600	0	0	0	0	6563900	0	7242300	0
	Q12017	Q12017	Phosducin-like protein 2	PLP2	2	18	6.3	32.793	4.0721	6933900	5907200	5368200	0	2722400	0	0	0	0	1846300	2808300	3161600	3112600	0	0	0	0
	Q07800	Q07800	Phosphatase PSR1	PSR1	3	15	11.2	47.93	8.9616	0	0	8927500	3587100	0	3278500	0	0	0	4032800	4931200	4838600	5961500	0	5432900	5109600	0
	Q12252	Q12252	Phosphate metabolism protein 7	PHM7	1	1	1.2	112.54	3.1824	0	0	0	0	0	0	0	0	0	0	0	0	1062400	0	0	0	0
	P17442	P17442	Phosphate system positive regulatory protein PHO81	PHO81	4	14	3.7	134.03	9.6554	38380000	35719000	41813000	42621000	42253000	39092000	28287000	32679000	0	29234000	39131000	50235000	30534000	0	0	39146000	0
	P38221	P38221	Phosphatidate cytidylyltransferase	CDS1	6	57	13.3	51.822	12.356	84250000	87080000	82792000	59817000	69935000	71447000	93344000	64846000	75574000	53667000	54394000	60476000	19551000	44213000	73949000	68328000	60728000
	P32567	P32567	Phosphatidic acid phosphohydrolase 1	PAH1	3	14	4.4	95.03	5.3406	1072700	0	0	0	0	2008100	2253300	6035100	6036900	3881600	2192400	1781700	1307900	2512900	0	2007100	1998500
	P05374	P05374	Phosphatidylethanolamine N-methyltransferase	CHO2	11	61	10.8	101.2	31.731	139250000	94709000	103920000	42176000	51507000	38197000	47482000	58334000	53215000	59540000	69905000	39320000	42413000	63438000	46656000	38164000	32396000
	Q08959	Q08959	Phosphatidylglycerol phospholipase C	PGC1	1	12	2.2	37.069	8.1851	0	0	0	0	0	0	0	0	0	0	0	0	0	0	7019100	0	0
	P53191	P53191	Phosphatidylinositol 3-phosphate-binding protein 2	PIB2	3	22	6.8	70.616	9.228	6837000	6350600	6584600	6373400	8637700	6992800	7696100	9899900	5267000	7435400	6883800	9527600	11720000	8262100	8164000	9167500	6893400
	P40485	P40485	Phosphatidylinositol 4,5-bisphosphate-binding protein SLM1	SLM1	2	11	2.8	77.994	4.4488	0	11947000	12809000	0	16302000	12957000	12696000	0	12990000	0	0	11272000	16467000	0	18735000	16507000	0
	P39104	P39104	Phosphatidylinositol 4-kinase PIK1	PIK1	4	13	4.7	119.92	6.0566	7724200	9245200	7246800	7527300	7124200	8011900	9024000	9190500	0	9680800	6721600	6449400	0	6815100	7322200	8029700	6507000
	P37297	P37297	Phosphatidylinositol 4-kinase STT4	STT4	3	6	1.7	214.6	5.7423	0	0	0	0	0	0	0	0	0	2889900	0	0	0	0	0	0	0
	Q06705	Q06705	Phosphatidylinositol transfer protein CSR1	CSR1	4	30	10.8	47.462	39.74	22333000	31498000	24285000	30346000	21103000	24366000	27410000	41652000	34037000	36163000	24317000	29085000	22405000	20257000	26332000	39121000	25551000
	P53860	P53860	Phosphatidylinositol transfer protein PDR16	PDR16	4	36	14	40.713	11.947	47483000	28528000	34656000	21507000	16384000	18099000	17053000	23086000	25213000	27017000	19715000	19682000	17595000	24984000	26191000	25128000	23077000
	P53844	P53844	Phosphatidylinositol transfer protein PDR17	PDR17	3	12	6.9	40.677	4.0833	5383600	10611000	6823000	12464000	0	4636100	4338500	6477400	0	9735500	0	6517700	0	7495600	6221700	8007800	10018000
	P47008	P47008	Phosphatidylinositol transfer protein SFH5	SFH5	2	18	6.8	34.388	3.6729	4298100	3960900	6043100	3660400	0	3282600	3051200	2455800	0	0	0	3708400	0	0	0	0	0
	P05375	P05375	Phosphatidyl-N-methylethanolamine N-methyltransferase	OPI3	2	15	14.1	23.15	127.2	0	0	1160200	4886900	4323800	5564800	6168300	3955300	5868300	8696500	3649600	5299800	5179100	5398300	5556800	4070600	4380500
	P14843	P14843	Phospho-2-dehydro-3-deoxyheptonate aldolase, phenylalanine-inhibited	ARO3	8	80	29.7	41.069	232.11	33775000	25420000	33815000	83487000	81495000	84491000	101100000	69027000	87565000	60437000	120010000	82715000	59599000	91167000	67818000	64926000	69409000
	P32449	P32449	Phospho-2-dehydro-3-deoxyheptonate aldolase, tyrosine-inhibited	ARO4	8	59	27.8	39.749	194.12	116210000	131550000	129200000	105020000	78943000	84747000	149610000	139700000	123050000	93236000	95543000	71077000	35199000	88505000	82189000	99831000	145820000
	P38628	P38628	Phosphoacetylglucosamine mutase	PCM1	5	42	8.8	62.066	24.726	28912000	27836000	25277000	33691000	27943000	9351800	36303000	31312000	30119000	22898000	40927000	20567000	23207000	49521000	20469000	34637000	48265000
	P10963	P10963	Phosphoenolpyruvate carboxykinase [ATP]	PCK1	23	402	52.3	60.983	323.31	1070000	2520900	1358900	2063500000	2934300000	2539100000	4318700000	2449600000	2816000000	3808800000	4139000000	3388700000	1028300000	1436900000	508830000	247290000	294590000
	P33401	P33401	Phosphoglucomutase 1	PGM1	9	17	19.8	63.111	48.815	28344000	101250000	43091000	10815000	7752300	8565700	8429600	7403200	7149600	6367000	5582900	10300000	14860000	7873300	0	0	6296400
	P37012	P37012	Phosphoglucomutase 2	PGM2	24	339	50.8	63.088	323.31	58345000	76586000	66705000	1163400000	1220700000	1118100000	974260000	934530000	1065100000	1160000000	1144900000	1150700000	1151700000	1312500000	1028700000	938490000	804380000
	P00560	P00560	Phosphoglycerate kinase	PGK1	35	1205	81.5	44.738	323.31	4757100000	5445000000	4847000000	5947300000	8256300000	7067200000	11796000000	6202400000	6930500000	8389400000	8828800000	7997500000	10780000000	7832500000	7088900000	6632900000	5873000000
	P00950	P00950	Phosphoglycerate mutase 1	GPM1	19	614	72.5	27.608	323.31	4284900000	3360000000	4050100000	4081400000	5230900000	4287300000	4512700000	2803100000	3620100000	4264300000	5155500000	3818300000	7201600000	3700000000	3779600000	3629300000	3264600000
	Q12008	Q12008	Phosphoglycerate mutase 2	GPM2	6	23	22.5	36.073	28.928	0	0	0	20718000	12988000	11387000	8063400	8775500	9790700	10238000	12572000	10830000	13208000	11148000	9860300	15194000	12475000
	P32368	P32368	Phosphoinositide phosphatase SAC1	SAC1	12	56	22	71.124	37.004	61431000	42754000	51947000	48215000	58992000	48686000	30426000	36085000	36344000	40279000	57857000	36148000	44736000	44877000	40032000	41680000	61918000
	Q12675	Q12675	Phospholipid-transporting ATPase DNF2	DNF2	8	11	5.4	182.62	14.45	15020000	25519000	12668000	7846900	0	7313000	0	15228000	10244000	8568100	13648000	6748200	0	0	0	8514200	6615400
	P07283	P07283	Phosphomannomutase	SEC53	15	197	53.9	29.063	323.31	1474600000	1448800000	1353300000	750480000	632840000	698040000	781910000	689970000	680590000	721640000	780780000	864030000	531920000	754180000	745390000	743650000	711240000
	P24521	P24521	Phosphomevalonate kinase	ERG8	4	26	9.8	50.454	14.332	10250000	12298000	17355000	0	9370700	7368700	0	0	8309200	0	14053000	9711800	8867600	14430000	8702400	8246200	9564800
	P53332	P53332	Phosphopantetheine adenylyltransferase	CAB4	3	21	13.1	34.306	7.1544	0	10974000	8106600	0	0	10628000	16187000	17752000	21344000	11366000	0	0	0	0	13471000	17514000	24792000
	P40506	P40506	Phosphopantothenate--cysteine ligase CAB2	CAB2	3	15	10.7	41.866	8.0899	6788200	9375100	7391200	5449000	6975200	5264400	1546800	1781600	2521900	2486800	2106000	5935900	3488400	7403100	3368300	2015800	2254700
	P36024	P36024	Phosphopantothenoylcysteine decarboxylase subunit SIS2	SIS2	5	20	10.1	62.477	8.4731	7559900	13537000	9548900	11884000	9537400	8685700	6596700	10549000	6174100	6912400	12377000	9375600	17471000	6470000	21605000	9619900	9045900
	Q08438	Q08438	Phosphopantothenoylcysteine decarboxylase subunit VHS3	VHS3	4	38	7	73.648	135.65	7381000	5702600	6307600	23606000	20909000	17134000	19006000	24564000	23198000	27505000	28557000	26097000	15294000	24828000	26643000	17685000	25358000
	Q07688	Q07688	Phosphorelay intermediate protein YPD1	YPD1	4	28	28.7	19.168	36.799	41799000	15903000	0	43690000	37926000	20535000	37360000	29273000	26070000	34667000	49705000	32744000	0	68419000	33152000	37888000	31773000
	Q03262	Q03262	Phosphoribomutase	PRM15	10	57	13.5	71.068	47.551	16931000	15580000	18849000	84251000	63701000	56851000	57425000	63634000	64246000	67647000	63890000	59076000	69901000	73336000	74325000	65063000	71976000
	P21264	P21264	Phosphoribosylaminoimidazole carboxylase	ADE2	10	67	15.8	62.339	32.378	79729000	79140000	73446000	136230000	102130000	94311000	110070000	119920000	120760000	87415000	75985000	72480000	75798000	82271000	92214000	109230000	137800000
	P27616	P27616	Phosphoribosylaminoimidazole-succinocarboxamide synthase	ADE1	9	91	24.5	34.603	93.073	116260000	128850000	108060000	194270000	173900000	159500000	163080000	171570000	155230000	155540000	146660000	163790000	178980000	163770000	138290000	163510000	187910000
	P38972	P38972	Phosphoribosylformylglycinamidine synthase	ADE6	28	238	26.7	148.9	270.45	474420000	482550000	494530000	416110000	326270000	367420000	248920000	258180000	316400000	339550000	306400000	369580000	454690000	420270000	395160000	441450000	437370000
	P04161	P04161	Phosphoribosylglycinamide formyltransferase	ADE8	3	14	14.5	23.54	4.2941	17548000	0	15297000	10583000	10210000	5691300	0	6349600	0	0	0	0	0	0	0	8934400	0
	P33330	P33330	Phosphoserine aminotransferase	SER1	4	33	10.6	43.415	62.088	17529000	25007000	23199000	32885000	27293000	34274000	57030000	57534000	37870000	34541000	29614000	26132000	16267000	36549000	19253000	30557000	38759000
	P42941	P42941	Phosphoserine phosphatase	SER2	3	6	9.1	34.207	6.1534	22983000	0	0	0	0	0	0	0	0	0	0	15469000	0	17961000	0	0	0
	P05030	P05030	Plasma membrane ATPase 1	PMA1	25	393	35.4	99.618	323.31	5214300000	4694700000	4755100000	1283700000	1110900000	1081100000	929800000	1055700000	1126900000	1429500000	1450500000	1363900000	1951000000	1361900000	1581100000	1281900000	989820000
	P19657	P19657	Plasma membrane ATPase 2	PMA2	19	4	26.2	102.17	2.6782	0	0	0	0	0	0	0	0	0	0	0	0	0	0	17960000	0	0
	P40088	P40088	Plasma membrane iron permease	FTR1	1	3	2	45.722	2.922	0	0	0	0	0	0	1961300	0	0	0	0	0	0	0	0	0	0
	Q12746	Q12746	Plasma membrane-associated coenzyme Q6 reductase PGA3	PGA3	3	14	8.7	35.287	6.0499	0	27401000	0	13281000	0	15773000	9034000	0	12531000	0	10878000	15676000	13009000	16807000	13479000	28177000	20951000
	P33302	P33302	Pleiotropic ABC efflux transporter of multiple drugs	PDR5	12	34	8.9	170.44	54.685	134180000	138630000	155580000	4542600	4684700	8165300	0	1592700	3132700	2199000	3091900	3265800	6300700	9809900	4844000	3695900	6359600
	P29468	P29468	Poly(A) polymerase	PAP1	4	24	7.7	64.551	38.812	8171400	15536000	15163000	8071400	7553800	7407000	11214000	13172000	8054200	8563300	12149000	10020000	6906400	10764000	10166000	8244000	8815000
	P04147	P04147	Polyadenylate-binding protein, cytoplasmic and nuclear	PAB1	25	331	42.6	64.343	323.31	1252800000	1524600000	1431400000	748320000	777480000	800900000	838760000	866160000	734740000	782060000	771360000	789340000	669940000	882200000	1033200000	1031900000	983620000
	Q12447	Q12447	Polyamine N-acetyltransferase 1	PAA1	4	36	22.5	21.947	36.061	77515000	74954000	107990000	90340000	66035000	65774000	54083000	78473000	89508000	56846000	48455000	93061000	43705000	51182000	46516000	51504000	71137000
	Q06451	Q06451	Polyamine transporter 3	TPO3	2	32	3.5	68.065	5.9666	8660100	10128000	10253000	15094000	14846000	0	9475800	0	14724000	8562700	10276000	0	0	11562000	16244000	20831000	14836000
	P50942	P50942	Polyphosphatidylinositol phosphatase INP52;SAC1-like phosphoinositide phosphatase;Phosphatidylinositol 4,5-bisphosphate 5-phosphatase	INP52	6	13	5.6	133.33	7.6298	13138000	32261000	0	30256000	0	31502000	31728000	43107000	49810000	31217000	0	29697000	0	0	0	0	0
	Q12271	Q12271	Polyphosphatidylinositol phosphatase INP53;SAC1-like phosphoinositide phosphatase;Phosphatidylinositol 4,5-bisphosphate 5-phosphatase	INP53	11	48	10.4	124.58	21.543	25199000	34037000	29645000	17802000	17603000	16925000	23734000	29464000	16494000	22621000	16877000	16665000	13757000	17437000	21341000	18343000	17228000
	Q12144	Q12144	Pore and endoplasmic reticulum protein of 33 kDa	PER33	1	3	2.6	32.637	6.241	0	0	0	0	0	0	0	0	0	0	0	0	0	0	0	0	8616900
	Q12164	Q12164	Pore membrane protein of 33 kDa	POM33	6	59	16.8	32.186	67.055	12873000	14197000	17615000	70299000	66295000	61188000	56477000	53070000	60738000	77665000	65323000	74242000	42503000	63066000	73355000	51244000	35495000
	P28789	P28789	Porphobilinogen deaminase	HEM3	4	13	13.5	36.674	9.4121	16523000	0	17943000	20216000	14425000	0	0	0	0	18831000	19473000	34018000	25993000	23693000	18213000	21011000	18119000
	P46367	P46367	Potassium-activated aldehyde dehydrogenase, mitochondrial	ALD4	26	355	54.3	56.723	256.95	257390000	287270000	248350000	1608200000	1560000000	1661800000	2216500000	1556300000	1889700000	2115900000	2131800000	2679000000	2583200000	2096200000	2485000000	1658200000	1772300000
	P46988	P46988	Prefoldin subunit 1	PFD1	2	14	16.5	12.782	5.3435	24913000	19307000	15502000	17956000	3549500	19169000	0	10850000	15269000	22088000	0	14992000	19143000	25515000	23029000	25502000	16589000
	P40005	P40005	Prefoldin subunit 2	GIM4	5	28	31.5	12.994	51.796	42967000	0	40647000	17466000	17582000	20260000	12390000	18885000	10816000	18437000	24942000	38719000	30793000	17517000	18706000	20139000	20170000
	P48363	P48363	Prefoldin subunit 3	PAC10	3	8	12.6	23.115	4.8483	0	0	11761000	0	0	0	0	0	0	0	0	0	0	0	0	0	0
	P53900	P53900	Prefoldin subunit 4	GIM3	2	26	14.7	15.18	15.437	0	0	21704000	37575000	0	37662000	0	0	0	0	0	0	0	0	34241000	0	48765000
	Q04493	Q04493	Prefoldin subunit 5	GIM5	2	9	11.7	18.356	4.2758	9991000	11480000	0	9888800	0	0	8253300	0	0	7761400	8988700	8310200	24970000	8060600	9401900	10914000	0
	P52553	P52553	Prefoldin subunit 6	YKE2	2	36	18.4	13.284	46.196	0	0	62690000	0	0	35782000	29225000	0	0	22857000	0	20575000	0	0	25018000	41634000	50041000
	P45976	P45976	Pre-mRNA polyadenylation factor FIP1	FIP1	3	7	12.5	35.777	5.3557	0	2455500	3906100	0	0	0	0	0	0	1706700	0	0	0	0	0	2068200	0
	P32523	P32523	Pre-mRNA-processing factor 19	PRP19	4	20	9.3	56.569	9.741	20263000	14074000	18831000	14347000	11831000	0	13896000	14527000	11398000	18484000	12028000	12959000	10466000	15030000	13663000	10554000	13916000
	P33203	P33203	Pre-mRNA-processing protein PRP40	PRP40	3	13	6.2	69.064	6.876	0	0	0	0	0	1120000	1883600	0	0	0	0	0	0	0	0	0	0
	P23394	P23394	Pre-mRNA-splicing ATP-dependent RNA helicase PRP28	PRP28	1	8	1.9	66.641	2.755	0	0	0	0	0	0	0	0	0	0	0	0	0	0	5183800	0	0
	P33411	P33411	Pre-mRNA-splicing factor 18	PRP18	1	1	5.6	28.377	2.7577	0	0	0	0	0	0	0	0	0	0	0	0	7392400	0	0	0	0
	P19735	P19735	Pre-mRNA-splicing factor 6	PRP6	2	4	2.1	104.23	2.3105	0	0	0	0	0	0	0	0	0	0	0	0	0	19999000	0	0	0
	P33334	P33334	Pre-mRNA-splicing factor 8	PRP8	2	3	1	279.5	2.3254	0	0	0	0	0	0	0	0	0	6878700	0	0	0	0	0	0	0
	P53131	P53131	Pre-mRNA-splicing factor ATP-dependent RNA helicase PRP43	PRP43	15	113	17.1	87.561	104.61	136710000	148120000	155670000	65248000	59777000	59966000	57782000	73685000	77458000	47119000	53705000	48576000	66088000	79727000	77921000	84603000	107500000
	P25337	P25337	Pre-mRNA-splicing factor BUD31	BUD31	2	4	15.3	18.447	3.053	0	0	0	28476000	23977000	0	28428000	0	20644000	24904000	0	0	0	0	29347000	34628000	32921000
	Q03772	Q03772	Pre-mRNA-splicing factor CWC15	CWC15	4	18	26.9	19.935	4.8395	8551300	9029400	7369900	7478400	7862400	0	0	8103400	8109400	8530800	9576400	8942500	9762200	11419000	9456400	10841000	0
	Q12046	Q12046	Pre-mRNA-splicing factor CWC2	CWC2	4	4	12.4	38.43	5.4159	0	0	0	0	20631000	0	0	0	0	0	0	0	0	0	0	25557000	0
	Q03375	Q03375	Pre-mRNA-splicing factor CWC21	CWC21	1	6	7.4	15.762	3.9057	0	0	0	0	0	0	0	0	0	0	0	0	0	0	4355600	0	0
	P53333	P53333	Pre-mRNA-splicing factor CWC22	CWC22	2	18	3.5	67.293	4.5292	3002600	3933200	3062800	5433200	4736700	5634200	6198200	5398200	5147900	6965800	5328800	3469600	2391800	6094400	5426100	5894400	6702500
	P46947	P46947	Pre-mRNA-splicing factor CWC26	BUD13	1	5	4.5	30.472	2.6946	0	0	0	0	0	0	0	0	0	0	0	0	911080	0	0	0	0
	P21374	P21374	Pre-mRNA-splicing factor ISY1	ISY1	2	3	11.1	28.023	6.0678	0	0	0	0	0	0	0	0	0	0	0	0	0	0	2674900	0	0
	P19736	P19736	Pre-mRNA-splicing factor PRP9	PRP9	2	3	5.3	63.029	6.4137	0	0	0	0	0	0	2431400	1871700	0	0	1697700	0	0	0	0	0	0
	P43589	P43589	Pre-mRNA-splicing factor SAD1	SAD1	1	10	3.1	52.166	3.133	0	0	0	0	0	0	0	0	0	0	0	0	0	0	2866500	0	0
	P32639	P32639	Pre-mRNA-splicing helicase BRR2	BRR2	2	6	1.1	246.18	2.7006	3172500	3912600	0	0	0	0	0	0	0	0	4162700	0	0	0	0	0	0
	P53633	P53633	Prenylated Rab acceptor 1	YIP3	2	28	12.5	19.411	17.787	50614000	34302000	37847000	27806000	18224000	18480000	15641000	16604000	17319000	0	0	13325000	13933000	20652000	18378000	17145000	23961000
	P20049	P20049	Prephenate dehydrogenase [NADP(+)]	TYR1	4	29	9.3	50.923	11.903	8894100	13305000	10984000	10418000	12028000	9672900	13343000	19092000	17948000	9667800	13354000	9199100	9105300	11411000	2511900	13324000	23055000
	Q06344	Q06344	Pre-rRNA-processing protein ESF1	ESF1	4	4	6.5	72.409	5.1873	4816700	5793700	11047000	2287200	0	3822100	2738100	0	0	2992100	0	0	0	0	0	0	3257300
	P53877	P53877	Pre-rRNA-processing protein IPI3	IPI3	6	6	9.5	61.772	11.932	15992000	15374000	14642000	0	0	0	0	0	0	0	0	0	0	0	0	0	0
	Q99216	Q99216	Pre-rRNA-processing protein PNO1	PNO1	6	22	19.3	30.331	16.098	27724000	33208000	43238000	2680700	0	3130300	3158900	2909400	2462900	0	0	0	0	0	1317100	0	0
	P38883	P38883	Pre-rRNA-processing protein RIX1	RIX1	5	15	5.6	86.738	8.0528	13260000	25652000	24909000	14635000	17451000	0	10235000	8709800	8406100	8148200	0	5648100	6579800	17852000	7230300	9817700	8466800
	P36147	P36147	Presequence translocated-associated motor subunit PAM17, mitochondrial	PAM17	1	22	6.6	21.968	148.14	40914000	20311000	37133000	32903000	21932000	38648000	20678000	32349000	39343000	26888000	25075000	47851000	32497000	31065000	29669000	20209000	0
	Q01329	Q01329	Pre-tRNA-processing protein PTA1	PTA1	1	10	1.7	88.472	3.4254	0	0	0	0	0	0	0	0	0	0	0	0	0	0	2540600	0	0
	Q03655	Q03655	Probable 1,3-beta-glucanosyltransferase GAS3	GAS3	4	15	8.2	56.793	8.7907	16514000	14378000	30118000	18803000	14495000	24413000	0	7467000	0	0	0	9057000	0	16656000	0	10156000	9232700
	P33333	P33333	Probable 1-acyl-sn-glycerol-3-phosphate acyltransferase	SLC1	6	53	18.2	33.887	60.276	85178000	77798000	73210000	48266000	27789000	24417000	37384000	34336000	36915000	47332000	47577000	39570000	30332000	54302000	46277000	46213000	46160000
	P40555	P40555	Probable 26S proteasome regulatory subunit p27	NAS2	1	9	3.6	24.846	2.376	0	0	0	0	0	0	0	0	0	0	0	0	0	0	8219100	0	0
	P50086	P50086	Probable 26S proteasome regulatory subunit p28	NAS6	7	47	25.9	25.616	33.863	45605000	28595000	42748000	69474000	82211000	69610000	58350000	43569000	42908000	60498000	79704000	85771000	114290000	81481000	57053000	53756000	61849000
	Q12428	Q12428	Probable 2-methylcitrate dehydratase	PDH1	8	52	14.1	57.683	208.99	0	0	0	83560000	58301000	83633000	61745000	147830000	128820000	94266000	84948000	113320000	39229000	98541000	114520000	78638000	85105000
	P50108	P50108	Probable alpha-1,6-mannosyltransferase MNN10	MNN10	2	2	3.1	46.747	2.7547	0	0	0	0	0	0	0	90762000	0	0	0	0	0	0	0	0	0
	P46985	P46985	Probable alpha-1,6-mannosyltransferase MNN11	MNN11	5	9	12.6	47.858	8.9579	19118000	24494000	19584000	0	10011000	0	0	0	0	0	0	0	0	0	9086400	6984700	0
	P42938	P42938	Probable ATP-dependent kinase TDA10	TDA10	2	33	7.9	33.336	103.83	17397000	23836000	18703000	80013000	54137000	108240000	72525000	106660000	100420000	71290000	72273000	82343000	59355000	70542000	68896000	70656000	75849000
	P25371	P25371	Probable ATP-dependent permease	ADP1	2	15	2	117.23	6.4827	0	0	7235000	14107000	15487000	10245000	0	0	0	0	0	0	0	0	7507600	0	0
	Q04217	Q04217	Probable ATP-dependent RNA helicase DHR1	ECM16	5	15	4.2	144.95	13.251	12220000	10417000	13859000	0	0	0	0	0	0	0	2364300	0	0	6292900	7021200	7564200	6850200
	P36009	P36009	Probable ATP-dependent RNA helicase DHR2	DHR2	5	7	7.5	82.712	7.8339	7216700	9290500	8612100	0	0	0	0	0	0	0	0	0	0	0	0	0	0
	P38149	P38149	Probable di- and tripeptidase DUG2	DUG2	7	13	7.2	98.07	10.01	0	8028300	9625200	7299100	10554000	6604600	8815600	18894000	8126400	3801000	0	0	15113000	0	0	7869600	0
	P39713	P39713	Probable diacetyl reductase [(R)-acetoin forming] 2	BDH2	1	2	2.4	46.098	2.5217	0	0	0	0	0	0	0	0	0	0	0	0	0	0	3214800	0	0
	Q08225	Q08225	Probable dipeptidyl peptidase 3		4	15	4.5	80.509	6.5566	21806000	17648000	19895000	20520000	12652000	12733000	7173600	9013800	8831600	7597700	11198000	20510000	27007000	9203900	7017100	11135000	10484000
	Q12480	Q12480	Probable electron transfer flavoprotein subunit alpha, mitochondrial	AIM45	4	25	14.8	36.802	23.988	29248000	22506000	28012000	30303000	24365000	25560000	20953000	32968000	28656000	23350000	23304000	27924000	16636000	26567000	29020000	31700000	20186000
	P42940	P42940	Probable electron transfer flavoprotein subunit beta	CIR1	5	28	19.9	28.758	19.819	52632000	37264000	27017000	19787000	24946000	19757000	14748000	36379000	31267000	32168000	23994000	18143000	63739000	37152000	19211000	60886000	23211000
	Q08822	Q08822	Probable electron transfer flavoprotein-ubiquinone oxidoreductase, mitochondrial	CIR2	9	66	16.2	69.633	50.634	29531000	35862000	39930000	60892000	53961000	46649000	45762000	50466000	53317000	48534000	41890000	48306000	28076000	38135000	42363000	35153000	24298000
	Q04951	Q04951	Probable family 17 glucosidase SCW10	SCW10	3	10	8	40.469	6.3879	9773900	8804200	8419300	0	5882900	0	0	0	0	6107800	5711800	0	8832400	6569400	6589700	0	0
	P53334	P53334	Probable family 17 glucosidase SCW4	SCW4	2	3	5.2	40.173	2.91	0	0	0	0	0	0	0	0	0	0	0	0	8547100	0	0	0	0
	P38695	P38695	Probable glucose transporter HXT5	HXT5	13	59	22.8	66.251	55.702	0	0	0	141370000	176890000	159270000	192970000	144920000	160240000	176840000	227880000	199380000	265210000	187610000	159560000	122410000	133550000
	Q08992;Q08914;Q04902	Q08992;Q08914;Q04902	Probable glutathione-independent glyoxalase HSP32;Probable glutathione-independent glyoxalase HSP33;Probable glutathione-independent glyoxalase SNO4	HSP32;HSP33;SNO4	4	23	14.8	25.94	9.066	0	0	0	25978000	26347000	22164000	27156000	18468000	25614000	31811000	27885000	23493000	16003000	25692000	20796000	25299000	25440000
	P32623	P32623	Probable glycosidase CRH2	UTR2	2	5	4.3	49.906	9.0486	0	45748000	0	0	0	0	0	0	0	0	0	0	0	0	0	0	0
	P49954	P49954	Probable hydrolase NIT3	NIT3	4	14	11	32.549	21.651	8816400	20706000	10576000	0	20979000	23760000	12851000	0	24758000	0	10152000	13223000	10543000	25066000	24047000	24583000	0
	P34248	P34248	Probable intramembrane protease YKL100C		3	13	3.9	67.524	7.6759	6009100	6856800	7935300	11941000	8615700	0	0	10170000	0	0	0	9401200	0	0	10519000	8805600	0
	P47039	P47039	Probable kynurenine--oxoglutarate transaminase BNA3	BNA3	2	12	3.4	50.082	5.0527	6123500	5536700	0	6611400	4295100	4574400	6017100	5923100	6825100	6025100	7994900	0	0	5961700	0	7233800	0
	P38130	P38130	Probable mannosyltransferase KTR3	KTR3	4	29	9.9	47.482	13.758	30961000	31952000	35194000	35847000	33540000	29438000	31000000	49360000	40822000	32683000	23520000	33787000	12477000	26592000	35446000	22142000	27226000
	P38131	P38131	Probable mannosyltransferase KTR4	KTR4	1	8	1.7	54.555	16.982	0	0	0	0	0	0	0	0	0	0	0	0	0	0	1830800	0	0
	P38142	P38142	Probable metabolite transport protein YBR241C		2	24	3.7	53.525	7.8245	0	1477400	1498900	27686000	9325400	16460000	7320000	15798000	13565000	6278100	2442300	14139000	0	5317800	4176100	3719700	5903100
	Q03862	Q03862	Probable metalloprotease ARX1	ARX1	8	23	14.2	65.212	107.91	48776000	64278000	60071000	0	13709000	12342000	5420200	0	14398000	7655100	0	11930000	23640000	12926000	16654000	10816000	10869000
	P53109	P53109	Probable metalloreductase AIM14	AIM14	3	3	4.4	65.839	3.6074	0	6469300	3860300	0	0	2552900	0	3561400	0	0	0	0	0	3111400	0	3562200	3579500
	Q12029	Q12029	Probable mitochondrial transport protein FSF1	FSF1	5	21	13.8	35.414	13.016	27703000	27078000	24616000	15657000	29079000	13181000	16471000	16678000	15332000	14283000	24098000	16984000	16047000	21501000	14279000	19121000	33850000
	P48360	P48360	Probable NADPH:adrenodoxin oxidoreductase, mitochondrial	ARH1	1	15	2.2	56.237	2.4698	7005900	5549600	5513100	4034000	0	0	4225300	4088900	3775200	0	0	4744700	0	4676200	0	0	4739800
	P23180	P23180	Probable oxidoreductase AIM17	AIM17	4	37	7.5	53.134	51.178	13542000	17118000	22703000	62022000	53208000	99950000	93839000	56076000	33980000	56777000	43733000	85380000	85081000	53047000	69865000	45994000	56041000
	P39524	P39524	Probable phospholipid-transporting ATPase DRS2	DRS2	2	5	2.3	153.76	2.6204	2999900	0	0	0	3141900	0	0	0	0	0	0	2329700	3071700	3278200	0	0	0
	P40527	P40527	Probable phospholipid-transporting ATPase NEO1	NEO1	3	3	2.7	130.22	6.0269	0	5996800	0	0	0	0	0	0	4519700	0	0	0	0	0	0	0	0
	P36069	P36069	Probable phosphomutase PMU1	PMU1	2	9	6.8	33.776	14.892	0	13457000	15902000	0	0	0	0	0	0	0	0	7419200	0	0	7763000	6443000	0
	P39965	P39965	Probable proline--tRNA ligase, mitochondrial	AIM10	2	5	3.6	65.88	3.8761	0	0	0	0	13136000	0	11034000	13691000	0	0	0	0	0	0	0	0	12475000
	P21242	P21242	Probable proteasome subunit alpha type-7	PRE10	6	79	21.9	31.536	50.35	115630000	150630000	128760000	183410000	122440000	141360000	132580000	188990000	167010000	151990000	139920000	175770000	181800000	121440000	138920000	152990000	142700000
	P53824;P43545;Q03148	P53824;P43545;Q03148	Probable pyridoxal 5-phosphate synthase subunit SNZ2;Probable pyridoxal 5-phosphate synthase subunit SNZ3;Pyridoxal 5-phosphate synthase subunit SNZ1	SNZ2;SNZ3;SNZ1	5	25	11.1	32.033	12.7	0	0	0	31771000	23733000	0	24875000	43089000	31598000	35441000	31828000	38036000	30582000	28611000	50982000	53855000	22074000
	P38230	P38230	Probable quinone oxidoreductase	ZTA1	11	107	37.1	37.018	196.82	18990000	21148000	18593000	125450000	160840000	138690000	173180000	207290000	191820000	183140000	205820000	177920000	74039000	178980000	174300000	131810000	152730000
	P25332	P25332	Probable ribokinase	RBK1	3	24	9	36.924	11.956	71860000	0	49425000	71734000	107990000	192720000	16679000	15896000	21214000	18208000	32622000	0	67045000	49109000	0	49656000	0
	P40472;P53616	P40472	Probable secreted beta-glucosidase SIM1	SIM1	3	5	7.8	48.189	8.0751	16639000	22337000	22596000	0	0	0	0	0	0	0	0	0	0	0	0	0	0
	P36004	P36004	Probable serine/threonine-protein kinase KKQ8	KKQ8	2	10	3.2	82.589	5.0508	0	1081900	1279500	2035200	0	2415400	3005800	3224100	2908800	2606600	0	2137800	0	1893800	1747200	1953900	1942600
	Q12100	Q12100	Probable serine/threonine-protein kinase RTK1	RTK1	5	28	10	69.614	17.624	8231200	0	9581900	11770000	8497400	8499300	13771000	19487000	18177000	21205000	16507000	19737000	13099000	13720000	14995000	16255000	9804400
	P53212	P53212	Probable transcriptional regulatory protein HAH1	YGR021W	2	4	6.2	31.699	3.0447	0	0	0	0	0	0	0	0	0	0	0	0	0	0	2985800	0	0
	P38254	P38254	Probable tubulin--tyrosine ligase PBY1	PBY1	2	20	3.2	86.352	4.7799	0	0	0	0	0	0	0	0	0	0	0	0	0	8499100	0	0	0
	Q03455	Q03455	Probable zinc transporter MSC2	MSC2	1	9	1.8	80.577	2.2462	0	0	0	0	0	0	0	0	0	0	0	0	0	0	1258300	0	0
	P07274	P07274	Profilin	PFY1	3	72	27	13.677	270.71	331380000	191780000	265600000	224700000	231710000	191380000	231560000	226930000	263200000	315940000	364910000	295740000	368270000	305750000	278000000	246630000	160110000
	P40961	P40961	Prohibitin-1	PHB1	3	18	10.1	31.427	6.8665	0	10632000	10348000	18661000	17434000	0	29316000	0	18655000	0	0	0	15395000	0	0	18244000	27656000
	P50085	P50085	Prohibitin-2	PHB2	7	53	17.1	34.406	21.288	33306000	42679000	34771000	39262000	50840000	39020000	56959000	37723000	45970000	41841000	51122000	44447000	31490000	40566000	29298000	34916000	52676000
	P15873	P15873	Proliferating cell nuclear antigen	POL30	3	8	12	28.916	3.639	0	19355000	0	0	15730000	16683000	16854000	0	12229000	10329000	0	5796200	36016000	0	14118000	0	0
	P09368	P09368	Proline dehydrogenase, mitochondrial	PUT1	5	9	13.2	53.271	16.909	0	0	0	2600600	2272400	2112900	0	8459200	0	1909800	0	0	1299400	0	1588500	9843100	23560000
	P40325	P40325	Proline-rich protein HUA1	HUA1	2	2	9.1	22.435	2.5807	0	2168600	0	0	0	0	0	0	0	0	0	0	0	0	0	0	0
	Q12446	Q12446	Proline-rich protein LAS17	LAS17	5	13	6.6	67.571	8.5999	30400000	33720000	27676000	41517000	57610000	0	40641000	108180000	62400000	38022000	34090000	52284000	66267000	42828000	36308000	30669000	59377000
	P40032	P40032	Prolyl 3,4-dihydroxylase TPA1	TPA1	10	54	14.4	74.041	23.547	32774000	32833000	38809000	16750000	23275000	15354000	18708000	20489000	21503000	17829000	17842000	13413000	22855000	20630000	17742000	22067000	20031000
	P01094	P01094	Protease A inhibitor 3	PAI3	4	54	38.2	7.7074	65.038	0	2313700	2787800	213710000	218080000	256880000	226120000	233050000	127440000	179030000	162060000	211400000	52285000	74390000	83673000	65867000	100540000
	P0CT04	P0CT04	Protease B inhibitor 2	PBI2	6	101	50.7	8.5897	323.31	56584000	23901000	48895000	1036900000	1037000000	592880000	521770000	530650000	482360000	750100000	976990000	647600000	504800000	479690000	425370000	465400000	381340000
	P43583	P43583	Proteasome activator BLM10	BLM10	4	16	2	245.99	9.8512	8012000	16054000	8302200	10925000	7733100	10269000	16376000	10596000	11201000	9714300	10205000	15253000	0	15567000	7726500	7780900	0
	Q05778	Q05778	Proteasome chaperone 1	PBA1	2	9	6.2	30.695	4.0703	0	2654500	2531300	0	3310500	3376600	0	0	3349700	3141800	0	2389300	0	0	3143900	3274000	0
	P38737	P38737	Proteasome component ECM29	ECM29	8	34	5.1	210.43	35.102	24684000	20721000	18834000	11513000	9242400	9741200	7160400	9740500	9428900	8977000	9288400	8511400	13274000	14263000	12921000	19166000	15728000
	P21243	P21243	Proteasome subunit alpha type-1	SCL1	12	162	53.2	28.001	323.31	111350000	89294000	100750000	139080000	150770000	146400000	117060000	90229000	106950000	160240000	147190000	159990000	196060000	187780000	152950000	117810000	123200000
	P23639	P23639	Proteasome subunit alpha type-2	PRE8	7	69	29.2	27.162	27.303	54113000	71632000	62802000	91110000	79000000	105880000	86005000	103610000	119040000	89624000	74426000	103260000	69540000	135850000	117740000	125430000	118180000
	P23638	P23638	Proteasome subunit alpha type-3	PRE9	7	54	26.7	28.714	38.826	44640000	26208000	32057000	50493000	34476000	43161000	50453000	48868000	54723000	32598000	28939000	46788000	24942000	33109000	27984000	42174000	51347000
	P40303	P40303	Proteasome subunit alpha type-4	PRE6	9	72	29.9	28.439	54.196	65722000	53077000	58903000	101370000	85291000	72875000	91721000	63876000	65347000	102250000	99571000	71362000	61433000	106010000	66830000	85607000	84185000
	P32379	P32379	Proteasome subunit alpha type-5	PUP2	8	85	33.8	28.617	99.855	124880000	139570000	168490000	219340000	174640000	188780000	158510000	159340000	145130000	171750000	192560000	137200000	211100000	194880000	170970000	220730000	284250000
	P40302	P40302	Proteasome subunit alpha type-6	PRE5	10	97	41.9	25.604	125.94	132840000	108340000	113510000	124020000	123050000	122170000	167080000	171870000	147290000	164810000	161640000	134000000	101880000	128920000	142990000	134520000	143620000
	P38624	P38624	Proteasome subunit beta type-1	PRE3	8	76	37.2	23.547	68.542	77603000	91013000	90411000	130950000	129550000	140560000	143420000	161400000	161740000	132210000	124880000	97390000	77134000	112110000	137860000	155620000	201510000
	P25043	P25043	Proteasome subunit beta type-2	PUP1	6	70	22.2	28.268	82.921	87624000	59561000	85489000	148690000	67473000	63871000	60399000	45439000	76478000	89506000	61069000	65536000	58900000	122830000	83193000	67143000	80754000
	P25451	P25451	Proteasome subunit beta type-3	PUP3	2	24	6.8	22.605	100.17	28404000	35269000	25259000	37592000	34233000	28007000	0	0	0	33577000	0	24180000	43075000	27187000	29686000	33610000	37173000
	P22141	P22141	Proteasome subunit beta type-4	PRE1	3	26	13.1	22.516	8.9317	36976000	43386000	44701000	59226000	39378000	71521000	38239000	0	45014000	36062000	30872000	116880000	113930000	54291000	44725000	56081000	57699000
	P30656	P30656	Proteasome subunit beta type-5	PRE2	5	31	22	31.636	15.438	33612000	29021000	25477000	34178000	32736000	39876000	40692000	66805000	51680000	53955000	47644000	39915000	44835000	54548000	40440000	42882000	53007000
	P23724	P23724	Proteasome subunit beta type-6	PRE7	7	69	23.2	26.871	132.31	34502000	42915000	44781000	75785000	60489000	51213000	54695000	72150000	75783000	64213000	48721000	59087000	64040000	55719000	67390000	82366000	77113000
	P30657	P30657	Proteasome subunit beta type-7	PRE4	4	55	9.8	29.443	11.981	56566000	71565000	67453000	121740000	96891000	98604000	111070000	159790000	123560000	80072000	86847000	92947000	50458000	92231000	93401000	94109000	114010000
	P38779	P38779	Proteasome-interacting protein CIC1	CIC1	1	1	2.4	42.529	2.967	0	0	0	0	0	0	0	0	0	0	0	0	0	0	3009300	0	0
	P39721	P39721	Protein AIM2	AIM2	5	33	26.8	27.089	20.449	14067000	16954000	17451000	54138000	60230000	89935000	48728000	43039000	59217000	50764000	77798000	68958000	96365000	50856000	73283000	41866000	39547000
	Q12156	Q12156	Protein AIM7	AIM7	1	2	6.7	17.13	2.9646	0	0	0	0	0	0	0	0	0	0	0	0	0	0	10288000	0	0
	P16550	P16550	Protein APA1;5,5-P-1,P-4-tetraphosphate phosphorylase;ADP-sulfurylase	APA1	8	47	24	36.492	33.671	76596000	110940000	120970000	53603000	67619000	77654000	71538000	80338000	73848000	71037000	39802000	50515000	44725000	37982000	61404000	91855000	93653000
	Q01217	Q01217	Protein ARG5,6, mitochondrial;N-acetyl-gamma-glutamyl-phosphate reductase;Acetylglutamate kinase	ARG5,6	8	27	12.9	94.868	17.734	0	0	15075000	14635000	15331000	18993000	19753000	19446000	23330000	23410000	22608000	20801000	0	19938000	24130000	19723000	22041000
	P38074	P38074	Protein arginine N-methyltransferase 1	HMT1	4	19	18.7	39.786	115.81	0	15491000	19277000	17366000	14280000	12642000	15064000	15343000	11023000	23854000	8995300	14916000	6106800	21210000	10505000	15360000	21282000
	Q12314	Q12314	Protein arginine N-methyltransferase SFM1	SFM1	4	24	15	24.743	10.385	21366000	19375000	23632000	0	29505000	0	18996000	18518000	16156000	16506000	21908000	18280000	16507000	22807000	22907000	26555000	24326000
	P39945;P0C5L1;P35183	P39945	Protein AST2	AST2	3	7	7	48.37	5.0729	0	0	0	15769000	10315000	13403000	12477000	13056000	13540000	17827000	15569000	15158000	0	16546000	16452000	15700000	12628000
	P32453	P32453	Protein ATP11, mitochondrial	ATP11	4	7	12.9	36.851	7.2676	0	6516700	0	0	0	7028800	0	0	7673100	0	0	0	0	5789600	0	8237000	0
	P22135	P22135	Protein ATP12, mitochondrial	ATP12	2	10	6.8	36.554	6.0655	4508800	0	0	7769900	7957900	7288800	9743200	11712000	13641000	10815000	10199000	8965800	0	10147000	9889600	9657900	11656000
	Q05029	Q05029	Protein BCH1	BCH1	4	12	9.4	82.048	69.443	1329800	4677100	0	0	0	0	6264900	4386900	5212700	0	0	8380500	5225300	6289600	6738400	3687600	0
	Q06338	Q06338	Protein BCP1	BCP1	5	18	19.4	32.661	23.856	24942000	53446000	42591000	8506400	5371100	8609400	9042800	6919200	6904600	5889400	4861000	10616000	8952600	8162700	7855000	7686400	6750400
	Q06631	Q06631	Protein BFR2	BFR2	6	45	13.7	61.202	65.046	47327000	45477000	42511000	19831000	15263000	16789000	16144000	15030000	13210000	15072000	13277000	17392000	27083000	22982000	32000000	20125000	13717000
	P38813	P38813	Protein BIG1	BIG1	1	3	5.1	39.068	2.6597	0	0	0	0	0	0	0	0	0	0	0	0	0	0	1625400	0	0
	P40013	P40013	Protein BIM1	BIM1	3	4	6.7	38.361	3.9143	13605000	0	0	0	0	0	0	0	0	0	0	0	0	0	0	0	0
	P29311	P29311	Protein BMH1	BMH1	15	379	50.9	30.091	323.31	1479000000	1288200000	1570800000	2079100000	1832300000	1738700000	1359200000	1430400000	1603000000	1580900000	1606000000	1513000000	1753800000	1569600000	1591000000	1631600000	1629900000
	P34730	P34730	Protein BMH2	BMH2	15	130	48.7	31.061	253.95	248110000	119140000	177710000	411970000	403280000	325430000	221720000	296120000	216310000	360000000	453010000	318840000	298400000	431480000	389460000	362910000	392970000
	P41832	P41832	Protein BNI1	BNI1	4	6	3.1	219.67	10.024	4451000	6832500	6430700	4182900	0	0	2729700	0	0	0	0	0	4957600	3952800	0	0	0
	P38041	P38041	Protein BOB1	BOI1	1	1	1.7	109.29	3.4447	0	0	0	0	0	0	0	0	0	0	1058300	0	0	0	0	0	0
	P39969	P39969	Protein BOI2	BOI2	4	4	4	115.69	6.1974	0	0	0	0	6444100	0	0	0	0	0	0	0	0	0	0	4852900	0
	Q06604	Q06604	Protein BSP1	BSP1	3	4	6.6	64.665	4.8721	0	17378000	26394000	0	0	12442000	0	0	0	0	0	0	0	0	0	0	0
	P38822	P38822	Protein BZZ1	BZZ1	7	49	12.6	71.17	46.654	12463000	18818000	15532000	22559000	20906000	23554000	19912000	26469000	20879000	23415000	20370000	20117000	15928000	21501000	24895000	23322000	25162000
	P39101	P39101	Protein CAJ1	CAJ1	9	51	28.6	44.854	29.349	24229000	28352000	27823000	58127000	14337000	38185000	53156000	86044000	62424000	44765000	44282000	27890000	47611000	35205000	34575000	36476000	40942000
	P34237	P34237	Protein CASP	COY1	11	59	16.5	77.513	22.699	18580000	26794000	24962000	26843000	43621000	24519000	31177000	37919000	35524000	26295000	32788000	25699000	14108000	35667000	27007000	33403000	48289000
	P21560	P21560	Protein CBP3, mitochondrial	CBP3	4	10	10.4	39.083	5.5727	0	8653500	11001000	16481000	11614000	13292000	14678000	19235000	0	15940000	0	12987000	17336000	11272000	0	18153000	21927000
	P47818	P47818	Protein CCC1	CCC1	3	8	9.3	34.249	3.8829	0	0	0	0	0	0	0	0	0	0	3273200	0	0	0	0	0	0
	Q07897	Q07897	Protein CMS1	CMS1	5	21	16.2	33.394	14.564	12865000	10498000	14106000	10902000	0	8594700	13006000	14917000	11000000	13974000	12242000	12100000	10984000	12391000	9649600	9776500	9853900
	Q12150	Q12150	Protein CSF1	CSF1	3	4	0.8	338.25	3.0116	0	0	0	0	0	0	0	0	0	0	0	0	0	0	13164000	0	0
	P25618	P25618	Protein CWH43	CWH43	3	7	3.6	107.88	5.1221	12952000	11151000	12759000	11090000	0	11328000	0	7845600	0	10588000	0	6334600	16612000	13649000	11193000	10456000	8649600
	Q99316	Q99316	Protein disulfide isomerase MPD2	MPD2	3	5	9.4	32.401	3.6041	0	0	0	0	0	4844400	0	0	0	0	0	0	10987000	0	0	0	5491600
	P17967	P17967	Protein disulfide-isomerase	PDI1	18	260	32.8	58.226	323.31	469940000	508800000	574940000	820620000	809330000	729520000	739190000	941940000	783500000	712300000	748040000	534650000	398100000	701450000	588220000	834880000	1080400000
	P32474	P32474	Protein disulfide-isomerase EUG1	EUG1	2	17	5	58.981	10.793	9780900	0	8595700	0	12860000	11441000	18154000	25278000	16438000	14713000	16642000	15176000	14737000	12226000	13439000	21000000	16270000
	Q12404	Q12404	Protein disulfide-isomerase MPD1	MPD1	1	19	4.4	36.408	39.943	11504000	0	7668900	8517900	15505000	9434300	6909900	9312700	8486100	11259000	12440000	11770000	10473000	18153000	24512000	14674000	10273000
	P36037	P36037	Protein DOA1	DOA1	10	39	11.9	79.505	18.227	8094100	29166000	25022000	37431000	32963000	47152000	28799000	42461000	36066000	32181000	35068000	30135000	29980000	35246000	31977000	34446000	30243000
	P33309	P33309	Protein DOM34	DOM34	5	18	9.8	44.057	12.808	21785000	18969000	17840000	8550200	7972600	8132700	0	10648000	12798000	7259200	7366100	9916500	7339800	6459000	7695600	8280200	8827800
	Q03921	Q03921	Protein dopey	DOP1	4	7	2.3	194.69	6.8047	6874600	6957700	7956500	0	6435600	6753400	4312600	10730000	7570100	8057900	0	6432700	5045800	0	6055400	0	6733500
	P54858	P54858	Protein DOS2	DOS2	7	28	18.4	35.964	90.934	9574000	8882700	8876000	11150000	18094000	11681000	12401000	29465000	18451000	12846000	12137000	13592000	12929000	13886000	10666000	23971000	22059000
	P36041	P36041	Protein EAP1	EAP1	1	10	1.7	69.761	37.01	0	0	0	0	0	0	0	0	0	0	0	0	0	9466300	0	0	0
	Q03466	Q03466	Protein EBS1	EBS1	2	5	2.3	99.999	3.4656	0	98439000	0	0	0	0	0	0	0	0	0	0	0	107590000	0	0	0
	P38167	P38167	Protein ECM21	ECM21	7	25	7.7	123.61	17.083	5787500	6652100	6061000	15836000	13257000	14447000	12059000	30804000	24604000	24176000	11572000	16165000	7033800	9432200	16165000	25666000	13758000
	Q03653	Q03653	Protein EFR3	EFR3	3	7	3.8	89.19	4.7909	0	3920300	0	0	0	0	0	0	0	0	0	0	3535600	0	0	0	0
	Q12396	Q12396	Protein EMP46	EMP46	4	7	8.8	50.946	11.934	0	0	0	0	0	0	0	0	25469000	17947000	18498000	0	0	20628000	16846000	0	0
	P43555	P43555	Protein EMP47	EMP47	5	22	11.7	50.33	12.342	10868000	10786000	9181500	8595400	10143000	11312000	12831000	24462000	12638000	5277700	7308600	9567500	4173400	5643500	6681700	6607000	6982400
	Q12450;P39704	Q12450	Protein ERP4	ERP4	4	26	16.9	23.515	15.896	46303000	33833000	58245000	43162000	62964000	40781000	56245000	52924000	59003000	57531000	60712000	55283000	42917000	64894000	48913000	65742000	59650000
	P22007	P22007	Protein farnesyltransferase subunit beta	RAM1	3	4	7.4	48.189	4.0463	0	0	0	5430300	0	0	0	0	0	0	0	0	5201500	0	0	0	0
	Q12497	Q12497	Protein FMP16, mitochondrial	FMP16	12	180	48.4	10.845	305.61	5107400	7852900	0	1111400000	1148000000	1206800000	1139400000	1405900000	1355200000	877160000	930150000	794880000	379820000	788000000	725920000	374190000	885170000
	P38231	P38231	Protein FMP23, mitochondrial	FMP23	2	8	13.7	20.512	9.8782	0	0	0	0	0	0	0	0	0	7887500	0	8082400	1675200	0	7283100	0	0
	Q08023	Q08023	Protein FMP25, mitochondrial	FMP25	2	16	4.3	66.689	32.026	0	0	0	0	0	0	0	0	0	0	0	0	0	0	4181800	0	0
	P43557	P43557	Protein FMP32, mitochondrial	FMP32	3	13	16.4	24.018	16.711	0	0	6225200	0	4667300	0	7255600	0	0	4110300	5772100	7121200	5017800	10329000	7646600	9527900	0
	P40008	P40008	Protein FMP52, mitochondrial	FMP52	4	27	17.3	25.086	17.56	14520000	13577000	17818000	62214000	72985000	46238000	50994000	43065000	32453000	46534000	44881000	47050000	60361000	35102000	30523000	41652000	36370000
	P40492	P40492	Protein FYV10	FYV10	2	3	6.8	59.894	3.6398	0	0	0	0	0	0	0	0	0	0	0	0	0	0	3522200	0	0
	P46949	P46949	Protein FYV8	FYV8	4	18	3.5	90.797	7.652	11414000	15062000	0	11556000	11290000	13199000	16116000	24544000	18697000	13179000	12749000	10932000	5897900	16543000	22844000	16248000	20602000
	P43535	P43535	Protein GCN20	GCN20	15	79	21.3	85.026	108.29	90661000	68360000	90520000	50205000	30167000	48457000	36714000	39991000	43349000	35119000	32392000	34895000	95605000	51940000	39073000	36794000	39729000
	Q03768	Q03768	Protein GIR2	GIR2	5	53	13.6	31.03	24.499	46905000	37583000	36538000	34308000	28734000	26346000	33923000	50621000	31544000	27637000	32579000	23733000	41431000	50797000	46085000	54448000	48958000
	Q04233	Q04233	Protein GIS4	GIS4	2	2	3.5	87.138	2.5781	0	0	0	0	0	0	0	0	0	0	0	0	0	0	604050	0	0
	P41818	P41818	Protein GLC8	GLC8	7	76	29.3	26.649	40.897	42887000	45949000	43757000	98712000	92028000	92103000	77731000	84218000	79126000	74837000	92535000	82886000	57640000	70792000	93888000	80106000	65967000
	Q08969	Q08969	Protein GRE1	GRE1	4	50	26.8	19.025	205.06	0	0	0	144020000	210600000	221780000	341010000	128880000	243420000	232290000	177990000	276970000	964920	1969000	1348400	1298800	1144200
	P40956	P40956	Protein GTS1	GTS1	4	19	11.9	44.406	31.516	12492000	18414000	15142000	13936000	15229000	0	10650000	0	0	17070000	14787000	18388000	17498000	13353000	14975000	9700600	11943000
	P40531	P40531	Protein GVP36	GVP36	13	180	44.8	36.67	323.31	458720000	323810000	370660000	525540000	455810000	475660000	455420000	372180000	452050000	453290000	550050000	476750000	698990000	391520000	431970000	445050000	434580000
	Q07653	Q07653	Protein HBT1	HBT1	39	338	46.6	113.61	323.31	2704500	771750	7302900	770010000	780580000	786780000	909720000	967140000	955710000	876410000	657040000	834460000	188050000	218630000	205310000	121360000	152000000
	P48362	P48362	Protein HGH1	HGH1	9	33	28.7	44.951	87.36	22796000	44240000	24394000	6490900	11707000	14223000	7941300	9060200	4331900	10432000	4913900	8409900	6683300	8959800	9208600	10451000	10256000
	P32479	P32479	Protein HIR1	HIR1	1	1	2	93.857	2.9772	0	0	0	0	0	0	0	0	0	0	0	0	0	0	2668900	0	0
	P46973	P46973	Protein HIT1	HIT1	2	1	16.5	18.376	3.0782	0	0	0	0	0	0	0	0	0	0	0	2670200	0	0	0	0	0
	P40037	P40037	Protein HMF1	HMF1	4	52	30.2	13.906	127.9	165880000	132470000	100770000	326810000	418210000	375440000	338830000	275530000	322630000	419990000	416670000	330080000	387980000	487020000	346580000	396190000	382490000
	P38922	P38922	Protein HRB1	HRB1	2	6	4.4	52.141	15.959	0	0	0	0	0	0	0	0	0	0	3970900	0	0	0	0	0	0
	Q05905	Q05905	Protein HRI1	HRI1	6	60	21.3	27.5	19.791	119480000	157740000	113130000	133980000	139720000	110430000	103200000	122520000	139380000	85357000	79309000	96064000	92394000	99580000	125820000	109570000	150670000
	Q99181	Q99181	Protein HSH49	HSH49	1	0	5.2	24.503	2.5953	0	0	0	0	0	0	0	0	0	0	0	0	0	1872400	0	0	0
	P25637	P25637	Protein IMPACT homolog	YIH1	3	8	15.5	29.017	4.8909	0	0	0	0	0	0	0	0	8762100	0	0	0	0	0	0	0	0
	P38768	P38768	Protein interacting with Hsp90 1	PIH1	2	14	6.7	39.519	6.8047	2455400	0	0	0	3536200	3099700	2564800	0	3022300	2917200	0	2481200	19110000	0	2742400	3946900	0
	Q6Q560	Q6Q560	Protein ISD11	ISD11	5	9	38.3	11.266	10.596	25031000	0	24221000	0	0	23627000	28108000	0	22197000	0	0	24076000	33025000	29287000	30236000	0	0
	Q04934	Q04934	Protein IVY1	IVY1	7	45	20.3	49.975	44.81	26238000	32832000	36764000	64106000	46670000	57569000	67141000	92624000	70824000	69571000	36493000	70142000	43929000	60534000	51263000	52844000	38988000
	P47135	P47135	Protein JSN1	JSN1	5	21	3.9	120.37	11.903	6570000	4887600	4326600	11098000	7515200	8460100	7663900	12434000	6593400	10275000	7335500	8175200	17494000	8996400	6930800	0	8568300
	P35844	P35844	Protein KES1	KES1	14	108	23.7	49.491	258.45	80836000	127250000	111980000	87872000	75946000	94980000	70448000	90827000	84206000	98786000	87093000	119180000	117600000	108980000	111690000	109400000	107130000
	P24583	P24583	Protein kinase C-like 1	PKC1	6	23	5	131.48	8.8822	10802000	9587600	9061100	11080000	10508000	9304700	9294000	11500000	0	8801900	9815300	12043000	6730000	11692000	10328000	0	11870000
	P21965	P21965	Protein kinase MCK1	MCK1	9	31	22.4	43.135	48.13	39776000	43765000	55157000	64009000	59043000	58606000	37434000	51232000	48753000	48711000	48848000	55047000	60101000	57707000	43890000	53997000	57017000
	P53009	P53009	Protein kinase-like protein SCY1	SCY1	1	6	1.6	90.999	2.4619	0	0	0	0	0	0	0	0	0	0	0	0	0	105400000	0	0	0
	P42846	P42846	Protein KRI1	KRI1	4	10	9.3	68.653	17.904	26572000	14559000	28325000	7032600	0	0	6305700	5676400	5499500	7777800	5520900	6516000	4069800	7875000	7825800	7784500	6574300
	P34253	P34253	Protein KTI12	KTI12	3	28	6.7	35.322	7.5241	5940500	5714800	5899400	0	8890800	8837200	10636000	0	9379200	14240000	0	8687400	0	11082000	9098300	11728000	9084000
	Q12502	Q12502	Protein LDB19	LDB19	2	4	3.1	89.825	4.4237	0	0	0	0	0	0	0	0	0	0	0	0	2639300	0	0	0	0
	P38828	P38828	Protein LSM12	LSM12	4	11	23	21.313	9.2838	0	15376000	11734000	0	13638000	10112000	6859400	9282600	9710900	0	0	0	0	0	8898100	9402100	0
	P34078	P34078	Protein LTV1	LTV1	3	5	6.7	53.39	4.0444	1801200	3063600	1845500	0	0	0	0	0	0	0	0	0	0	0	1580700	0	0
	Q07508	Q07508	Protein LUC7	LUC7	1	18	5	30.194	6.2882	0	0	0	0	0	0	0	0	0	0	0	0	0	0	3222300	0	0
	P38878	P38878	Protein lunapark	LNP1	2	2	7.9	32.062	6.5883	0	0	0	0	0	0	0	0	0	0	0	0	0	0	0	10851000	0
	P20484	P20484	Protein MAK11	MAK11	5	51	13.5	47.29	41.117	42732000	48697000	43641000	18193000	15231000	17730000	11438000	14623000	12558000	16373000	6803200	20700000	12138000	21013000	32515000	26385000	15865000
	P10962	P10962	Protein MAK16	MAK16	5	21	16.7	35.695	17.02	21223000	25618000	20889000	5643500	0	11914000	5479800	7173800	6529100	5646600	0	1932600	0	0	5672600	8375800	9321900
	Q12296	Q12296	Protein MAM3	MAM3	4	25	5.9	77.711	17.074	14080000	14105000	15573000	17068000	13220000	15770000	25496000	19304000	13985000	8901500	18117000	15976000	8693000	15191000	12438000	14354000	16284000
	P06106	P06106	Protein MET17;O-acetylhomoserine sulfhydrylase;O-acetylserine sulfhydrylase	MET17	10	75	28.6	48.671	193.93	249290000	206640000	264920000	142420000	95530000	90696000	84286000	108130000	110670000	122180000	136360000	124700000	186980000	158340000	157000000	339980000	298140000
	P40850	P40850	Protein MKT1	MKT1	4	12	4.1	94.493	8.4391	7708500	19507000	14746000	0	0	0	0	0	0	0	0	0	0	0	0	0	0
	Q02455	Q02455	Protein MLP1	MLP1	16	38	8.9	218.45	41.223	34143000	40748000	43111000	28747000	17724000	22496000	25904000	36323000	37283000	28215000	15455000	25924000	10888000	22466000	26809000	30970000	24138000
	P40457	P40457	Protein MLP2	MLP2	5	7	3.3	195.14	12.191	8739600	16744000	6427200	0	6665500	0	0	0	0	0	7861900	0	0	8370800	8526300	0	12891000
	P40185	P40185	Protein MMF1, mitochondrial	MMF1	7	111	58.6	15.908	81.693	247240000	307630000	194890000	288390000	315200000	296580000	265460000	252200000	252840000	262750000	298600000	268530000	345550000	302750000	274650000	300380000	369030000
	P48563	P48563	Protein MON2	MON2	3	4	2.3	186.83	6.3777	0	0	0	0	0	0	3116900	0	0	0	0	3247400	6824400	0	0	0	0
	P35728	P35728	Protein MPE1	MPE1	2	6	5.9	49.646	3.8553	0	0	0	0	0	0	0	0	0	4639600	0	0	0	2827500	0	0	0
	Q12117	Q12117	Protein MRH1	MRH1	4	41	12.5	36.19	47.649	358500000	408400000	720820000	78009000	38398000	119850000	73600000	98678000	99368000	114710000	95671000	66638000	125900000	91123000	89890000	232400000	199370000
	P52918	P52918	Protein MSN5	MSN5	6	17	6.6	142.12	13.791	0	14025000	9801000	10849000	7935200	11897000	12488000	24426000	13099000	11704000	10540000	17765000	12041000	9052500	19414000	15620000	18657000
	P53604	P53604	Protein MSO1	MSO1	3	13	17.1	23.35	7.0046	0	0	0	10572000	0	8215800	10074000	12272000	9115300	0	14437000	0	11263000	0	0	11083000	8517400
	P28737	P28737	Protein MSP1	MSP1	1	9	3.3	40.343	3.6578	4707600	4522400	4515300	5194000	4292300	5222500	7406300	5754300	5321700	10312000	6445200	7893300	4998900	8580600	9088200	5087500	4789200
	P32335	P32335	Protein MSS51, mitochondrial	MSS51	5	15	12.4	50.88	7.8347	7586600	13224000	0	21051000	9358700	11399000	11986000	14241000	15524000	18121000	16834000	16109000	13252000	23289000	13505000	14428000	11849000
	Q02866	Q02866	Protein MUK1	MUK1	1	7	1.5	69.538	2.5445	0	0	0	0	0	0	0	0	0	0	0	0	0	0	0	0	1691600
	Q08229	Q08229	Protein NBA1	NBA1	1	5	2.4	55.923	3.3806	0	0	0	0	0	0	0	0	0	0	0	0	0	0	827560	0	0
	Q05874	Q05874	Protein N-methyltransferase NNT1	NNT1	2	4	6.9	29.632	4.3315	0	7242100	0	0	0	0	0	0	0	0	0	2926100	0	0	2539300	0	2138300
	P53253	P53253	Protein NNF2	NNF2	1	4	1.2	106.46	2.7113	0	0	0	0	0	0	0	0	0	0	0	0	0	0	1824000	0	0
	P53617	P53617	Protein NRD1	NRD1	1	1	1.2	63.858	2.3129	0	0	0	0	0	0	0	0	0	0	0	0	0	0	0	5307900	0
	P38837	P38837	Protein NSG1	NSG1	2	10	5.8	32.214	28.207	10939000	13139000	25692000	0	7337600	6087200	0	6246600	0	0	0	0	0	0	0	0	0
	P53898	P53898	Protein NSG2	NSG2	3	18	9.7	33.666	27.997	2643700	2736000	2368000	7455500	5627500	10993000	13106000	19541000	13969000	5442000	6406300	4442400	2664500	5846500	7976500	11232000	13192000
	P25366	P25366	Protein OCA4	OCA4	1	3	3	41.647	3.7377	0	0	0	0	0	0	0	0	0	0	0	0	0	0	2997900	0	0
	Q08202	Q08202	Protein OPI10	OPI10	2	21	6.1	27.166	5.0102	0	0	0	0	0	0	4600500	0	5714400	8964000	7126500	0	0	0	0	0	0
	P38271	P38271	Protein OPY1	OPY1	1	3	4.3	37.739	3.8522	0	0	0	0	0	0	0	0	0	0	0	0	5552900	0	0	0	0
	P53224	P53224	Protein ORM1	ORM1	2	2	8.6	25.244	2.5002	0	0	0	0	0	0	0	0	0	0	0	0	0	2626400	0	0	0
	Q05518	Q05518	Protein PAL1	PAL1	4	13	9	54.995	13.742	9761900	11393000	15519000	0	6694600	0	5733600	0	0	0	6097300	0	7008200	6845400	7318900	0	0
	P37304	P37304	Protein PAM1	PAM1	6	10	8.7	92.871	11.309	8512900	7973500	12832000	5959400	6271000	6661900	6247800	7093900	5810400	5521400	0	4157900	0	5475000	7321400	7084200	7820900
	Q12515	Q12515	Protein PAR32	PAR32	4	23	13.9	31.886	21.21	16014000	20477000	23104000	11009000	9027800	9996400	11046000	17096000	13373000	12003000	10619000	10237000	0	13467000	14081000	16455000	15466000
	Q08971	Q08971	Protein PBDC1 homolog	YPL225W	4	35	19.2	17.445	128.54	191610000	198050000	160830000	226530000	163610000	248050000	150770000	155910000	187550000	174090000	163110000	220840000	32078000	164590000	171640000	203440000	200310000
	P25580	P25580	Protein PBN1	PBN1	1	2	2.9	47.923	3.3489	0	0	0	0	0	0	0	0	0	0	0	0	0	2902800	0	0	0
	Q07362	Q07362	Protein PBP4	PBP4	5	17	29.2	19.881	11.88	22266000	15497000	25740000	2132500	0	4853000	3911200	4912900	5747300	0	3864300	2651900	0	2291400	5308900	6147000	5214600
	P32896	P32896	Protein PDC2	PDC2	2	6	2.5	103.94	4.3192	6125900	3990700	0	6901000	0	8405600	0	6842800	6361500	7602800	0	7549400	5709500	0	7954000	7395900	7846400
	P39684	P39684	Protein PES4	PES4	2	21	2.9	70.842	4.2486	0	0	0	0	0	0	0	0	0	0	0	0	0	0	116040000	0	0
	P36139	P36139	Protein PET10	PET10	13	148	49.8	31.246	168.11	10599000	10421000	10242000	445580000	417680000	376830000	525890000	346950000	444740000	372760000	438990000	375940000	352170000	333200000	354300000	301530000	288290000
	Q02771	Q02771	Protein PET117, mitochondrial	PET117	3	11	33.6	12.281	8.2435	0	7234400	7293000	9398000	10437000	9749400	18701000	16389000	11226000	10277000	11497000	12998000	6528200	8430400	8798400	9142700	10496000
	P10834	P10834	Protein PET54	PET54	1	4	2.7	34.637	2.2871	0	0	0	0	0	0	0	0	0	0	0	0	0	0	5873200	0	0
	P36047	P36047	Protein phosphatase 1 regulatory subunit SDS22	SDS22	6	29	18.9	38.887	70.516	17927000	11302000	6500400	27243000	35590000	30039000	14266000	15622000	16987000	17858000	15250000	52681000	92984000	19729000	21310000	20893000	29756000
	P35182	P35182	Protein phosphatase 2C homolog 1	PTC1	3	8	10.3	31.549	6.4543	5645200	0	9370900	0	0	0	0	0	0	0	0	0	0	0	0	0	0
	P39966	P39966	Protein phosphatase 2C homolog 2	PTC2	7	25	17.7	50.388	37.695	72033000	45826000	77726000	32585000	28825000	31804000	24872000	21638000	29566000	35400000	35731000	34132000	69694000	36990000	35478000	33795000	41013000
	P34221	P34221	Protein phosphatase 2C homolog 3	PTC3	4	17	9.4	51.331	8.2863	13978000	11435000	0	13223000	0	0	12417000	18335000	22113000	9567800	0	27614000	12040000	11377000	0	0	0
	P38089	P38089	Protein phosphatase 2C homolog 4	PTC4	4	12	10.2	44.175	11.734	19033000	15971000	0	11969000	17916000	0	20364000	0	0	0	27237000	10230000	13090000	17843000	0	0	0
	P38797	P38797	Protein phosphatase 2C homolog 7, mitochondrial	PTC7	2	4	4.4	37.782	4.5843	0	0	0	0	0	0	0	0	0	0	0	0	7958600	0	0	0	0
	P31383	P31383	Protein phosphatase PP2A regulatory subunit A	TPD3	10	58	27.9	70.907	179.41	39744000	40972000	27392000	57989000	52338000	37443000	51627000	39161000	39335000	61105000	82418000	58755000	78411000	76488000	66976000	60732000	38254000
	Q00362	Q00362	Protein phosphatase PP2A regulatory subunit B	CDC55	9	45	18.8	59.661	18.37	23247000	27214000	22843000	28267000	26456000	34694000	63759000	49818000	43218000	30938000	31110000	34640000	20972000	26343000	34096000	28256000	37190000
	P53289	P53289	Protein phosphatase type 2A regulatory subunit RTS3	RTS3	2	4	7.2	29.263	2.7926	0	0	0	0	0	1533900	524960	0	0	0	0	0	0	0	0	11045000	11853000
	Q12412	Q12412	Protein PNS1	PNS1	1	2	1.9	60.25	2.5578	0	0	0	0	0	0	0	0	0	0	0	0	0	0	4107300	0	0
	P47032	P47032	Protein PRY1	PRY1	1	19	3.3	30.634	3.0103	0	0	0	0	0	0	0	0	0	0	0	0	0	0	4312400	0	0
	P36110	P36110	Protein PRY2	PRY2	1	5	3	33.779	2.486	0	0	0	0	0	0	0	0	0	0	0	0	0	0	1396600	0	0
	P50896	P50896	Protein PSP1	PSP1	3	8	3.9	95.346	6.0825	0	0	0	0	0	0	18502000	21490000	19252000	0	0	0	9121400	0	0	0	11485000
	P50109	P50109	Protein PSP2	PSP2	7	20	15.2	65.583	17.013	22936000	20423000	35232000	15344000	22478000	14089000	11349000	43909000	21397000	20132000	12342000	15231000	38686000	19513000	20052000	15500000	17207000
	P39927	P39927	Protein PTI1	PTI1	2	5	4	46.983	3.9511	5582800	6174300	5729000	0	0	0	0	0	0	0	0	0	5956000	0	0	0	0
	P53335	P53335	Protein PXR1	PXR1	2	5	7.4	31.311	4.3832	6831200	8882700	12115000	0	0	0	0	0	0	0	0	0	0	0	0	0	4836900
	P38234	P38234	Protein RFS1	RFS1	2	14	8.1	22.921	2.9914	6765500	5618400	6347300	15454000	0	10574000	14495000	0	9707700	14342000	0	10138000	0	12482000	11169000	17031000	14741000
	P53140;P38330	P53140;P38330	Protein RMD9, mitochondrial;Protein RMD9-like, mitochondrial	RMD9	2	9	3.9	74.595	4.4149	5610700	5640400	6578100	5492500	0	5998500	5939200	6496800	6011500	6564500	0	9042700	0	6114300	6717100	6438700	5164300
	Q02805	Q02805	Protein ROD1	ROD1	1	3	1.2	92.348	2.8042	0	0	0	0	0	0	0	0	0	0	0	0	0	0	2806400	0	0
	P22470	P22470	Protein SAN1	SAN1	4	6	8.4	65.617	8.5853	15692000	17790000	15109000	0	0	0	0	0	0	0	0	0	0	0	10143000	0	0
	P45978	P45978	Protein SCD6	SCD6	4	27	9.5	39.189	10.047	8132600	10192000	7916200	13366000	13382000	9479100	14798000	22641000	15928000	11261000	11115000	10003000	5847200	7521300	8827700	10681000	14428000
	P32564	P32564	Protein SCM4	SCM4	1	5	5.3	20.118	6.9384	0	0	0	0	0	0	0	0	0	0	0	0	0	0	0	0	7810000
	P23833	P23833	Protein SCO1, mitochondrial	SCO1	4	17	9.8	33.166	7.0924	13399000	0	0	0	22084000	8247600	0	11448000	11344000	14649000	0	9411700	22671000	20922000	0	12227000	9947800
	P38072	P38072	Protein SCO2, mitochondrial	SCO2	2	13	5.6	34.888	4.3981	0	0	0	16676000	9811500	16140000	5569900	6817500	7602900	0	0	0	0	0	7423200	8607300	7239600
	P06105	P06105	Protein SCP160	SCP160	41	282	28.3	134.81	323.31	1174800000	1032200000	1047900000	459650000	365030000	417340000	294670000	354540000	347650000	333660000	365790000	279700000	346910000	367550000	411020000	473710000	523200000
	P53313	P53313	Protein SDA1	SDA1	5	15	7	86.617	14.987	7419900	43729000	7541000	2536700	0	2391400	2672100	2194300	2227400	0	0	0	0	0	1912600	0	0
	P53172	P53172	Protein SDS23	SDS23	2	13	3.8	58.097	4.9246	0	0	0	8803400	9143400	0	11117000	0	12928000	22109000	13130000	0	12539000	26474000	30716000	11568000	0
	P38314	P38314	Protein SDS24	SDS24	4	27	10.2	57.187	12.764	10823000	19726000	11044000	31211000	41473000	37653000	28348000	15464000	0	22277000	24967000	32223000	21193000	38417000	23479000	11556000	16430000
	Q99287	Q99287	Protein SEY1	SEY1	7	42	8.9	89.431	59.354	27444000	22317000	33468000	30214000	21256000	25673000	16613000	22138000	22803000	30194000	20293000	29294000	27572000	28680000	27391000	28765000	23957000
	Q12369	Q12369	Protein SFI1	SFI1	2	6	2.1	112.98	2.6186	0	0	0	0	0	0	0	0	0	0	0	12587000	0	0	0	0	0
	P47166	P47166	Protein SGM1	SGM1	3	17	4.1	81.17	29.169	0	0	19730000	0	13327000	0	0	32249000	18812000	23919000	16903000	0	17684000	15912000	0	25671000	33879000
	Q08446	Q08446	Protein SGT1	SGT1	12	54	27.1	44.859	34.025	36343000	32179000	34487000	46884000	59807000	54387000	58943000	78911000	66618000	69664000	68432000	73324000	69640000	67789000	65186000	78860000	77202000
	P50263	P50263	Protein SIP18	SIP18	3	32	44.3	8.8738	60.194	0	0	0	276640000	1508700000	660720000	1260200000	21776000	718170000	26514000	885640000	1180400000	171890000	7691000	21119000	5244400	4061700
	P40210	P40210	Protein SIP5	SIP5	3	22	8.2	55.859	9.0954	10369000	10569000	8213100	13448000	10134000	8180400	16948000	15373000	10704000	14110000	20538000	14375000	7014800	13126000	9192900	8089700	0
	P25294	P25294	Protein SIS1	SIS1	10	90	30.4	37.59	58.021	60370000	80722000	89500000	243720000	248630000	294610000	253830000	322170000	360000000	239470000	206280000	217450000	121130000	195640000	197970000	257300000	256310000
	Q06315	Q06315	Protein SKG3	SKG3	1	21	1.4	114.11	18.156	7902700	9972100	12203000	4389000	3779300	3541600	0	4393400	4176900	5007600	4120200	4457900	0	4522400	6454800	5286400	3014500
	P32900	P32900	Protein SKG6	SKG6	2	4	2.9	81.848	3.0096	0	2758600	3420200	0	0	0	0	0	0	0	0	0	0	0	0	0	0
	P33338	P33338	Protein SLA2	SLA2	13	77	11.6	108.91	116.62	58528000	75515000	101040000	92090000	64313000	111090000	94341000	89231000	103130000	100240000	80222000	92976000	53570000	111350000	105800000	95122000	116620000
	Q12034	Q12034	Protein SLF1	SLF1	1	10	2.5	50.942	3.3315	0	0	0	0	0	0	0	0	0	0	0	0	0	0	3484300	0	0
	P22213	P22213	Protein SLY1	SLY1	5	21	6.9	74.678	10.189	29085000	20424000	24008000	20679000	16812000	18404000	16750000	19350000	13751000	11542000	21139000	12500000	0	19254000	17042000	18192000	27120000
	P32909	P32909	Protein SMY2	SMY2	4	7	5.5	81.396	8.9371	8989800	7271400	7887500	0	5852800	0	0	0	0	0	0	0	0	0	0	0	0
	P14359	P14359	Protein SNA3	SNA3	2	17	15.8	15.199	7.0421	2361100	0	2020100	0	3989700	4013700	6698800	8217800	9791000	8815900	5180400	11744000	0	0	1390000	5491800	7440400
	P32568;P53756	P32568	Protein SNQ2	SNQ2	15	45	11.1	168.76	90.947	143260000	232660000	193410000	2769600	3764200	3542400	3069400	3143400	11467000	4090900	3186700	4232400	1833200	2407700	3807500	3224900	2056400
	P33750	P33750	Protein SOF1	SOF1	3	7	6.5	56.788	3.5204	13433000	6424600	7674500	4591600	0	3690900	0	0	0	0	0	0	0	0	0	0	0
	P40317	P40317	Protein SOK1	SOK1	1	4	3.1	101.08	3.5928	0	0	0	0	0	0	0	0	0	0	0	0	0	0	2063700	0	0
	P53438	P53438	Protein SOK2	SOK2	2	3	2.9	85.642	3.1837	0	2445100	4495000	0	0	0	0	0	1786500	0	0	0	0	0	0	0	0
	P23201	P23201	Protein SPA2	SPA2	10	50	8.7	163.14	26.387	36922000	45974000	41554000	17369000	15753000	18060000	21747000	20327000	17924000	21841000	24065000	17998000	36735000	27195000	34014000	29484000	27943000
	P38904	P38904	Protein SPP41	SPP41	2	2	1.9	161.6	3.0042	0	0	0	0	0	0	0	0	0	0	0	0	0	629110	0	0	0
	P53866	P53866	Protein SQS1	SQS1	2	3	2.9	86.949	3.6656	0	0	967400	0	0	0	0	0	0	0	0	0	0	0	0	0	0
	Q99176	Q99176	Protein SRN2	SRN2	1	8	4.2	25.1	3.4758	0	0	0	0	0	0	0	0	0	0	0	0	0	0	8697500	0	0
	P24276	P24276	Protein SSD1	SSD1	15	117	12.1	139.95	87.015	55236000	49324000	58959000	68023000	60387000	66200000	67850000	106070000	69061000	63677000	68179000	63136000	54553000	66049000	76180000	64205000	77208000
	P32867	P32867	Protein SSO1	SSO1	5	16	19	33.106	19.076	18269000	0	16289000	0	14385000	0	18304000	0	0	16674000	16302000	18176000	24700000	13668000	13746000	14585000	0
	P39926	P39926	Protein SSO2	SSO2	5	70	16.3	33.733	74.01	126850000	148790000	174850000	146130000	120820000	135090000	101860000	130340000	117610000	144890000	105030000	149960000	136640000	152570000	143680000	158690000	132340000
	P39931	P39931	Protein SSP120	SSP120	3	18	16.7	27.289	17.571	11173000	13683000	13026000	17343000	0	13118000	14839000	10583000	22551000	17516000	15336000	23030000	26984000	0	16746000	10762000	8347400
	P11972	P11972	Protein SST2	SST2	4	6	5	79.715	6.447	7269400	9057700	9625800	0	0	0	0	0	0	0	0	0	0	0	0	0	0
	Q12427	Q12427	Protein STB3	STB3	6	24	11.7	56.263	12.199	10829000	11142000	0	16752000	14734000	13773000	11801000	6911800	14127000	23357000	0	22400000	15665000	18580000	12160000	11624000	0
	P25344	P25344	Protein STE50	STE50	2	7	4.9	38.97	2.3359	0	0	0	0	0	0	0	0	0	0	0	0	0	26060000	0	0	0
	P46675	P46675	Protein STU2	STU2	2	7	2.4	100.92	4.8484	0	3787000	4452100	3114600	0	3234800	0	4029400	0	3605100	0	3323800	0	2724500	0	0	0
	P54003	P54003	Protein SUR7	SUR7	1	11	3.6	33.829	6.1797	0	0	0	0	0	0	0	0	0	0	0	0	5888600	0	0	0	0
	P38869	P38869	Protein SVP26	SVP26	2	2	8.3	26.283	2.763	0	0	3749000	0	0	0	7583800	0	0	0	0	0	0	0	0	0	0
	P40528	P40528	Protein SYG1	SYG1	2	8	2.7	104.22	4.7568	0	0	0	0	0	0	0	0	0	0	0	0	0	0	2551800	0	0
	P40533	P40533	Protein TED1	TED1	3	28	7.2	54.927	9.2808	37537000	40149000	24734000	14592000	9742000	9469800	12366000	11948000	15808000	18471000	15696000	18640000	14642000	20794000	18791000	15113000	10818000
	P40040	P40040	Protein THO1	THO1	3	17	12.4	24.137	7.8885	18039000	19777000	18229000	17206000	12397000	26565000	17126000	15317000	25351000	17332000	15287000	15316000	20315000	0	17705000	17511000	19099000
	Q12049	Q12049	Protein THP3	THP3	1	6	2.3	53.719	3.3857	0	0	0	0	0	0	0	0	0	0	0	0	0	0	2187100	0	0
	P40462	P40462	Protein TMA108	TMA108	7	56	7	107.72	48.885	77046000	59772000	39585000	67375000	56592000	75641000	58527000	46678000	59439000	53358000	55476000	49184000	88199000	69654000	68172000	65574000	81057000
	Q03525	Q03525	Protein TMA23	TMA23	1	1	6.6	23.949	3.4188	0	0	0	0	0	0	0	0	0	0	0	0	0	0	0	0	0
	P38825	P38825	Protein TOM71	TOM71	6	28	8.9	71.855	15.434	11192000	17440000	15828000	11526000	13444000	13098000	15092000	31370000	24038000	16252000	11949000	10229000	4325000	10771000	9701500	10763000	11066000
	P14906	P14906	Protein translocation protein SEC63	SEC63	6	34	10.9	75.344	17.674	51767000	48678000	43265000	28302000	17253000	16442000	26867000	17019000	8589400	14166000	17106000	18273000	29445000	18442000	17633000	17861000	22646000
	P22804	P22804	Protein transport protein BET1	BET1	1	13	6.3	15.72	3.0126	0	0	0	0	0	0	0	0	0	0	0	0	0	0	2746300	0	0
	P25385	P25385	Protein transport protein BOS1	BOS1	2	8	9	27.5	9.4115	0	11480000	0	0	0	0	0	0	0	0	0	0	0	0	0	0	0
	P53847	P53847	Protein transport protein DSL1	DSL1	2	11	2.8	88.071	6.8291	0	0	0	0	5400600	0	0	0	0	5467300	0	0	0	0	0	0	0
	P52870	P52870	Protein transport protein SBH1	SBH1	2	12	13.4	8.7111	4.1566	7535800	5038000	7505500	7926000	6523700	9331500	7443900	0	0	0	4915900	3870600	0	4443900	0	0	8293000
	P52871	P52871	Protein transport protein SBH2	SBH2	1	11	14.8	9.606	8.3224	0	0	0	0	0	0	0	0	0	0	0	0	0	0	21004000	0	0
	Q04491	Q04491	Protein transport protein SEC13	SEC13	6	60	20.2	33.043	69.871	99901000	112250000	120130000	101080000	80656000	96417000	77496000	110700000	94276000	90679000	86647000	83533000	113140000	119280000	129590000	159560000	152200000
	P28791	P28791	Protein transport protein SEC20	SEC20	2	6	7.8	43.881	4.4976	0	4558400	4363400	0	0	0	0	0	4439600	0	0	4048600	0	0	0	0	0
	P15303	P15303	Protein transport protein SEC23	SEC23	11	99	15.1	85.384	87.542	139220000	152520000	134940000	105900000	88274000	111770000	78000000	100080000	99473000	101630000	78247000	101060000	130290000	83676000	116430000	110850000	108690000
	P40482	P40482	Protein transport protein SEC24	SEC24	13	73	12.4	103.63	65.617	77209000	110020000	74082000	70024000	79147000	71469000	73071000	91425000	62737000	72031000	79010000	61397000	34083000	56171000	74495000	79511000	84098000
	P38968	P38968	Protein transport protein SEC31	SEC31	15	116	13.8	138.72	219.39	219550000	179600000	215320000	159120000	140970000	154340000	106840000	148080000	142530000	136210000	149910000	153390000	222280000	148360000	129160000	168150000	151710000
	P32915	P32915	Protein transport protein SEC61	SEC61	4	30	8.5	52.936	56.636	50450000	64094000	53264000	31992000	45442000	100210000	53104000	27689000	28030000	17795000	25645000	17683000	8237700	24392000	26398000	20319000	38540000
	P11075	P11075	Protein transport protein SEC7	SEC7	15	62	7.2	226.88	37.313	65441000	53561000	54582000	54355000	38711000	33986000	27803000	48370000	39806000	35460000	26849000	28955000	32604000	53036000	41325000	33886000	32517000
	P40357	P40357	Protein transport protein SEC9	SEC9	5	20	8.8	73.623	10.923	5783100	8199200	9516900	5619400	5933700	6840700	5121500	7111200	7845600	4592700	0	2960000	4623800	4671500	4103200	6868200	5374300
	P43682	P43682	Protein transport protein SFT1	SFT1	2	15	17.5	10.96	4.3784	9934500	11519000	10004000	12460000	0	0	0	17809000	11074000	6984000	0	5318800	0	7547500	0	0	15963000
	P38166	P38166	Protein transport protein SFT2	SFT2	2	4	10.7	24.274	6.0641	7912400	0	0	9426900	0	8389600	0	0	7288900	0	0	8942600	6496000	0	0	0	0
	P33891	P33891	Protein transport protein TIP20	TIP20	1	1	2	81.165	2.5714	0	0	0	0	0	0	0	0	0	0	0	0	3629000	0	0	0	0
	P53845	P53845	Protein transport protein YIF1	YIF1	2	22	9.2	35.498	37.086	24084000	34879000	53774000	56173000	7941000	20166000	22728000	19180000	17036000	30757000	8359600	55307000	6292800	23050000	37689000	39672000	15062000
	Q3E834	Q3E834	Protein transport protein YOS1	YOS1	1	1	18.8	9.4362	4.9829	0	0	0	0	0	0	0	0	0	0	0	0	0	0	2755600	0	0
	P07259	P07259	Protein URA2;Glutamine-dependent carbamoyl-phosphate synthase;Aspartate carbamoyltransferase	URA2	78	981	37.8	245.04	323.31	1144300000	1147000000	1098100000	3271200000	3208900000	3257100000	3225700000	3187700000	3488700000	3625600000	3579100000	3651400000	3898400000	3748900000	3953000000	3748200000	3625600000
	P40463	P40463	Protein VHS2	VHS2	8	29	24.3	47.96	25.533	10733000	13781000	9344600	15859000	11225000	17718000	15775000	18523000	17931000	15929000	11635000	11093000	10477000	19295000	16027000	23975000	16353000
	Q08831	Q08831	Protein VTS1	VTS1	3	7	4	57.556	3.664	0	0	6621600	0	0	0	0	0	0	0	0	0	0	0	0	0	0
	P34761	P34761	Protein WHI3	WHI3	2	2	3.6	71.252	6.4005	0	6729100	0	0	0	0	0	0	0	0	0	0	0	0	0	0	0
	Q07655	Q07655	Protein WHI4	WHI4	1	7	2	70.689	2.8539	0	0	0	0	0	0	0	0	0	0	0	0	0	0	762600	0	0
	P38616	P38616	Protein YGP1	YGP1	7	189	17.2	37.327	180.57	208580000	147280000	235330000	1261900000	1511900000	1108900000	766610000	848910000	1096700000	1128200000	1462000000	895880000	1499700000	1248200000	1406000000	1520100000	1084300000
	P28625	P28625	Protein YIM1	YIM1	1	7	3.3	41.637	3.1148	0	0	0	0	0	0	0	0	0	0	0	0	0	0	4652900	0	0
	P53093	P53093	Protein YIP4	YIP4	1	7	3.8	25.995	2.954	0	0	0	0	0	0	0	0	0	0	0	0	0	0	0	0	10145000
	P53108	P53108	Protein YIP5	YIP5	1	11	3.5	34.843	29.85	0	0	0	0	0	0	0	0	0	0	0	0	0	0	3224600	0	0
	Q12402	Q12402	Protein YOP1	YOP1	3	36	17.2	20.269	30.65	246940000	219940000	205580000	61331000	60614000	70273000	277290000	58635000	72524000	49592000	49160000	442560000	56071000	0	53410000	54769000	0
	P38079	P38079	Protein YRO2	YRO2	4	5	15.1	38.719	2.4925	0	0	0	0	0	0	0	0	0	0	0	0	0	5764500	0	0	0
	Q08245	Q08245	Protein ZEO1	ZEO1	13	445	66.4	12.589	323.31	1631800000	1683500000	1673300000	2914700000	2806000000	3041600000	3564900000	4987000000	3395100000	3066800000	3149700000	2596800000	1233800000	2963800000	2675200000	2786900000	3008800000
	Q04371	Q04371	Protein-glutamate O-methyltransferase		8	47	16.4	54.128	23.361	36933000	38167000	33166000	61462000	59532000	52761000	52006000	59603000	51339000	57016000	61398000	64674000	55150000	61703000	48420000	56001000	67975000
	P53200	P53200	Protein-lysine N-methyltransferase EFM5	EFM5	5	18	15.3	28.582	8.9145	10758000	12361000	18857000	0	0	0	0	11723000	12074000	0	7336300	0	5106700	0	9037400	0	6065200
	Q12335	Q12335	Protoplast secreted protein 2	PST2	6	39	66.2	20.965	58.629	52390000	87148000	73432000	82151000	189480000	133770000	119220000	111450000	221420000	263790000	216320000	136770000	289960000	115620000	236490000	123220000	148650000
	P40012	P40012	Protoporphyrinogen oxidase	HEM14	6	19	13.9	59.702	12.172	0	18340000	0	25189000	16005000	22572000	16080000	20316000	24093000	27550000	32325000	28769000	12604000	26378000	22908000	30640000	16288000
	P25339	P25339	Pumilio homology domain family member 4	PUF4	6	25	7.8	97.797	18.97	15100000	22868000	25439000	7812200	6975500	8587400	13090000	9499300	9380900	15150000	10375000	7595000	2070200	16167000	17051000	12118000	8455200
	Q04373	Q04373	Pumilio homology domain family member 6	PUF6	5	43	6.6	75.105	13.744	41826000	44786000	39457000	22152000	11124000	19717000	25482000	25487000	25289000	25885000	33466000	25142000	10221000	28706000	17591000	19186000	22623000
	Q05788	Q05788	Purine nucleoside phosphorylase	PNP1	4	24	13.8	33.755	11.592	9007400	4646600	4425300	6473200	4449800	4643400	4651300	10824000	7781600	0	0	4768500	0	6205900	5337200	8114800	8706800
	P17064	P17064	Purine-cytosine permease FCY2	FCY2	1	2	2.4	58.201	11.277	0	0	3747200	0	0	0	0	0	0	0	0	0	0	0	0	0	0
	P53100	P53100	Putative 2-hydroxyacid dehydrogenase YGL185C		4	38	11.1	42.984	33.201	0	7342800	7558500	20999000	13738000	14531000	13829000	6854500	14665000	14528000	19340000	23108000	18299000	20513000	18098000	18796000	16901000
	P39994	P39994	Putative 2-hydroxyacyl-CoA lyase	YEL020C	3	11	8.2	61.288	127.65	0	0	0	6562700	8438700	6163600	5356200	6098400	6545800	4733400	6675500	7841900	18881000	6113000	5495100	6535700	6089800
	Q06137	Q06137	Putative 6-phosphofructo-2-kinase/fructose-2,6-bisphosphatase YLR345W;6-phosphofructo-2-kinase;Fructose-2,6-bisphosphatase	YLR345W	2	12	4.1	58.385	5.5605	0	0	0	18775000	0	0	17224000	14705000	16488000	0	0	17587000	0	0	0	14845000	0
	P53960	P53960	Putative alanyl-tRNA editing protein alaX		1	0	2.9	50.963	2.7181	0	0	0	0	0	0	0	0	0	0	0	0	0	0	3186500	0	0
	P38694	P38694	Putative aldehyde dehydrogenase-like protein YHR039C	MSC7	4	13	6.8	71.32	7.382	10330000	10981000	7210800	3623800	4732100	3119600	4139500	0	0	5623500	4494900	6912100	7851500	3469500	3870100	3196800	4172700
	Q02895	Q02895	Putative aryl-alcohol dehydrogenase YPL088W	YPL088W	3	10	8.5	39.682	13.458	0	0	0	0	0	9096900	10463000	10377000	11919000	7837900	7609900	9935700	8587500	9533200	11229000	24158000	21402000
	P32644	P32644	Putative ATP-dependent RNA helicase ECM32	ECM32	5	12	4.6	126.97	7.5839	50240000	42091000	41567000	0	0	32976000	0	0	0	0	0	0	0	46163000	0	0	22838000
	Q06698	Q06698	Putative ATP-dependent RNA helicase YLR419W	YLR419W	5	16	3.8	163.04	20.609	9802500	16792000	10391000	0	7063600	4403300	7064700	5409200	4201700	0	0	3263700	0	5063000	3569900	5739700	5705700
	Q07505	Q07505	Putative carboxymethylenebutenolidase	YDL086W	4	45	9.5	30.837	198.89	0	19346000	10275000	19515000	20154000	23354000	22030000	35888000	28041000	22176000	22490000	17256000	10165000	27190000	20352000	27065000	24194000
	P53206	P53206	Putative cysteine synthase	YGR012W	4	21	11.5	42.8	24.227	15535000	19118000	15178000	20522000	16728000	14876000	15076000	18580000	13553000	20811000	16890000	29888000	21954000	25443000	27710000	23589000	20476000
	P53115	P53115	Putative DNA helicase INO80	INO80	7	16	5.4	171.45	12.27	5477500	10261000	6378800	7795100	5239200	5665200	7715400	9371300	6490400	5267900	5930500	5428300	0	6181800	4838900	5517800	7912500
	P42936	P42936	Putative elongation factor 1 gamma homolog		4	27	21.8	26.297	31.3	0	0	0	69272000	50712000	57010000	57117000	47817000	58925000	89836000	60341000	81436000	53994000	106870000	49764000	46432000	57280000
	Q04409	Q04409	Putative glucokinase-2	EMI2	14	89	27	55.92	136.34	66737000	44600000	50610000	170500000	148590000	139620000	138120000	111110000	133260000	166220000	191940000	149510000	129500000	175110000	166990000	164260000	155950000
	Q12288	Q12288	Putative glutamine amidotransferase YLR126C		1	3	5.6	28.825	3.7106	0	0	0	0	0	0	0	0	0	0	0	0	0	0	0	1271500	0
	P47124	P47124	Putative glycosyltransferase HOC1	HOC1	3	3	6.6	46.296	9.22	14469000	27120000	15963000	0	0	0	0	0	0	0	0	0	0	0	0	0	0
	P25365	P25365	Putative guanine nucleotide-exchange factor SED4	SED4	2	3	1.5	114.08	2.4074	0	0	0	0	0	0	0	0	0	0	0	0	3383200	0	0	0	0
	P40081	P40081	Putative magnesium-dependent phosphatase YER134C	YER134C	2	16	16.3	20.441	25.256	2728900	2955100	2112400	3448400	3434700	3194700	2974400	2963800	2682800	3430800	0	2433400	4577800	3981800	3360600	4093500	3415600
	Q12407	Q12407	Putative metabolite transport protein YDL199C		4	20	5.7	77.5	17.577	0	0	0	14041000	10967000	20875000	14293000	18890000	20166000	13545000	16400000	12529000	7773200	11996000	13101000	9151800	0
	P38836	P38836	Putative metallocarboxypeptidase ECM14	ECM14	3	35	8.6	49.829	17.724	26062000	29416000	23993000	48055000	0	26704000	33277000	51116000	53177000	39473000	43317000	40245000	17505000	51020000	34763000	27253000	23131000
	P80235	P80235	Putative mitochondrial carnitine O-acetyltransferase	YAT1	13	68	23.9	77.765	67.752	0	0	0	100300000	103030000	85527000	63575000	136480000	98422000	84451000	77251000	104340000	112200000	71759000	87141000	42190000	52999000
	P47177	P47177	Putative nitronate monooxygenase		2	9	6.9	45.158	11.017	0	0	0	0	0	8936700	0	7570900	9473500	11725000	0	0	0	0	8425000	0	0
	Q96VH4	Q96VH4	Putative nitroreductase HBN1	HBN1	4	56	16.6	20.994	21.612	14891000	14023000	14858000	48031000	57035000	44188000	44825000	116440000	96246000	38211000	46039000	26292000	42678000	58671000	58757000	142320000	140090000
	P38758	P38758	Putative oxidoreductase TDA3	TDA3	6	34	11.1	57.613	21.98	8855800	8024700	9400200	48324000	25698000	37701000	53311000	52806000	35967000	33970000	25531000	26920000	21417000	22703000	34306000	31401000	34765000
	Q04471	Q04471	Putative peptidase YMR114C		2	2	4.9	42.901	2.9076	0	0	0	15312000	0	0	0	0	0	0	0	0	0	0	0	0	0
	P32452	P32452	Putative prephenate dehydratase	PHA2	2	4	6.9	38.225	5.7698	0	0	0	0	0	0	0	0	0	0	0	0	0	0	2962000	0	0
	P38708	P38708	Putative proline--tRNA ligase YHR020W	YHR020W	21	178	30.5	77.385	323.31	414400000	452780000	423390000	236900000	182900000	232670000	253260000	279030000	253440000	243850000	240110000	258100000	406450000	234740000	279450000	298100000	343810000
	P38890	P38890	Putative protein lysine methyltransferase SET5	SET5	1	9	1.9	60.547	2.4932	0	0	0	0	0	0	0	0	0	0	0	0	0	0	4235000	0	0
	Q06494	Q06494	Putative pyridoxal reductase	YPR127W	19	249	54.8	38.6	323.31	31336000	36142000	35135000	898950000	945730000	953010000	778860000	913720000	905320000	831220000	879130000	718670000	620310000	810250000	767510000	745690000	762190000
	P36141	P36141	Putative redox protein FMP46, mitochondrial	FMP46	4	29	40.6	15.65	15.625	0	5024100	9332500	65593000	67391000	32737000	41022000	24533000	32032000	66178000	36448000	37704000	76958000	53299000	32055000	30946000	45455000
	Q12458	Q12458	Putative reductase 1	YPR1	8	31	26.9	34.755	25.4	39528000	53929000	40318000	59196000	64138000	66757000	73544000	56793000	58692000	58568000	49349000	47009000	57714000	67169000	68482000	57461000	41827000
	P38109	P38109	Putative serine carboxypeptidase YBR139W		6	57	18.9	57.638	31.28	24746000	24932000	21486000	85397000	135800000	109070000	77877000	67897000	78337000	75166000	72087000	53251000	38434000	68094000	77851000	81061000	60904000
	P34228	P34228	Putative transcription factor SEF1	SEF1	2	3	2.4	127.99	3.7654	0	0	0	0	0	0	0	0	0	0	0	0	0	1930600	0	0	0
	Q86ZR7	Q86ZR7	Putative uncharacterized hydrolase YKL033W-A	YKL033W-A	2	2	17.4	26.17	2.438	7251400	0	0	0	0	0	0	0	0	0	0	0	0	0	0	0	0
	Q12486	Q12486	Putative uncharacterized hydrolase YOR131C		3	18	15.1	24.84	16.828	0	0	9767200	15195000	0	13974000	19147000	15379000	0	17506000	0	11257000	13326000	23616000	15603000	14577000	15523000
	P53183	P53183	Putative uncharacterized oxidoreductase YGL039W	YGL039W	3	3	11.2	38.259	5.7084	7802300	8977500	7113200	0	0	0	0	0	0	0	0	0	0	0	0	0	0
	Q07379	Q07379	Putative uncharacterized protein YDL057W	YDL057W	1	5	4.6	36.686	2.916	0	0	0	0	0	0	0	0	0	0	0	0	0	0	1166700	0	0
	P38775	P38775	Putative uncharacterized protein YHR045W	YHR045W	2	12	3.2	62.691	4.0069	5008200	5476900	0	6782400	5868100	6312200	8270500	0	0	6597200	6477200	4218400	0	7788900	7377600	6690300	10276000
	Q07825	Q07825	Putative Xaa-Pro aminopeptidase FRA1	FRA1	5	34	8.3	84.923	29.502	9292100	12586000	12149000	13506000	12419000	9651300	9035100	0	18950000	13796000	12240000	9001500	7740400	11735000	10387000	10717000	8893900
	P40483	P40483	Putative zinc metalloproteinase YIL108W	YIL108W	8	75	12.4	77.413	58.379	14881000	16661000	21733000	38357000	36449000	26778000	35800000	36882000	34576000	32689000	37107000	29018000	33965000	35746000	36200000	38802000	37755000
	Q06188	Q06188	PWWP domain-containing protein YLR455W	YLR455W	1	2	4.6	35.508	2.72	0	0	0	0	0	0	0	0	0	0	0	0	0	0	1280000	0	0
	Q06839	Q06839	PX domain-containing protein YPR097W	YPR097W	3	4	2.5	123.08	5.4183	7198400	0	15184000	7722900	0	5211300	6144000	0	5478900	6853700	0	6990400	0	7260400	0	0	5137200
	P38815	P38815	PX domain-containing protein YPT35	YPT35	2	14	10.7	24.646	19.771	0	0	4612900	0	0	5668500	7750800	8100300	8405200	0	0	10714000	0	0	0	0	6001900
	P38075	P38075	Pyridoxamine 5-phosphate oxidase	PDX3	6	82	18	26.908	157.47	131620000	130500000	116310000	243490000	233730000	179650000	179070000	231110000	174060000	233730000	213130000	224160000	189440000	298330000	272750000	180840000	163160000
	Q06608	Q06608	Pyridoxamine 5-phosphate oxidase homolog	YPR172W	3	19	17.5	22.507	6.4372	0	0	0	25180000	20218000	19982000	16098000	13410000	16107000	10259000	11688000	20819000	22948000	14087000	4322100	0	0
	P32263	P32263	Pyrroline-5-carboxylate reductase	PRO3	7	35	30.1	30.131	13.483	151270000	107600000	121040000	75367000	73288000	62278000	76846000	46090000	62649000	60153000	64311000	44510000	77460000	64610000	46581000	64331000	85309000
	P11154	P11154	Pyruvate carboxylase 1	PYC1	28	28	28.6	130.1	128.04	3420100	5961700	3294600	27175000	22619000	27327000	38819000	46463000	24879000	34410000	27854000	22992000	19657000	19613000	17120000	41627000	52681000
	P32327	P32327	Pyruvate carboxylase 2	PYC2	29	195	29.4	130.17	225.3	185740000	160190000	139040000	261380000	309180000	285200000	308700000	319310000	373510000	286020000	277430000	301730000	349390000	282400000	271150000	290690000	365680000
	P06169;Q07471	P06169	Pyruvate decarboxylase isozyme 1	PDC1	29	997	64.3	61.495	323.31	14395000000	12803000000	11571000000	6840100000	9465400000	6862000000	9255600000	4761000000	6289800000	7908400000	9293500000	8286300000	14463000000	8260400000	7109700000	6529000000	5795300000
	P16467	P16467	Pyruvate decarboxylase isozyme 2	PDC5	15	56	29.8	61.911	71.649	0	0	0	43461000	26879000	33322000	47707000	23132000	25651000	47039000	0	36157000	68456000	166080000	40344000	460320000	446140000
	P26263	P26263	Pyruvate decarboxylase isozyme 3	PDC6	13	21	26.5	61.58	17.66	0	0	0	60520000	65559000	76956000	85929000	40342000	67928000	85234000	53343000	84406000	69274000	84177000	58618000	53542000	49782000
	P16451	P16451	Pyruvate dehydrogenase complex protein X component, mitochondrial	PDX1	5	27	11.5	45.361	267.1	23843000	22637000	26156000	44643000	36700000	37888000	45360000	84174000	59751000	49422000	46131000	44498000	0	40816000	34964000	22235000	29897000
	P16387	P16387	Pyruvate dehydrogenase E1 component subunit alpha, mitochondrial	PDA1	16	177	41.2	46.343	165.67	283150000	315150000	283580000	467520000	441220000	450970000	530960000	796600000	658170000	466160000	459570000	385540000	335200000	469470000	469130000	532280000	602880000
	P32473	P32473	Pyruvate dehydrogenase E1 component subunit beta, mitochondrial	PDB1	5	38	15.3	40.053	15.31	43879000	55707000	54019000	0	51180000	64976000	81602000	109720000	100710000	52637000	54089000	53662000	149260000	0	22041000	70992000	88283000
	P00549	P00549	Pyruvate kinase 1	CDC19	35	1316	69.6	54.544	323.31	9315800000	8298000000	7880000000	7211000000	9072000000	8025400000	8642500000	6057400000	6651900000	9529700000	10640000000	9239800000	15750000000	9743500000	8549600000	8165500000	7252300000
	P52489	P52489	Pyruvate kinase 2	PYK2	8	34	14.6	55.195	25.448	17339000	19826000	13832000	33925000	24934000	48673000	34078000	31425000	38203000	27864000	25736000	42464000	33311000	28962000	32473000	33013000	29897000
	P40474	P40474	Quinidine resistance protein 2	QDR2	2	3	5.2	59.617	3.6687	0	5479500	3465900	0	0	0	0	0	0	0	0	0	0	0	0	2890400	2505300
	P39958	P39958	Rab GDP-dissociation inhibitor	GDI1	9	36	20	51.206	18.155	43514000	69761000	52376000	57836000	73479000	45644000	40246000	33803000	54163000	67796000	92456000	77613000	134640000	64074000	66343000	100110000	112550000
	P17065	P17065	Rab guanine nucleotide exchange factor SEC2	SEC2	5	15	7.6	84.651	19.442	8569200	11699000	9275800	8209000	0	7898800	10533000	9945800	11817000	13109000	0	10340000	6640000	8121800	9633500	8454500	7723800
	P32864	P32864	Rab proteins geranylgeranyltransferase component A	MRS6	2	8	3.5	67.373	6.5276	0	0	7761100	0	0	0	0	0	0	4858700	0	0	0	4142400	0	0	0
	P11745	P11745	Ran GTPase-activating protein 1	RNA1	11	63	24.3	45.815	90.667	96831000	104980000	123030000	37738000	80285000	58222000	49702000	67170000	60943000	66400000	72500000	52728000	46826000	68436000	81838000	80281000	99472000
	P41920	P41920	Ran-specific GTPase-activating protein 1	YRB1	3	15	19.9	22.953	6.8509	64924000	80411000	35506000	76873000	75720000	89445000	102730000	103110000	0	76764000	48184000	0	183220000	119300000	70007000	109390000	0
	P40517	P40517	Ran-specific GTPase-activating protein 2	YRB2	8	80	28.1	36.054	117.52	48599000	55677000	48205000	63915000	48350000	42392000	46810000	84370000	72761000	54080000	51908000	57765000	47004000	54713000	48406000	44566000	53427000
	P53107	P53107	Ran-specific GTPase-activating protein 30	YRB30	3	11	5.9	50.296	10.225	0	6451800	0	8991600	0	0	7999700	0	9280200	7873500	9219700	7566000	0	6667700	0	4025700	0
	P01119	P01119	Ras-like protein 1	RAS1	3	5	14.9	34.346	5.3372	7338300	7796400	11109000	7267000	6649500	0	7792700	0	0	0	7055700	0	4198700	7712400	0	6267900	0
	P01120	P01120	Ras-like protein 2	RAS2	9	123	35.7	34.705	151.59	123070000	146620000	147110000	197700000	157150000	165450000	159680000	200700000	168710000	180670000	220230000	230940000	162300000	217580000	190100000	183360000	136830000
	P07560	P07560	Ras-related protein SEC4	SEC4	6	50	28.4	23.505	44.58	82638000	110680000	118820000	141700000	104830000	128090000	98677000	105690000	77978000	128900000	106190000	143300000	128370000	121400000	120700000	110120000	114600000
	P25343	P25343	Reduced viability upon starvation protein 161	RVS161	7	36	21.9	30.25	11.846	37063000	46251000	41442000	51765000	46354000	44400000	38243000	40919000	47180000	32411000	34517000	33933000	23807000	38064000	32243000	35399000	67350000
	P39743	P39743	Reduced viability upon starvation protein 167	RVS167	8	63	11.8	52.774	94.904	58880000	40078000	62893000	82772000	82010000	61239000	65602000	77864000	64705000	63039000	66939000	63927000	53041000	50760000	64908000	69831000	75793000
	P40893	P40893	Regulation of enolase protein 1	REE1	3	14	12.1	21.966	7.8525	287900000	0	0	195640000	0	190140000	155750000	192920000	206470000	172860000	234630000	0	0	0	0	0	219720000
	Q12044	Q12044	Regulator of calcineurin 2	RCN2	3	8	16.6	29.255	7.2099	4826100	0	0	5348700	0	0	5983100	0	0	0	0	0	11939000	0	14331000	0	9049000
	P19541	P19541	Regulator of drug sensitivity 2	RDS2	1	1	3.1	50.081	2.6816	0	0	0	0	0	0	0	0	0	0	0	2376200	0	0	0	0	0
	Q08746	Q08746	Regulator of ribosome biosynthesis	RRS1	2	4	8.9	22.963	2.7962	19134000	13663000	11975000	0	0	0	0	0	0	0	0	0	0	0	0	0	0
	Q06108	Q06108	Regulator of the glycerol channel 1	RGC1	5	11	5.1	120.39	6.8386	0	0	0	5056400	0	5005400	4005200	4928000	0	6439300	0	0	0	0	0	0	0
	Q08924	Q08924	Regulator of Ty1 transposition protein 10	RTT10	4	8	2.9	114.46	5.0575	8067200	11520000	8926300	0	0	7021200	0	7861300	0	5968900	0	0	0	4860500	0	0	7725800
	P53330	P53330	Regulator of Ty1 transposition protein 102	RTT102	2	5	11.5	17.794	2.8417	0	0	0	0	0	0	0	0	0	0	0	2377500	0	0	0	0	0
	Q05543	Q05543	Regulator of Ty1 transposition protein 103	RTT103	9	19	24.7	46.488	21.708	20825000	38528000	23765000	25065000	0	20430000	40759000	29968000	34390000	21904000	22805000	42098000	78712000	17611000	22062000	32195000	18467000
	P47104	P47104	Regulator of V-ATPase in vacuolar membrane protein 1	RAV1	2	2	1.7	154.93	2.7435	0	0	0	0	0	0	0	0	0	0	0	6395200	0	0	5880600	0	0
	Q03956	Q03956	Regulator of V-ATPase in vacuolar membrane protein 2	RAV2	3	5	9.7	40.017	4.945	0	0	0	0	0	5279800	0	8014400	5873300	0	0	0	0	0	4464900	0	0
	P07248	P07248	Regulatory protein ADR1	ADR1	7	33	8.1	150.94	79.841	7009700	6454100	7464600	47223000	30401000	31795000	22193000	38177000	33506000	18199000	9201600	39049000	41814000	34011000	7796800	9877000	8926300
	P27705	P27705	Regulatory protein MIG1	MIG1	3	7	7.1	55.531	6.5788	0	0	0	0	0	0	0	0	0	0	0	1582800	0	0	4803200	0	0
	P11978	P11978	Regulatory protein SIR4	SIR4	3	7	2.7	152.06	3.7229	0	0	0	5062500	0	0	0	0	0	0	0	0	0	0	0	24439000	0
	P09959	P09959	Regulatory protein SWI6	SWI6	2	8	2.7	90.559	3.9495	0	0	9619900	0	0	0	0	0	0	0	0	0	0	0	7165500	0	0
	P22336	P22336	Replication factor A protein 1	RFA1	8	25	12.9	70.347	18.464	14639000	13757000	13234000	16362000	12729000	11741000	19776000	22789000	17725000	19234000	12511000	15116000	12533000	17690000	14674000	14709000	15725000
	P26754	P26754	Replication factor A protein 2	RFA2	3	24	12.5	29.936	12.346	11365000	22238000	11988000	8043300	6113800	12609000	8665800	6231900	6985300	8382400	6467800	8897000	8322700	7214300	9923400	6874300	7548900
	P38630	P38630	Replication factor C subunit 1	RFC1	2	14	2.7	94.902	6.3378	7574400	6684600	7725300	9391100	8783700	9742900	8511800	18380000	12511000	7818200	8064600	7375200	0	12797000	7118700	10384000	11364000
	P40348	P40348	Replication factor C subunit 2	RFC2	4	41	11	39.741	18.027	30521000	24358000	33214000	19617000	10360000	19492000	13939000	14835000	17752000	13360000	19238000	19020000	20294000	18604000	29606000	22517000	23790000
	P38629	P38629	Replication factor C subunit 3	RFC3	3	6	7.9	38.203	9.2166	0	0	0	0	0	0	0	0	0	0	0	0	6684600	0	0	5083700	0
	P40339	P40339	Replication factor C subunit 4	RFC4	3	6	8	36.149	4.4976	5594300	5152800	8550700	7043400	4586300	0	0	0	0	0	0	5552500	0	3417400	3443900	0	0
	P38251	P38251	Replication factor C subunit 5	RFC5	3	7	9.9	39.941	5.4228	0	0	0	0	0	4964600	0	5869700	4840900	0	1312100	0	0	0	0	4638400	5902200
	P11491	P11491	Repressible alkaline phosphatase;Soluble alkaline phosphatase	PHO8	3	12	6.4	63.003	7.8132	5972900	11254000	11578000	8325400	8889800	9448000	4128600	4543800	3694500	0	4249400	0	0	5527200	5289800	4583500	7473800
	P41910	P41910	Repressor of RNA polymerase III transcription MAF1	MAF1	1	2	4.3	44.732	2.5188	0	0	0	0	0	0	0	0	0	0	0	0	0	0	707750	0	0
	Q00816	Q00816	Resistance to glucose repression protein 1	REG1	12	80	13.2	112.61	48.898	120510000	126060000	164530000	176510000	153950000	164300000	225000000	271030000	265150000	199850000	188040000	182480000	120030000	203150000	206590000	203070000	193590000
	P40043	P40043	Respiratory growth induced protein 1	RGI1	5	56	45.3	18.989	70.264	0	14093000	11729000	27715000	295020000	205900000	178960000	365490000	251870000	216090000	221230000	201990000	521520000	281400000	193140000	177880000	173860000
	P40188	P40188	Respiratory growth induced protein 2	RGI2	5	38	36.6	19.229	108.35	0	0	0	61634000	98851000	142200000	305120000	43064000	183310000	256420000	108540000	315340000	7047300	9677100	7525600	0	0
	Q03713	Q03713	Respiratory supercomplex factor 1, mitochondrial	RCF1	3	10	17	18.477	10.511	0	0	0	30232000	0	0	0	0	0	0	0	0	40782000	26383000	0	0	0
	P53721	P53721	Respiratory supercomplex factor 2, mitochondrial	RCF2	5	85	17	25.344	111.06	56253000	51823000	56833000	76215000	73158000	76496000	79764000	101830000	74938000	81959000	76705000	85949000	138550000	101890000	77745000	83985000	100070000
	Q08281	Q08281	Restriction of telomere capping protein 1	RTC1	2	4	1.3	149.34	2.4069	0	0	0	0	0	0	0	0	0	0	0	0	10696000	0	0	0	0
	P38804	P38804	Restriction of telomere capping protein 3	RTC3	7	80	73	12.009	103	31271000	32285000	39244000	362560000	557770000	427520000	617130000	507070000	422760000	531530000	389280000	343390000	220860000	465870000	378650000	378610000	365240000
	Q12108	Q12108	Restriction of telomere capping protein 5	RTC5	2	10	4.2	64.294	4.3199	0	0	0	0	0	3605400	3668400	0	0	3745400	0	4956100	0	0	3872800	0	0
[truncated: 709 more rows]

## Sheet: Table S8 | Quantified proteins
	Table S8: List of 1,918 quantified yeast proteins (quantified = proteins with at least 3 valid LFQ intensity values in one of the 6 conditions). Proteins are sorted alphabetically on Protein name (column C). Columns from left to right contain the protein IDs, Majority protein IDs, the protein and gene names, the number of identified peptides, the number of identified MS/MS spectra, the sequence c…
	Protein IDs	Majority protein IDs	Protein names	Gene names	Peptides	MS/MS count	Sequence coverage [%]	Mol. weight [kDa]	PEP score	LFQ intensity 6 h #1	LFQ intensity 6 h #2	LFQ intensity 6 h #3	LFQ intensity 3 days #1	LFQ intensity 3 days #2	LFQ intensity 3 days #3	LFQ intensity 8 days #1	LFQ intensity 8 days #2	LFQ intensity 8 days #3	LFQ intensity 9 days 0% Glu #1	LFQ intensity 9 days 0% Glu #2	LFQ intensity 9 days 0% Glu #3	LFQ intensity 9 days 2% Glu #1	LFQ intensity 9 days 2% Glu #2	LFQ intensity 9 days 2% Glu #1	LFQ intensity 9 days 10% Glu #1	LFQ intensity 9 days 10% Glu #2
	P39714	P39714	(R,R)-butanediol dehydrogenase	BDH1	7	53	24.6	41.582	56.329	24.5365	24.7881	25.2123	26.4526	25.8593	26.3774	26.4396	26.7391	26.7142	25.9548	26.1438	26.4096	26.6618	26.1513	26.2238	25.6356	25.5267
	Q08972	Q08972	[NU+] prion formation protein 1	NEW1	24	143	20.2	134.33	323.31	28.224	28.1925	28.3023	27.0435	26.6959	26.956	26.4897	26.546	26.6573	26.5311	26.6316	26.6494	27.4503	27.2156	27.5356	27.4933	27.4355
	P25367	P25367	[PIN+] prion protein RNQ1	RNQ1	3	24	15.8	42.579	16.315	25.2357	24.3951	24.6675	24.929	24.8832	24.6308	24.9784	24.4349	25.2805	24.2723	24.1911	25.507	24.465	21.6387	24.7591	25.1057	25.071
	P53170	P53170	[Pyruvate dehydrogenase (acetyl-transferring)] kinase 2, mitochondrial	PKP2	3	8	4.7	57.293	6.3245	21.3307	19.7161	21.7677	21.694	21.8268	20.9553	22.4051	22.3078	22.1409	21.9827	22.1416	22.1744	19.6645	21.5989	21.9903	21.8233	21.8923
[truncated: 1,914 more rows]

## Sheet: Tabler S9 | Regulated proteins
	Table S9: List of 401 significantly regulated proteins clustered after ANOVA analysis. Proteins are sorted on ascending heatmap position (column F). Columns from left to right contain the Uniprot protein IDs, Majority protein IDs, the protein and gene names, the cluster and position of the proteins in the heatmap, the -log p-values calculated by the Perseus two-way ANOVA test for the categories T…
[truncated: 402 more rows]
