# Supplementary material for: N-terminal Acetylation Levels Are Maintained During Acetyl-CoA Deficiency in Saccharomyces cerevisiae
Source: Mol Cell Proteomics. 2018 Aug 27;17(12):2309–23. doi: 10.1074/mcp.RA118.000982 (PMC6283290; doi:10.1074/mcp.RA118.000982)
Supplement: supplemental Table S1 [file 139627_1_supp_189084_pd6656.xlsx]

## Sheet: Table S10
	Table S10: Complete list of differentially acetylated N-termini with protein abundance data from shotgun analysis. N-termini are sorted according to ascending cluster position after ANOVA analysis of shotgun proteomics data. Columns from left to right contain the gene and protein names, Uniprot protein IDs, N-terminal sequence, degree of Nt-acetylation at six different metabolic conditions, wheth…
				Annotated/Alternative N-termini (NtAc %)								Shotgun analysis
	Gene names	Protein names	Uniprot identifier	N-terminal sequence	6 hrs	3 days	8 days	9 days, 0% Glu	9 days, 2% Glu	9 days, 10% Glu		Detected	Quantified	Clustered	Cluster	Position in cluster	-Log Two-way ANOVA p value Time	-Log Two-way ANOVA p value Glucose%	-Log Two-way ANOVA p value Interaction		Peptides	MS/MS count	Sequence coverage [%]	Mol. weight [kDa]	PEP score	LFQ intensity 6 h #1	LFQ intensity 6 h #2	LFQ intensity 6 h #3	LFQ intensity 3 days #1	LFQ intensity 3 days #2	LFQ intensity 3 days #3	LFQ intensity 8 days #1	LFQ intensity 8 days #2	LFQ intensity 8 days #3	LFQ intensity 9 days 0% Glu #1	LFQ intensity 9 days 0% Glu #2	LFQ intensity 9 days 0% Glu #3	LFQ intensity 9 days 2% Glu #1	LFQ intensity 9 days 2% Glu #2	LFQ intensity 9 days 2% Glu #3	LFQ intensity 9 days 10% Glu #1	LFQ intensity 9 days 10% Glu #2
	COX12	Cytochrome c oxidase subunit 6B	Q01519	ADQENSPLHTVGFDAR	45.8	44.1	82.1	78.7	-	36.3		Detec.	Quanti.	Clustered	2	4	3.35581	0.686887	0.051793		4	44	48.2	9.7878	12.197	9615600	6898000	10387000	65283000	90841000	73221000	70172000	50327000	63078000	34406000	25839000	30218000	20299000	26139000	25633000	26354000	31699000
	SPG4	Stationary phase protein 4	Q04438	MFSKEYR	-	62.4	100	94.8	76.9	-		Detec.	Quanti.	Clustered	2	7	3.06193	2.88521	1.55635		6	46	45.2	13.18	128.22	0	0	0	77785000	68333000	93375000	289610000	232740000	246600000	214680000	166750000	268110000	8474700	14293000	4722400	0	2774300
	FBP1	Fructose-1,6-bisphosphatase	P09201	MEQAGGKAVNDR	-	6.1	34.4	20.8	-	-		Detec.	Quanti.	Clustered	2	9	4.84517	2.58795	1.74018		7	97	18.1	38.262	103.99	0	0	0	432850000	325710000	491890000	445200000	497670000	593880000	524910000	449270000	565180000	71514000	140280000	60415000	20045000	17369000
	EIS1	Eisosome protein 1	Q05050	METTSLSSQTNSR	48.3	38.1	12.5	3.8	15.6	-		Detec.	Quanti.	Clustered	2	28	2.5264	0.190924	0.0221743		32	270	32.4	93.344	253.86	112630000	122110000	118100000	290340000	286310000	268320000	312900000	298730000	292170000	262620000	281470000	235860000	160520000	245510000	235270000	238760000	247380000
	LSP1	Sphingolipid long chain base-responsive protein LSP1	Q12230	MEVVASER	-	-	18.2	-	12.8	38.2		Detec.	Quanti.	Clustered	2	41	3.84732	2.77531	1.73949		15	293	40.2	38.071	280.57	599970000	530550000	577360000	1108300000	1249300000	1171100000	1041800000	994520000	1107900000	1309400000	1432300000	1528600000	1470100000	1607200000	1532100000	1076300000	1043200000
	VHS3	Phosphopantothenoylcysteine decarboxylase subunit VHS3	Q08438	TNKSSLKNNR	10.6	17.9	17.2	22.3	26.1	31.5		Detec.	Quanti.	Clustered	2	58	2.35576	0.489314	0.37429		4	38	7	73.648	135.65	7381000	5702600	6307600	23606000	20909000	17134000	19006000	24564000	23198000	27505000	28557000	26097000	15294000	24828000	26643000	17685000	25358000
	ATP3	ATP synthase subunit gamma, mitochondrial	P38077	MDNASKNAGDMINR	-	39.8	19.5	12.2	18.2	-		Detec.	Quanti.	Clustered	2	91	2.76281	1.84915	0.932372		12	140	49.8	34.35	107.77	160300000	170790000	204040000	491970000	566680000	530780000	526070000	606950000	617130000	779580000	936950000	659920000	1303400000	890390000	681890000	760520000	802590000
	GPM2	Phosphoglycerate mutase 2	Q12008	TASTPSNVMTLFLLR	-	-	-	-	73.2	63		Detec.	Quanti.	Clustered	2	99	2.90761	1.25178	0.457848		6	23	22.5	36.073	28.928	0	0	0	20718000	12988000	11387000	8063400	8775500	9790700	10238000	12572000	10830000	13208000	11148000	9860300	15194000	12475000
	ICL2	Mitochondrial 2-methylisocitrate lyase	Q12031	MINNKTFNR	-	-	-	32.7	63.3	-		Detec.	Quanti.	Clustered	2	109	2.62708	1.19738	0.426429		4	25	6.3	64.975	9.5711	0	0	0	26147000	14258000	21189000	13793000	36131000	20230000	19673000	23004000	24035000	17908000	22407000	40363000	27936000	27140000
	TPS2	Trehalose-phosphatase	P31688	TTTAQDNSPKKR	79	85.7	89.8	88.1	89.1	91.2		Detec.	Quanti.	Clustered	2	114	3.4288	0.86152	0.477265		16	82	17.1	102.98	85.249	38661000	36547000	47194000	173430000	186760000	152640000	139080000	133800000	131080000	133960000	174390000	132020000	126360000	149950000	123680000	141870000	128630000
	PGI1	Glucose-6-phosphate isomerase	P12709	MESNGKSVTR	-	86.3	38.9	20.6	40.7	81.5		Detec.	Quanti.	Clustered	2	153	2.62177	0.514341	0.187007		20	401	48.2	61.298	323.31	1736500000	1865700000	1811100000	2895000000	3304300000	2815400000	2994700000	3217900000	3030200000	3047200000	3194600000	2820200000	2896700000	2953100000	2578400000	2832400000	3179500000
	MET6	5-methyltetrahydropteroyltriglutamate--homocysteine methyltransferase	P05694	MVQSAVLGFPR	4.8	-	-	20	5.3	0		Detec.	Quanti.	Clustered	3	221	1.6103	2.70963	1.00401		22	203	30.8	85.859	323.31	311790000	304570000	257880000	290300000	283050000	292200000	307310000	285070000	291690000	271800000	332320000	297180000	366800000	361700000	362760000	501720000	484110000
	RPL7A	60S ribosomal protein L7-A	P05737	AAEKILTPESQLKKSKAQQKTAEQVAAER	12.3	43.9	43	47.1	50.4	-		Detec.	Quanti.	Clustered	5	278	3.88447	2.51542	1.03359		15	267	56.6	27.638	200.44	3314000000	2538600000	2989700000	590860000	563520000	718870000	600320000	599390000	710240000	818720000	886870000	863880000	725910000	575870000	676260000	492940000	494250000
	GLY1	Low specificity L-threonine aldolase	P37303	TEFELPPKYITAANDLR	71.9	93.4	-	-	97.3	96.8		Detec.	Quanti.	Clustered	5	303	2.94524	0.672117	0.32269		11	33	37.2	42.815	48.402	271260000	191870000	232380000	2230800	0	1064100	0	287350	0	1436100	0	956860	4004800	2047900	1902200	1899000	1131400
	RPS6A	40S ribosomal protein S6-B;40S ribosomal protein S6-A	P0CX37	MKLNISYPVNGSQKTFEIDDEHR	0	2.2	0	0	0	11		P0CX38;P0CX37	Quanti.	Clustered	5	305	2.60464	1.47898	0.225079		11	195	47	26.996	323.31	1893500000	1376000000	1426000000	381930000	541440000	432580000	635520000	496770000	483050000	586190000	583980000	505280000	721940000	572730000	538840000	374920000	342730000
	RPS14B	40S ribosomal protein S14-B	P39516	ANDLVQAR	44.5	55.2	54.1	54.1	53	50.5		Detec.	Quanti.	Clustered	5	306	2.52203	0.810956	0.065577		9	145	55.8	14.65	198.02	3146700000	2279400000	2214700000	477070000	692480000	558600000	679820000	443280000	580540000	692500000	753070000	563950000	1114100000	759250000	740800000	536310000	505260000
	PBP1	PAB1-binding protein 1	P53297	MKGNFR	71.9	93.4	100	100	93.8	92		Detec.	Quanti.	Clustered	5	309	2.38031	0.613307	0.113961		8	31	16.1	78.78	46.546	50746000	46736000	54899000	14514000	17381000	14831000	20628000	14396000	13584000	19406000	16752000	15868000	22378000	13611000	19051000	16584000	14803000
	RNR1	Ribonucleoside-diphosphate reductase large chain 1	P21524	MYVYKR	56.2	57.2	-	-	82.8	-		P21524;P21672	Quanti.	Clustered	5	312	2.92448	0.678555	0.411099		15	36	14.9	99.56	51.531	284580000	203440000	126790000	0	3560500	1320000	0	0	0	1576400	0	667960	1925500	3032900	3340900	2669500	2015800
	EFT1	Elongation factor 2	P32324	MDKVTNVR	0	3.1	15.3	7.5	10.2	24.5		Detec.	Quanti.	Clustered	5	314	3.08949	1.74809	0.594908		44	817	57.7	93.288	323.31	9596400000	9559900000	9661900000	3980300000	3913000000	3336900000	3000300000	3309800000	3553200000	3197500000	3533900000	3897600000	4668200000	3596400000	3274900000	2626900000	2744200000
	SRO9	RNA-binding protein SRO9	P25567	SFGGDTNLILAALR	31.8	-	-	-	21.7	30.9		Detec.	Quanti.	Clustered	5	394	2.16707	0.322328	0.356204		7	34	18	48.059	24.989	265930000	274010000	331040000	14621000	17501000	9824600	11170000	16572000	15332000	0	12813000	13294000	40934000	45689000	38372000	42258000	36334000
	ADE17	Bifunctional purine biosynthesis protein ADE17;Phosphoribosylaminoimidazolecarboxamide formyltransferase;IMP cyclohydrolase	P38009	ANYTKTAILSVYDKTGLLDLAR	18	16.4	-	40.4	14.8	-		Detec.	Quanti.	N.clust.							16	210	33.6	65.262	131.56	217650000	243090000	284370000	270830000	268230000	254380000	256090000	217520000	236760000	246150000	262000000	293460000	368420000	304280000	297490000	264470000	269190000
	ADH1	Alcohol dehydrogenase 1	P00330	MEKGQIVGR	2.2	-	5.3	0	2.6	25.6		Detec.	Quanti.	N.clust.							17	651	58.9	36.849	323.31	5356700000	5129500000	5234700000	4777600000	7099200000	5368100000	6704100000	4346800000	5090900000	6791900000	7261300000	6479000000	8262800000	7036200000	6112900000	4532200000	4181300000
	APD1	Actin patches distal protein 1	P38281	AFLNIFKQKR	13.3	22	-	29.1	32.8	49.2		Detec.	Quanti.	N.clust.							12	127	38.9	35.758	207.39	130080000	146190000	133200000	112840000	114510000	114610000	93464000	128750000	127560000	101910000	122420000	109740000	118970000	94272000	98186000	134890000	114920000
	ATG8	Autophagy-related protein 8	P38182	MKSTFKSEYPFEKR	25.9	27.6	64.6	62.6	44	38		Detec.	Quanti.	N.clust.							3	23	28.2	13.627	30.193	6205700	2046900	6267100	10040000	35616000	19497000	16776000	25079000	15361000	17309000	16927000	21430000	17622000	26200000	16226000	18264000	11188000
	CBC2	Nuclear cap-binding protein subunit 2	Q08920	SLEEFDEVKYDHSTKR	89.8	97.5	-	100	100	100		Detec.	Quanti.	N.clust.							4	12	16.3	23.774	6.1165	0	0	25599000	0	0	9153200	9091500	0	11705000	6549100	5110700	5837000	8587100	6751500	5284000	3902100	0
	COP1	Coatomer subunit alpha	P53622	MQNIAQTR	66.2	58.1	22.7	-	19.9	36.4		Detec.	Quanti.	N.clust.							15	103	11.7	135.61	135.03	168410000	217140000	173740000	169200000	136230000	155220000	109630000	131370000	136540000	127950000	97974000	121120000	87197000	136570000	141680000	125650000	145980000
	CPS1	Carboxypeptidase S	P27614	MIALPVEKAPR	6.5	15.3	0	-	-	-		Detec.	Quanti.	N.clust.							9	85	16.8	64.596	38.403	162800000	80384000	85925000	165060000	189420000	208190000	187640000	122890000	149960000	206310000	125640000	207250000	176000000	162050000	160590000	166270000	150540000
	FAA2	Long-chain-fatty-acid--CoA ligase 2	P39518	AAPDYALTDLIESDPR	-	57	34.4	35.7	43.3	36.2		Detec.	Quanti.	N.clust.							6	16	8.1	83.437	11.181	0	0	0	0	7537400	8264600	10061000	10083000	11409000	9909900	8816800	15138000	6848400	9621700	18300000	7838800	11081000
	FAA4	Long-chain-fatty-acid--CoA ligase 4	P47912	TEQYSVAVGEAANEHETAPR	65	77.9	-	69.4	77.6	76.8		Detec.	Quanti.	N.clust.							10	43	15.1	77.266	26.061	56055000	58115000	60823000	43033000	31254000	29866000	40872000	30608000	32964000	28139000	52369000	43799000	55607000	21974000	30180000	29133000	25956000
	FBA1	Fructose-bisphosphate aldolase	P14540	MGVEQILKR	26.2	12.2	-	7.7	7.2	8.3		Detec.	Quanti.	N.clust.							19	437	75.8	39.62	323.31	4838400000	4326200000	4080900000	4566400000	6285100000	5074400000	5794800000	3935800000	4301900000	4617100000	6122600000	4997200000	6525700000	4765700000	5099700000	4493900000	3936300000
	HYP2	Eukaryotic translation initiation factor 5A-1	P23301	MEVPVVKR	51.8	25.7	-	4.4	11.5	21.2		P23301;P19211	Quanti.	N.clust.							8	45	68.8	17.114	47.359	723410000	341100000	474660000	228720000	279690000	154190000	483920000	254080000	562690000	231710000	121150000	313620000	323280000	180700000	212020000	265560000	278640000
	KKQ8	Probable serine/threonine-protein kinase KKQ8	P36004	MQEEKKR	15.8	16.3	25.2	28.3	28.9	31.9		Detec.	Quanti.	N.clust.							2	10	3.2	82.589	5.0508	0	1081900	1279500	2035200	0	2415400	3005800	3224100	2908800	2606600	0	2137800	0	1893800	1747200	1953900	1942600
	NIC96	Nucleoporin NIC96	P34077	MLETLR	3.8	14.3	-	16.2	17.1	20.6		Detec.	Quanti.	N.clust.							6	51	7.5	96.173	54.92	29093000	31017000	26880000	29264000	26055000	35896000	25207000	32697000	32117000	29091000	26410000	30421000	29497000	28099000	35146000	34949000	29972000
	OTU2	OTU domain-containing protein 2	P38747	TGMESGENLENMEDILAR	5.2	26.5	32.6	35.5	30.6	32.6		Detec.	Quanti.	N.clust.							4	15	11.7	36.113	19.613	12240000	16014000	13183000	9905100	8837500	11438000	12544000	18878000	11265000	0	0	12528000	0	11131000	12734000	13162000	14404000
	OXP1	5-oxoprolinase	P28273	MQKGNIR	24.9	33	34.7	32.9	33.3	37.2		Detec.	Quanti.	N.clust.							8	19	7.2	140.43	22.137	16376000	16622000	20393000	16471000	12513000	12758000	14620000	12820000	12800000	19862000	16617000	16307000	21287000	18271000	23348000	15415000	13054000
	PAT1	DNA topoisomerase 2-associated protein PAT1	P25644	MQDLER	-	76.8	89.4	-	-	75		Detec.	Quanti.	N.clust.							6	24	7.7	88.51	10.208	10363000	13586000	15290000	7425300	6106100	8543600	8055200	10815000	10471000	6611500	6700600	8879900	11804000	6974500	12489000	5938700	6410100
	PBP4	Protein PBP4	Q07362	TTTSTTSVDGR	68.3	90.7	90.6	-	84	81.1		Detec.	Quanti.	N.clust.							5	17	29.2	19.881	11.88	22266000	15497000	25740000	2132500	0	4853000	3911200	4912900	5747300	0	3864300	2651900	0	2291400	5308900	6147000	5214600
	PFK1	ATP-dependent 6-phosphofructokinase subunit alpha	P16861	MQSQDSCYGVAFR	51.2	60.9	63.4	64	63.2	66		Detec.	Quanti.	N.clust.							32	358	36.6	107.97	323.31	1285100000	1272700000	1206000000	1412300000	1188000000	1162400000	1264500000	1055500000	1215500000	1295200000	1544500000	1395500000	1738300000	1274100000	1444600000	1304600000	1393900000
	POF1	Nicotinamide mononucleotide adenylyltransferase	P25576	MKKTFEQFR	-	-	92.4	89.9	87.6	74.2		Detec.	Quanti.	N.clust.							2	16	7.4	29.673	10.085	0	12110000	0	11789000	11064000	11868000	13280000	16028000	15455000	0	10451000	12444000	0	13346000	15038000	15805000	16494000
	PPH22	Serine/threonine-protein phosphatase PP2A-2 catalytic subunit	P23595	MNSDDGKNNTKAR	100	100	91.8	87.8	97.4	98.2		Detec.	Quanti.	N.clust.							4	36	14.1	43.046	89.861	36471000	40329000	38268000	42495000	39631000	59510000	67605000	24971000	38789000	52471000	45326000	62211000	43003000	44999000	53224000	28573000	28127000
	PRP19	Pre-mRNA-processing factor 19	P32523	MLCAISGKVPR	76.4	88	88.1	88.9	91.1	89.1		Detec.	Quanti.	N.clust.							4	20	9.3	56.569	9.741	20263000	14074000	18831000	14347000	11831000	0	13896000	14527000	11398000	18484000	12028000	12959000	10466000	15030000	13663000	10554000	13916000
	PUP1	Proteasome subunit beta type-2	P25043	AGLSFDNYQR	26.9	13.5	-	-	10.1	15.2		Detec.	Quanti.	N.clust.							6	70	22.2	28.268	82.921	87624000	59561000	85489000	148690000	67473000	63871000	60399000	45439000	76478000	89506000	61069000	65536000	58900000	122830000	83193000	67143000	80754000
	RAD16	DNA repair protein RAD16	P31244	MQEGGFIR	31.2	56.5	66.8	73.7	57.6	61.4		Detec.	Quanti.	N.clust.							3	20	4.2	91.429	4.952	36529000	13281000	11720000	30299000	0	28733000	38873000	86204000	0	50742000	161000000	16103000	0	70419000	0	81278000	71320000
	RAS1	Ras-like protein 1	P01119	MQGNKSTIR	26.9	46.3	52.5	47.9	57.9	64		Detec.	Quanti.	N.clust.							3	5	14.9	34.346	5.3372	7338300	7796400	11109000	7267000	6649500	0	7792700	0	0	0	7055700	0	4198700	7712400	0	6267900	0
	RBA50	RNA polymerase II-associated protein RBA50	Q04418	SDEQIVQER	100	86.5	-	-	-	-		Detec.	Quanti.	N.clust.							3	18	7.5	50.192	8.6476	7144200	11985000	7907000	6507900	4780400	8421100	0	7561800	6830600	0	4255900	0	4397600	0	7364900	12223000	12853000
	RPG1	Eukaryotic translation initiation factor 3 subunit A	P38249	MEEAIEQR	-	-	-	-	86.9	73.7		Detec.	Quanti.	N.clust.							45	408	37.8	110.34	323.31	1704400000	1861100000	1877800000	1218400000	1043400000	1175100000	1260500000	1391200000	1377000000	1250500000	1008500000	1227100000	1377200000	1215200000	1425700000	1534100000	1570400000
	SEC16	COPII coat assembly protein SEC16	P48415	MTPEAKKR	6.6	26.5	33.2	32.6	27.8	25		Detec.	Quanti.	N.clust.							15	79	8	241.69	49.173	59012000	61838000	66780000	30956000	22960000	34858000	31871000	46520000	39776000	35821000	37782000	28956000	21182000	38597000	40928000	50282000	43528000
	SGT2	Small glutamine-rich tetratricopeptide repeat-containing protein 2	Q12118	SNPGAMQNIQKMMQDPSIR	80.5	55.7	-	-	-	52.1		Detec.	Quanti.	N.clust.							16	172	52.3	37.218	323.31	523630000	361810000	377020000	660630000	608990000	460890000	582170000	488630000	571470000	525700000	677570000	575200000	579300000	540820000	420340000	410010000	474230000
	SGT2	Small glutamine-rich tetratricopeptide repeat-containing protein 2	Q12118	MNNPALR	94.2	72.7	24.2	11.6	32.4	-		Detec.	Quanti.	N.clust.
	SHH3	Mitochondrial inner membrane protein SHH3	Q04487	MKATIQR	-	30.2	-	-	14.6	-		Detec.	Quanti.	N.clust.							2	5	5.1	22.309	3.5204	0	0	0	0	0	0	4454800	3591800	0	4916300	5513200	12322000	0	4919800	0	0	0
	SHM2	Serine hydroxymethyltransferase, cytosolic	P37291	MEILCQQR	68	8.9	-	33	9	22		Detec.	Quanti.	N.clust.							23	341	49.5	52.218	282.38	1068700000	1079800000	1374200000	1221400000	1212000000	1315900000	1463000000	1626400000	1632900000	1482100000	1580200000	1375900000	1194800000	1560000000	1291600000	1383700000	1626600000
	SMY2	Protein SMY2	P32909	MIAPDSQR	33.7	59.4	100	89.8	53.4	57.4		Detec.	Quanti.	N.clust.							4	7	5.5	81.396	8.9371	8989800	7271400	7887500	0	5852800	0	0	0	0	0	0	0	0	0	0	0	0
	TAL1	Transaldolase	P15019	MNSTEPFPR	0	11.2	6.1	1.6	4.8	16.6		Detec.	Quanti.	N.clust.							20	238	51.3	37.036	323.31	805250000	714010000	809450000	797500000	788740000	804970000	634580000	743380000	641450000	616800000	705410000	750960000	1104300000	682510000	750410000	729470000	852520000
	TDA2	Topoisomerase I damage affected protein 2	P40045	MQIEIKDGR	5.9	12.7	10.8	13.9	13.8	16.1		Detec.	Quanti.	N.clust.							4	36	16.7	14.498	33.874	0	0	8292800	14253000	15856000	21887000	15985000	13441000	17174000	19370000	13604000	13906000	9354300	21134000	18870000	25122000	15720000
	TGL1	Sterol esterase TGL1	P34163	MYFPFLGR	48.1	17.1	-	17.8	-	17		Detec.	Quanti.	N.clust.							4	22	7.7	62.978	8.3705	8498800	4941800	4772800	20401000	32273000	23123000	15426000	22487000	24140000	14539000	13867000	23011000	13271000	14980000	12098000	11556000	10840000
	THO1	Protein THO1	P40040	ADYSSLTVVQLKDLLTKR	52.3	63	-	84.5	81.4	82.2		Detec.	Quanti.	N.clust.							3	17	12.4	24.137	7.8885	18039000	19777000	18229000	17206000	12397000	26565000	17126000	15317000	25351000	17332000	15287000	15316000	20315000	0	17705000	17511000	19099000
	TIF1	ATP-dependent RNA helicase eIF4A	P10081	MELDENLLR	79.1	36.6	11.9	7.8	17.4	27.4		Detec.	Quanti.	N.clust.							19	141	57.7	44.697	298.14	930050000	1036200000	1207600000	688560000	574980000	767460000	589250000	546220000	637040000	634730000	543540000	910310000	832790000	691420000	630510000	668710000	828250000
	TOM70	Mitochondrial import receptor subunit TOM70	P07213	MKSFITR	18	46.7	45.6	49.8	55.9	56.1		Detec.	Quanti.	N.clust.							17	164	21.9	70.122	155.28	176140000	166860000	175910000	217230000	238940000	259690000	254430000	318600000	262990000	226400000	272080000	212690000	195630000	283560000	270300000	283490000	314390000
	TPS1	Alpha,alpha-trehalose-phosphate synthase [UDP-forming] 56 kDa subunit	Q00764	TTDNAKAQLTSSSGGNIIVVSNR	34.3	44.2	46.2	47.5	49.4	55.9		Detec.	Quanti.	N.clust.							11	58	24.2	56.147	27.413	44425000	96582000	63603000	294150000	319500000	309460000	241860000	367800000	368870000	259940000	208960000	261170000	721800000	172150000	182580000	199880000	294480000
	TUP1	General transcriptional corepressor TUP1	P16649	TASVSNTQNKLNELLDAIR	87.2	88.8	-	83.1	81.9	78.1		Detec.	Quanti.	N.clust.							11	119	15.8	78.307	85.224	177850000	191620000	171610000	121690000	104410000	110890000	119960000	114490000	133230000	134150000	145660000	116200000	108160000	128140000	127240000	109960000	128840000
	UFD2	E4 ubiquitin-protein ligase UFD2	P54860	TAIEDILQITTDPSDTR	36.9	42.2	31.6	41.1	42.8	-		Detec.	Quanti.	N.clust.							4	10	5.5	109.91	8.8208	10108000	12538000	10300000	0	0	4791900	6325600	0	5575900	5978700	6485500	7179100	7633700	6047200	7269100	7299300	5348600
	UTP22	U3 small nucleolar RNA-associated protein 22	P53254	ATSVKR	21	-	41.6	-	-	-		Detec.	Quanti.	N.clust.							7	15	5.1	140.48	9.9121	19112000	16596000	20494000	5782800	4480500	0	7056000	0	0	0	5863500	3297000	6124300	5038200	4142200	5616200	0
	YLR361C-A	Uncharacterized protein YLR361C-A	Q3E795	AVSNNNNNNNSKER	9.9	30.1	31.6	32.1	22.5	32.8		Detec.	Quanti.	N.clust.							1	22	15.3	11.05	59.612	23099000	0	11828000	30441000	20620000	25279000	48844000	48103000	56681000	52272000	38447000	64351000	0	42338000	27125000	27660000	23502000
	YNR021W	UPF0674 endoplasmic reticulum membrane protein YNR021W	P53723	SSSIFGPLTGFLER	95.8	84.1	-	87.5	100	100		Detec.	Quanti.	N.clust.							8	45	17.6	47.093	38.358	68629000	81509000	81072000	55904000	67654000	50388000	38114000	41127000	44127000	46627000	50794000	56279000	49123000	47818000	50864000	58167000	59963000
	YNR034W-A	Uncharacterized protein YNR034W-A	Q3E841	MKSSIPITEVLPR	1.9	4.5	13	15.6	13.9	19.1		Detec.	Quanti.	N.clust.							5	60	62.2	10.781	43.717	0	13923000	4501500	0	193980000	117150000	202490000	157230000	251830000	177330000	160920000	209530000	186400000	127810000	130590000	76377000	79258000
	BRL1	Nucleus export protein BRL1	P38770	MESFENLSIR	100	-	-	-	96.2	85.6		Detec.	N.quan	N.quan							2	2	4.5	53.385	3.384	0	0	2605800	0	0	0	0	0	0	0	0	0	0	0	0	0	0
	DAL7	Malate synthase 2, glyoxysomal	P21826	MEDAATAEVSR	3.1	0.9	11.7	4.6	4.2	19.5		Detec.	N.quan	N.quan							5	1	6.1	62.793	3.3821	0	0	0	0	0	0	0	0	0	0	0	0	0	1296200	0	0	0
	DMA2	E3 ubiquitin-protein ligase DMA2	P53924	TSNSSSASNANTTSSSGINPR	77	93.3	92	90	86.6	91.4		P38823;P53924	N.quan	N.quan							2	11	4.6	46.097	3.8746	0	4568400	10014000	0	0	0	3928900	0	3806400	0	0	0	0	0	0	0	4717700
	DMA2	E3 ubiquitin-protein ligase DMA2	P53924	MESIDTAPQQQEPR	61.1	47.2	17.7	-	-	-		P38823;P53924	N.quan	N.quan
	DPH1	Diphthamide biosynthesis protein 1	P40487	SGSTESKKQPR	87	99.1	100	-	100	100		Detec.	N.quan	N.quan							3	6	7.5	48.31	5.4524	0	0	8816700	4648200	0	4354000	0	0	4234200	4117600	0	0	0	0	4110600	0	0
	FKH2	Fork head protein homolog 2	P41813	MEAYTPER	93.4	56.6	23.6	8.5	-	-		Detec.	N.quan	N.quan							2	3	2.6	94.373	4.1804	0	4234000	4467900	0	0	0	0	0	0	0	0	0	0	0	0	0	0
	GIP2	GLC7-interacting protein 2	P40036	MYIKAEQKPQQFER	-	16.4	12.6	8.5	9.6	49.7		Detec.	N.quan	N.quan							4	6	8.2	62.318	15.464	0	0	0	0	0	8827000	0	0	9619600	0	0	0	0	0	0	0	5559300
	IDP3	Isocitrate dehydrogenase [NADP]	P53982	SKIKVVHPIVEMDGDEQTR	-	90.2	67.5	66.6	72.3	-		Detec.	N.quan	N.quan							5	5	12.6	47.856	3.6459	0	0	0	0	9422500	0	0	6334400	0	0	0	7603400	0	6751600	0	0	0
	MPC3	Mitochondrial pyruvate carrier 3	P53311	SASAFNFAFR	-	-	59.5	-	96.8	-		Detec.	N.quan	N.quan							1	2	6.8	16.23	2.3292	0	0	0	0	0	0	0	0	0	0	0	4464000	0	0	0	0	0
	PDC2	Protein PDC2	P32896	MLSIQQR	12.7	28.3	-	35.4	30.5	29.4		Detec.	N.quan	N.quan							2	6	2.5	103.94	4.3192	6125900	3990700	0	6901000	0	8405600	0	6842800	6361500	7602800	0	7549400	5709500	0	7954000	7395900	7846400
	PTC7	Protein phosphatase 2C homolog 7, mitochondrial	P38797	MFANVGFR	15.2	-	-	-	4	8.8		Detec.	N.quan	N.quan							2	4	4.4	37.782	4.5843	0	0	0	0	0	0	0	0	0	0	0	0	7958600	0	0	0	0
	YVH1	Tyrosine-protein phosphatase YVH1	Q02256	AGNANSVDEEVTR	93.5	82.7	-	-	92.6	82		Detec.	N.quan	N.quan							2	4	5.5	41.185	2.7838	0	0	0	0	0	0	0	0	0	0	0	0	0	0	0	0	3389500
	ACM1	APC/C-CDH1 modulator 1	Q08981	MISPSKKR	86.3	-	-	-	94.4	98.2		N.D.	N.D.	N.D.
	ATG22	Autophagy-related protein 22	P25568	SYGTINDMNESVTNYR	-	60.3	-	55.4	58.3	69.1		N.D.	N.D.	N.D.
	BUG1	Binder of USO1 and GRH1 protein 1	Q12191	MKQLEEAR	-	33.3	100	37.9	26.2	27.7		N.D.	N.D.	N.D.
	DID4	DOA4-independent degradation protein 4	P36108	SEATGLLAGMNR	52.5	42.8	-	47	53.2	-		N.D.	N.D.	N.D.
	ECM9	Protein ECM9	Q02202	MQSSLPLCR	-	52.5	54.2	-	49.6	31.2		N.D.	N.D.	N.D.
	GUP1	Glycerol uptake protein 1	P53154	SLISILSPLITSEGLDSR	84.3	73.9	-	74.2	74.7	75.2		N.D.	N.D.	N.D.
	IPK1	Inositol-pentakisphosphate 2-kinase	Q06667	MQVIGR	79.5	52.7	-	-	-	44.2		N.D.	N.D.	N.D.
	ISF1	Increasing suppression factor 1	P32488	MIASEIFER	25.2	36.9	81.4	76.1	36.6	41.5		N.D.	N.D.	N.D.
	PCD1	Peroxisomal coenzyme A diphosphatase 1, peroxisomal	Q12524	MLSSKQLIENLIR	58.7	-	-	55.5	65.1	65.5		N.D.	N.D.	N.D.
	PCL8	PHO85 cyclin-8	Q08966	ANDQDPNKSLINDALTR	73.9	91.6	-	100	85.9	-		N.D.	N.D.	N.D.
	QDR3	Quinidine resistance protein 3	P38227	MQAQGSQSNVGSLR	100	-	-	-	-	86.8		N.D.	N.D.	N.D.
	RAD14	DNA repair protein RAD14	P28519	MTPEQKAKLEANR	-	30.4	45.9	47.5	30.6	39.9		N.D.	N.D.	N.D.
	RRN11	RNA polymerase I-specific transcription initiation factor RRN11	Q04712	MFEVPITLTNR	60	-	-	-	-	79.7		N.D.	N.D.	N.D.
	RSA3	Ribosome assembly protein 3	Q05942	SAGDISAINIKSVKKNR	41.5	71.5	-	70.3	71.2	-		N.D.	N.D.	N.D.
	RTT101	Cullin-8	P47050	MINESVSKR	2.8	6.1	26.8	23.3	12.3	12.8		N.D.	N.D.	N.D.
	SAW1	Single-strand annealing weakened protein 1	P39735	APSIATVKIAR	-	41.6	22	26.3	-	-		N.D.	N.D.	N.D.
	SDS3	Transcriptional regulatory protein SDS3	P40505	AIQKVSNKDLSR	10.9	14.9	-	0	6.4	-		N.D.	N.D.	N.D.
	SED5	Integral membrane protein SED5	Q01590	MNIKDR	80.5	94.7	93.7	94.4	95.1	95.6		N.D.	N.D.	N.D.
	SHG1	COMPASS component SHG1	P38337	AYNQEDSKR	73	84.6	86.3	81.5	68.3	76.7		N.D.	N.D.	N.D.
	1520SOG2	Leucine-rich repeat-containing protein SOG2	Q08817	VATSSKR	80	86.4	91	-	-	82.4		N.D.	N.D.	N.D.
	SPO7	Sporulation-specific protein SPO7	P18410	MEPESIGDVGNHAQDDSASIVSGPR	68	100	-	-	-	-		N.D.	N.D.	N.D.
	SRB2	Mediator of RNA polymerase II transcription subunit 20	P34162	GKSAVIFVER	0.3	0.1	-	10.9	N.D.	-		N.D.	N.D.	N.D.
	TMC1	AN1-type zinc finger protein TMC1	Q08422	SDINEIEIPSR	100	74.4	100	94.5	-	-		N.D.	N.D.	N.D.
	UMP1	Proteasome maturation factor UMP1	P38293	MEIVNR	-	94.1	-	-	76	-		N.D.	N.D.	N.D.
	UMP1	Proteasome maturation factor UMP1	P38293	MEMEIVNR	-	76.1	N.D.	-	-	100		N.D.	N.D.	N.D.
	YML108W	Uncharacterized protein YML108W	Q03759	SKSNTYR	100	85.3	89.4	86.1	-	100		N.D.	N.D.	N.D.
	YPI1	Type 1 phosphatases regulator YPI1	P43587	AMGSEQQQTVGSR	35	38	36	34.8	31	24		N.D.	N.D.	N.D.
